# Supplementary material for: Antigenic cancer persister cells survive direct T cell attack
Source: bioRxiv. 2025 Mar 17:2025.03.14.643359. Preprint. [Version 1] doi: 10.1101/2025.03.14.643359 (PMC11956947; doi:10.1101/2025.03.14.643359)
Supplement: Supplement 5 — Table S2. Excel file containing differentially expressed gene lists used for GSEA [file media-5.xlsx]

## Sheet: Table Legend
Tab	Cell population comparisons	Ranking Strategy	Notes
A	CTL-persister vs. Parental	Population-weighted (avg_log2FC x pct)	This list was used for GSEA
B	Drug-persister vs. Parental	Population-weighted (avg_log2FC x pct)	This list was used for GSEA
C	CTL-persister vs. Drug-persister	Population-weighted (avg_log2FC x pct)	This list was used for GSEA
D	CTL-persister vs. Parental	Log2 fold-change
E	Drug-persister vs. Parental	Log2 fold-change
F	CTL-persister vs. Drug-persister	Log2 fold-change

## Sheet: A_CTL-persister vs. Parental
gene	p_val	avg_log2FC	pct.1 (CTL-persister)	pct.2 (Parental)	p_val_adj	Ranking metric (avg_log2FC x pct)
CTSS	0	9.01089	0.781	0.004	0	7.03751
XAF1	0	9.31229	0.631	0.002	0	5.87605
IRF1	0	5.7525	0.98	0.125	0	5.63745
WARS	0	5.40528	0.999	0.294	0	5.39988
HLA-B	0	4.96063	1	0.506	0	4.96063
BST2	0	5.95847	0.727	0.025	0	4.33181
TIMP1	0	4.5363	0.945	0.884	0	4.2868
SPRR2D	0	6.61206	0.646	0.034	0	4.27139
DDIT3	0	4.43305	0.936	0.121	0	4.14933
TFPI2	0	4.74817	0.845	0.234	0	4.01221
BCL2A1	0	7.7655	0.515	0.005	0	3.99923
C3	0	6.78018	0.572	0.009	0	3.87826
HLA-A	0	3.89183	0.996	0.498	0	3.87627
PSMB9	0	3.96729	0.973	0.238	0	3.86017
GBP1	0	5.99997	0.624	0.02	0	3.74398
AIM2	0	5.62855	0.663	0.026	0	3.73173
IL32	0	7.27457	0.485	0.005	0	3.52817
IL24	0	5.49574	0.636	0.051	0	3.49529
BIRC3	0	7.19171	0.482	0.006	0	3.4664
B2M	0	3.40089	1	0.991	0	3.40089
STAT1	0	3.52753	0.939	0.284	0	3.31235
S100P	0	6.76864	0.486	0.011	0	3.28956
FERMT1	0	4.12838	0.792	0.358	0	3.26968
HLA-C	0	3.24348	0.976	0.387	0	3.16563
ISG15	0	3.78859	0.802	0.169	0	3.03845
MAP1B	0	3.53789	0.856	0.172	0	3.02843
SLFN5	0	4.14322	0.717	0.081	0	2.97069
HLA-DQA1	0	4.65344	0.636	0.042	0	2.95959
TAGLN3	0	5.23489	0.544	0.033	0	2.84778
OPTN	0	4.13361	0.68	0.066	0	2.81086
NR4A1	0	4.09235	0.686	0.088	0	2.80735
BTG1	0	2.86534	0.976	0.489	0	2.79657
BANCR	0	8.12424	0.342	0.002	0	2.77849
MIA	0	2.76138	0.983	0.651	0	2.71443
IFI27	0	8.46549	0.316	0.002	0	2.67509
UBE2L6	0	3.19309	0.832	0.176	0	2.65665
ICAM1	0	4.92666	0.539	0.032	0	2.65547
PARP14	0	3.33093	0.795	0.171	0	2.64809
PPP1R15A	0	3.0505	0.853	0.241	0	2.60208
LMO4	0	2.68106	0.97	0.454	0	2.60063
CXCL10	0	12.753	0.201	0	0	2.56335
CD74	0	2.53619	1	0.943	0	2.53619
PMEPA1	0	2.67478	0.932	0.499	0	2.49289
GADD45A	0	2.88201	0.861	0.283	0	2.48141
PHLDA1	0	2.50587	0.986	0.675	0	2.47079
TAP1	0	4.32093	0.571	0.043	0	2.46725
PSMB8	0	2.77621	0.879	0.273	0	2.44029
MAP1LC3B	0	2.54242	0.957	0.543	0	2.43309
PSME2	0	2.40083	0.995	0.671	0	2.38883
IFI35	0	3.17264	0.75	0.164	0	2.37948
ASNS	0	3.35536	0.699	0.11	0	2.34539
CHAC1	0	5.87194	0.398	0.008	0	2.33703
GBP5	0	11.4727	0.203	0	0	2.32897
LAP3	0	2.59354	0.887	0.343	0	2.30047
INHBA	0	3.16045	0.725	0.323	0	2.29133
IFI16	0	2.39224	0.934	0.417	0	2.23435
PMAIP1	0	2.734	0.799	0.226	0	2.18447
IDO1	0	11.2561	0.191	0	0	2.14991
APOL6	0	4.03985	0.517	0.043	0	2.0886
HLA-DRB5	0	2.43403	0.857	0.313	0	2.08597
ETHE1	0	2.42175	0.859	0.422	0	2.08029
ITGB8	0	2.92285	0.7	0.21	0	2.046
LIF	0	4.13353	0.494	0.048	0	2.04197
IFI6	0	3.71901	0.549	0.076	0	2.04174
HLA-E	0	2.5289	0.804	0.254	0	2.03323
SAMD9L	0	4.7478	0.42	0.022	0	1.99408
SAT1	0	2.89521	0.683	0.189	0	1.97743
ATF3	0	4.56627	0.431	0.02	0	1.96806
MCL1	0	2.25258	0.871	0.375	0	1.96199
CAMTA2	0	2.90213	0.673	0.142	0	1.95314
ATG101	0	2.20307	0.883	0.465	0	1.94531
GBP4	0	7.36423	0.264	0.002	0	1.94416
IER2	0	2.00276	0.965	0.644	0	1.93267
PSME1	0	1.998	0.96	0.542	0	1.91808
HLA-DQA2	0	3.85283	0.497	0.046	0	1.91486
TMSB4X	0	2.07952	0.917	0.625	0	1.90692
NUB1	0	2.12495	0.878	0.401	0	1.86571
C15orf48	0	4.81395	0.386	0.029	0	1.85819
SESN2	0	3.78315	0.489	0.048	0	1.84996
KLF5	0	2.72609	0.678	0.176	0	1.84829
ACPP	0	7.85069	0.234	0.002	0	1.83706
HLA-F	0	5.16699	0.347	0.012	0	1.79295
IFIT3	0	3.80115	0.468	0.059	0	1.77894
DTX3L	0	3.20985	0.553	0.085	0	1.77505
CXCL8	0	4.23202	0.417	0.043	0	1.76475
FAM129A	0	2.59219	0.67	0.179	0	1.73677
S100A2	0	2.09241	0.83	0.674	0	1.7367
RARRES3	0	4.98697	0.348	0.014	0	1.73547
CEBPB	0	2.46957	0.698	0.19	0	1.72376
AREG	0	4.46473	0.385	0.068	0	1.71892
RBCK1	0	1.91943	0.882	0.468	0	1.69294
GARS	0	1.77436	0.954	0.61	0	1.69274
EGR1	0	4.71005	0.359	0.012	0	1.69091
ERRFI1	0	2.26158	0.747	0.334	0	1.6894
SARS	0	1.77414	0.952	0.595	0	1.68898
IFITM3	0	1.74811	0.963	0.731	0	1.68343
ETS1	0	2.51294	0.666	0.246	0	1.67362
SQSTM1	0	1.67976	0.98	0.897	0	1.64617
TNFRSF12A	0	1.65868	0.991	0.901	0	1.64375
ZFAS1	0	1.65655	0.991	0.904	0	1.64164
UCA1	0	4.6743	0.351	0.029	0	1.64068
S100A16	0	1.65705	0.989	0.848	0	1.63882
TRIB3	0	2.70538	0.605	0.133	0	1.63676
TRIM22	0	8.01868	0.204	0.001	0	1.63581
VAMP5	0	1.89983	0.861	0.502	0	1.63575
CEMIP2	0	2.40025	0.671	0.261	0	1.61057
KLHDC7B	0	11.0728	0.143	0	0	1.58341
TMEM158	0	3.31278	0.474	0.089	0	1.57026
JUNB	0	2.45947	0.635	0.189	0	1.56176
LCE1E	5.65582e-286	13.0686	0.119	0	1.08756e-281	1.55516
ATOX1	0	1.54972	0.999	0.99	0	1.54817
NAMPT	0	2.04782	0.754	0.329	0	1.54406
CALCOCO2	0	1.92435	0.782	0.34	0	1.50484
HLA-DRB1	0	2.18445	0.688	0.234	0	1.5029
CEBPG	0	2.50504	0.598	0.145	0	1.49801
ID1	0	1.73196	0.858	0.508	0	1.48602
MAST4	0	4.8066	0.309	0.015	0	1.48524
RCAN1	0	2.22017	0.658	0.293	0	1.46087
SNRPB2	0	1.46687	0.993	0.979	0	1.4566
USP30-AS1	0	7.09104	0.204	0.002	0	1.44657
MDK	0	1.73274	0.833	0.526	0	1.44338
TAPBP	0	2.4754	0.583	0.151	0	1.44316
CIITA	0	3.05891	0.47	0.089	0	1.43769
NDUFA13	0	1.44972	0.987	0.774	0	1.43087
AC245297.3	0	2.19184	0.648	0.203	0	1.42031
GBP2	0	4.48505	0.315	0.017	0	1.41279
PFKFB4	0	2.91924	0.483	0.099	0	1.40999
GNG11	0	1.63761	0.861	0.574	0	1.40998
ATG12	0	1.71046	0.824	0.493	0	1.40942
PARP9	0	3.62162	0.386	0.039	0	1.39794
ADM2	0	6.27951	0.221	0.003	0	1.38777
S100A11	0	1.38737	1	1	0	1.38737
NRP1	0	2.13905	0.647	0.241	0	1.38396
MTHFD2	0	1.58041	0.875	0.5	0	1.38286
CD55	0	2.52777	0.545	0.175	0	1.37763
HLA-DPA1	0	1.54876	0.889	0.551	0	1.37685
LEMD1	0	4.74488	0.287	0.015	0	1.36178
PRNP	0	1.88519	0.722	0.319	0	1.36111
SNHG12	0	2.28912	0.594	0.195	0	1.35974
SERPINB8	0	2.5938	0.524	0.12	0	1.35915
DDX58	0	5.05418	0.268	0.01	0	1.35452
LURAP1L	0	5.61595	0.241	0.005	0	1.35344
ISG20	0	1.51119	0.895	0.593	0	1.35251
PDLIM4	0	1.59006	0.85	0.549	0	1.35155
PSAT1	0	1.71613	0.786	0.387	0	1.34887
STK17A	0	1.49941	0.896	0.624	0	1.34347
SLCO4A1-AS1	0	2.87109	0.463	0.125	0	1.32931
PTPRZ1	0	4.91395	0.269	0.02	0	1.32185
LINC00623	0	2.65585	0.496	0.102	0	1.3173
GLRX2	0	1.41068	0.929	0.674	0	1.31053
SLC38A2	0	1.64956	0.792	0.403	0	1.30645
HLA-DQB1	0	2.43267	0.537	0.144	0	1.30634
AVPI1	0	2.56129	0.509	0.125	0	1.3037
PCK2	0	3.67012	0.355	0.032	0	1.30289
KCNG1	0	2.57643	0.503	0.126	0	1.29594
AL035541.1	0	2.56486	0.501	0.123	0	1.285
S100A6	0	1.27854	1	1	0	1.27854
C1S	0	8.33568	0.152	0	0	1.26702
GFPT1	0	2.03679	0.622	0.218	0	1.26688
PHLDA3	0	1.91007	0.663	0.336	0	1.26637
LINC00973	0	2.82646	0.448	0.084	0	1.26626
DDIT4	0	1.57194	0.805	0.405	0	1.26541
MX1	0	4.14155	0.305	0.023	0	1.26317
CCPG1	0	2.06762	0.603	0.211	0	1.24678
CCNA1	0	4.62638	0.269	0.014	0	1.2445
AP001453.2	0	1.92669	0.645	0.254	0	1.24272
JAG1	0	3.38106	0.366	0.043	0	1.23747
MOSMO	0	1.38987	0.887	0.566	0	1.23281
PDLIM7	0	1.5759	0.769	0.442	0	1.21186
GDF15	0	4.52621	0.267	0.017	0	1.2085
SAMD9	0	2.43476	0.495	0.14	0	1.2052
STAT2	0	3.39811	0.351	0.041	0	1.19274
S100A13	0	1.19562	0.997	0.988	0	1.19203
BATF2	0	5.75808	0.206	0.004	0	1.18616
COX19	0	1.81361	0.652	0.261	0	1.18247
SLC20A1	0	1.54558	0.764	0.437	0	1.18082
IFIH1	0	4.58905	0.256	0.012	0	1.1748
LINC00662	0	2.36083	0.496	0.128	0	1.17097
SERTAD4-AS1	0	1.70299	0.687	0.323	0	1.16995
EIF1	0	1.16483	1	0.999	0	1.16483
NFKB2	0	2.91938	0.398	0.064	0	1.16191
CYB5R2	0	3.53025	0.328	0.044	0	1.15792
VGF	0	2.42417	0.477	0.157	0	1.15633
VEGFA	0	2.15294	0.536	0.159	0	1.15397
NFE2L2	0	1.40342	0.821	0.493	0	1.1522
APOBEC3G	0	3.01659	0.381	0.068	0	1.14932
IL18R1	0	4.58373	0.249	0.012	0	1.14135
CCND1	0	1.14647	0.99	0.945	0	1.13501
HES1	0	2.32922	0.48	0.139	0	1.11803
CASP1	5.67276e-261	10.2314	0.109	0	1.09081e-256	1.11522
CREM	0	1.95748	0.56	0.211	0	1.09619
NFKB1	0	1.64097	0.663	0.308	0	1.08797
EPSTI1	0	7.68378	0.141	0.001	0	1.08341
RNF181	0	1.23519	0.877	0.57	0	1.08326
ALDH1L2	0	3.18429	0.34	0.043	0	1.08266
TAX1BP1	0	1.16343	0.924	0.676	0	1.07501
BMP2	0	4.12843	0.259	0.019	0	1.06926
TGFBI	0	2.14832	0.495	0.187	0	1.06342
TWF1	0	1.54965	0.686	0.426	0	1.06306
BEX2	0	3.57433	0.297	0.029	0	1.06158
TRIM69	0	3.7745	0.281	0.023	0	1.06064
CDCP1	0	3.74808	0.282	0.025	0	1.05696
DUSP6	0	1.34241	0.786	0.549	0	1.05514
CCDC174	0	1.91671	0.549	0.189	0	1.05227
RHOC	0	1.15749	0.909	0.718	0	1.05216
SLC1A5	0	1.27182	0.827	0.509	0	1.05179
KLF3	0	2.15393	0.488	0.148	0	1.05112
SNHG8	0	1.17185	0.896	0.678	0	1.04997
DCBLD2	0	1.07835	0.97	0.841	0	1.046
CAVIN3	0	1.16939	0.894	0.67	0	1.04544
SYNE1	0	2.43599	0.429	0.099	0	1.04504
CTSL	0	1.53583	0.679	0.41	0	1.04283
NMI	0	2.31798	0.449	0.111	0	1.04077
ID3	0	1.46973	0.701	0.371	0	1.03028
PTPN12	0	1.34775	0.764	0.473	0	1.02968
CAPS	0	1.53223	0.672	0.42	0	1.02966
PSPH	0	2.18341	0.47	0.125	0	1.0262
IL11	0	2.44281	0.419	0.121	0	1.02354
EPB41L4A-AS1	0	1.88233	0.541	0.194	0	1.01834
SERPINB2	9.09663e-223	10.9427	0.093	0	1.74919e-218	1.01767
SOX4	0	2.06868	0.49	0.214	0	1.01365
SYT1	0	3.08739	0.327	0.049	0	1.00958
TMSB10	0	1.00054	1	1	0	1.00054
TNFRSF14	0	4.33822	0.23	0.013	0	0.99779
CARHSP1	0	1.20889	0.818	0.631	0	0.98887
RELB	0	2.55162	0.387	0.077	0	0.987476
EIF2S2	0	0.984117	1	0.998	0	0.984117
NFE2L1	0	1.38705	0.707	0.385	0	0.980648
METRNL	0	2.26851	0.432	0.116	0	0.979997
HLA-DMA	0	1.45261	0.673	0.343	0	0.977609
LRRFIP1	0	1.28731	0.751	0.462	0	0.966773
XBP1	0	1.70456	0.567	0.229	0	0.966488
FAM107B	0	2.24459	0.429	0.126	0	0.962931
GPAT3	0	1.21859	0.787	0.511	0	0.959028
AC005280.2	0	4.19329	0.227	0.014	0	0.951878
RAB39B	0	3.97667	0.239	0.016	0	0.950423
RPL36A	0	0.961785	0.983	0.875	0	0.945435
SEZ6L2	0	1.66835	0.561	0.244	0	0.935942
NUP50-DT	0	2.92334	0.319	0.048	0	0.932545
KLF13	0	2.89321	0.322	0.053	0	0.931615
CPEB4	0	1.93179	0.482	0.16	0	0.931123
GNG4	0	1.74488	0.531	0.278	0	0.926529
LPXN	0	2.37349	0.39	0.094	0	0.925662
CLEC2B	0	1.92529	0.48	0.197	0	0.924141
UPP1	0	1.37531	0.667	0.447	0	0.917334
LGALS1	0	0.915871	0.999	0.999	0	0.914955
SHMT2	0	1.29923	0.704	0.388	0	0.91466
MALAT1	0	0.914649	1	1	0	0.914649
PLSCR1	0	1.86178	0.49	0.175	0	0.912271
TRIM56	0	1.77665	0.512	0.191	0	0.909642
SP100	0	1.69474	0.536	0.215	0	0.908379
HLA-DRA	0	1.00311	0.899	0.726	0	0.901792
SNAPC1	3.31166e-148	1.62549	0.547	0.417	6.368e-144	0.889141
VMP1	0	1.18331	0.748	0.467	0	0.885119
MFAP2	0	1.51663	0.583	0.286	0	0.884193
RPS10	0	0.884793	0.998	0.973	0	0.883023
SLC6A9	0	4.20197	0.21	0.012	0	0.882414
MYL12B	0	0.908338	0.968	0.85	0	0.879271
WDR25	0	2.84757	0.307	0.048	0	0.874203
AC003092.1	0	5.38339	0.161	0.005	0	0.866726
NTSR1	0	4.73494	0.183	0.008	0	0.866494
NTM	0	2.14176	0.404	0.115	0	0.865272
RNF114	0	1.32049	0.653	0.339	0	0.862283
TNC	0	1.31175	0.654	0.366	0	0.857887
TCEA1	0	0.927216	0.922	0.783	0	0.854894
TRIM8	0	1.83265	0.465	0.16	0	0.852182
HLA-DOA	0	4.86357	0.175	0.006	0	0.851125
NEAT1	8.23111e-202	0.879994	0.967	0.99	1.58276e-197	0.850954
TMC7	0	3.63149	0.234	0.022	0	0.849769
GADD45B	0	2.39948	0.354	0.078	0	0.849416
LYPD3	0	3.58056	0.237	0.03	0	0.848593
SLC3A2	0	0.93256	0.909	0.696	0	0.847697
RIOK3	0	1.48723	0.569	0.263	0	0.846236
TGIF1	0	2.05528	0.411	0.12	0	0.84472
PYGB	0	1.05298	0.802	0.566	0	0.844489
AHNAK2	0	3.72278	0.226	0.021	0	0.841347
NRP2	0	1.68848	0.496	0.207	0	0.837488
OAS2	0	4.37653	0.191	0.01	0	0.835917
CAPG	0	1.4236	0.587	0.318	0	0.835655
TES	0	1.24654	0.67	0.382	0	0.835181
CXCL3	0	3.8158	0.218	0.023	0	0.831844
SORBS2	0	1.91879	0.431	0.166	0	0.826999
H1F0	0	1.68665	0.49	0.218	0	0.826456
CTHRC1	0	1.64126	0.501	0.223	0	0.822269
DDX60	0	3.91881	0.209	0.015	0	0.819031
RAB13	0	0.878101	0.93	0.785	0	0.816634
GOLGB1	0	1.19548	0.683	0.403	0	0.816511
IRF9	0	3.75499	0.217	0.017	0	0.814832
HERPUD1	0	1.73788	0.468	0.17	0	0.813326
RND3	1.7751e-281	1.60793	0.504	0.265	3.41334e-277	0.810395
TRIM25	0	1.50312	0.538	0.238	0	0.80868
TARS	0	0.832469	0.971	0.862	0	0.808327
CHST11	0	3.01606	0.268	0.038	0	0.808305
IFI44L	0	5.27648	0.153	0.004	0	0.807301
KDM6B	0	2.01051	0.4	0.124	0	0.804206
PSMB8-AS1	0	4.348	0.184	0.01	0	0.800033
MIA2	0	2.10496	0.379	0.103	0	0.797781
PPFIBP1	0	1.06456	0.749	0.526	0	0.797354
EIF4EBP1	0	0.800185	0.995	0.975	0	0.796184
UCN2	0	3.14605	0.253	0.034	0	0.795951
ARL4A	0	1.54213	0.516	0.238	0	0.79574
PSMA4	0	0.794799	0.996	0.951	0	0.79162
PARP8	0	2.98508	0.264	0.036	0	0.788062
ANKRD11	0	0.803487	0.977	0.905	0	0.785007
ADAR	0	0.977527	0.803	0.558	0	0.784954
NCOA7	0	1.56648	0.501	0.205	0	0.784804
CARD16	2.58427e-257	7.11808	0.11	0.001	4.96929e-253	0.782989
CARS	0	1.45324	0.538	0.244	0	0.781843
YPEL5	0	3.17527	0.246	0.03	0	0.781117
OASL	0	5.61153	0.139	0.003	0	0.780002
CSPG4	0	1.71231	0.455	0.187	0	0.779102
MT-CO2	0	0.779728	0.999	1	0	0.778948
CLIC4	0	1.31731	0.591	0.301	0	0.778528
LENG1	0	1.54207	0.504	0.209	0	0.777202
CD63	0	0.778482	0.998	0.997	0	0.776925
AAK1	0	1.07818	0.72	0.451	0	0.776292
LRAT	0	2.65725	0.292	0.054	0	0.775916
YARS	0	1.05573	0.732	0.461	0	0.772793
HLA-DPB1	0	1.36512	0.563	0.293	0	0.768562
CIR1	0	1.57083	0.489	0.197	0	0.768135
SNHG25	0	0.920444	0.833	0.648	0	0.76673
SEMA3B	0	1.49592	0.512	0.236	0	0.765912
ITM2B	0	0.965758	0.793	0.574	0	0.765846
DNAJC1	0	1.44989	0.522	0.233	0	0.756844
CSRP1	0	1.51497	0.499	0.218	0	0.755968
NR1D1	0	2.63361	0.287	0.054	0	0.755847
GSTO1	0	0.805585	0.938	0.784	0	0.755639
CALD1	0	0.819067	0.922	0.751	0	0.75518
IL1RL1	2.32493e-230	3.18237	0.237	0.068	4.47061e-226	0.754221
SLC7A11	0	2.0478	0.368	0.106	0	0.753589
APOD	0	5.28417	0.142	0.005	0	0.750352
SLC31A1	0	1.67063	0.449	0.166	0	0.750112
ARPC1B	0	1.01583	0.738	0.492	0	0.74968
EMP3	0	0.768143	0.975	0.935	0	0.74894
C12orf57	0	0.831626	0.898	0.723	0	0.7468
SLC38A1	0	1.10255	0.675	0.409	0	0.744221
GYPC	0	1.11561	0.667	0.404	0	0.744114
TRANK1	0	4.18121	0.177	0.011	0	0.740075
KRCC1	0	2.86663	0.258	0.039	0	0.73959
TJP1	0	1.12861	0.655	0.385	0	0.739241
SP110	0	1.96457	0.376	0.115	0	0.73868
C1R	0	4.35761	0.169	0.009	0	0.736437
TMEM154	0	3.48515	0.211	0.021	0	0.735367
ZBTB38	0	0.986738	0.743	0.498	0	0.733146
ERCC1	0	0.872634	0.839	0.631	0	0.73214
LIMA1	1.06626e-192	1.15056	0.635	0.469	2.05031e-188	0.730609
CREBRF	0	2.46743	0.296	0.057	0	0.73036
PRDX5	0	0.739702	0.987	0.922	0	0.730086
BDNF	0	3.363	0.216	0.025	0	0.726408
CXCL11	1.16663e-173	9.87169	0.073	0	2.24332e-169	0.720633
RRAS	0	1.44906	0.496	0.225	0	0.718736
FOSL1	1.258e-223	0.848233	0.847	0.769	2.41901e-219	0.718453
AP3S1	1.31053e-279	0.921617	0.779	0.584	2.52002e-275	0.71794
EIF1B	0	0.944147	0.759	0.514	0	0.716608
LARP6	0	1.25253	0.572	0.306	0	0.716449
NUPR1	5.02732e-266	4.83797	0.148	0.013	9.66704e-262	0.71602
MMP25-AS1	0	2.66487	0.267	0.049	0	0.711519
HMGA2	1.4685e-226	1.09845	0.647	0.45	2.82378e-222	0.710695
PDE4D	0	1.59737	0.444	0.183	0	0.709233
EPRS	0	0.74639	0.949	0.841	0	0.708324
TMBIM6	0	0.726278	0.975	0.891	0	0.708121
GRIPAP1	0	1.42695	0.496	0.219	0	0.707766
KDM5B	0	1.35196	0.523	0.254	0	0.707077
SERPINB1	0	1.69394	0.417	0.161	0	0.706373
MIDN	2.08316e-291	1.38198	0.511	0.26	4.0057e-287	0.706191
BCL3	0	2.0334	0.347	0.098	0	0.705589
MYL12A	0	0.837415	0.837	0.641	0	0.700917
BIRC2	9.85985e-304	1.25859	0.556	0.291	1.89595e-299	0.699775
GAST	3.50632e-274	5.63407	0.124	0.003	6.74229e-270	0.698624
KRT15	0	3.14462	0.222	0.029	0	0.698106
STIM2	3.64178e-245	1.31407	0.53	0.308	7.00277e-241	0.696456
MAFF	0	2.58087	0.268	0.048	0	0.691672
WIPI1	0	3.12921	0.221	0.027	0	0.691555
ZKSCAN1	1.94234e-290	1.15409	0.598	0.347	3.73493e-286	0.690144
RPS6KA3	2.01786e-280	1.08394	0.636	0.4	3.88015e-276	0.689386
TMCC3	0	3.78258	0.182	0.014	0	0.68843
VPS13C	0	1.49597	0.46	0.195	0	0.688145
PHGDH	3.76172e-305	1.03894	0.661	0.402	7.23342e-301	0.686741
JARID2	0	1.96644	0.347	0.104	0	0.682354
CDKN1A	0	1.5113	0.451	0.187	0	0.681596
GJB3	0	2.7311	0.248	0.043	0	0.677313
NEDD4L	4.61907e-167	1.25745	0.537	0.38	8.88201e-163	0.67525
AC015912.3	0	2.1096	0.32	0.085	0	0.675072
KYNU	0	1.66742	0.404	0.151	0	0.673638
MED10	1.88579e-305	0.874479	0.768	0.537	3.62619e-301	0.6716
MT-ND5	0	0.672864	0.998	1	0	0.671518
NDUFB8	0	0.704511	0.953	0.846	0	0.671399
SNTB1	0	2.37815	0.282	0.06	0	0.670638
IGF2BP2	5.2984e-297	0.930283	0.72	0.473	1.01883e-292	0.669804
SPRY2	1.75845e-272	0.978226	0.684	0.453	3.38133e-268	0.669107
GPRC5A	1.5494e-245	0.82502	0.811	0.643	2.97934e-241	0.669091
SOX10	3.11036e-297	0.911768	0.733	0.488	5.98092e-293	0.668326
TYMP	0	2.17636	0.307	0.076	0	0.668142
PAGE2	3.05612e-285	0.81589	0.817	0.626	5.87662e-281	0.666582
CHIC2	0	1.5592	0.427	0.167	0	0.665777
LDLR	2.47563e-275	1.27402	0.522	0.273	4.76038e-271	0.665038
CTH	0	4.12862	0.161	0.009	0	0.664708
N4BP2L2	4.18896e-287	0.924951	0.717	0.479	8.05495e-283	0.66319
PXK	0	2.21002	0.299	0.072	0	0.660795
CLIP4	0	1.74217	0.378	0.126	0	0.658542
PFDN2	0	0.658324	0.999	0.999	0	0.657666
CFAP97	1.40372e-289	0.788903	0.833	0.643	2.69921e-285	0.657156
CD274	0	3.7307	0.176	0.015	0	0.656604
AARS	1.31504e-289	1.21513	0.54	0.28	2.5287e-285	0.656168
UBXN4	2.07963e-287	0.87563	0.748	0.517	3.99892e-283	0.654971
COX6A1	0	0.658215	0.995	0.963	0	0.654924
ERBIN	1.83092e-294	1.44867	0.452	0.198	3.52067e-290	0.654797
RALGPS2	4.65734e-266	1.49295	0.437	0.202	8.95561e-262	0.652421
CHMP2A	3.05159e-305	0.748608	0.871	0.681	5.86791e-301	0.652038
STC2	0	3.01832	0.216	0.031	0	0.651958
BACH1	0	1.72813	0.377	0.128	0	0.651506
RBM47	0	2.80149	0.232	0.037	0	0.649947
SERTAD1	7.29584e-297	1.58069	0.41	0.164	1.40292e-292	0.648082
LINC00326	4.92394e-302	1.59898	0.404	0.156	9.46824e-298	0.645986
SH3KBP1	1.65174e-234	0.854003	0.753	0.59	3.17613e-230	0.643065
PSMB10	0	2.28548	0.281	0.064	0	0.642221
DEPDC7	0	2.25821	0.283	0.07	0	0.639074
RNF19A	3.93327e-292	1.58844	0.402	0.159	7.56328e-288	0.638554
PDGFA	0	2.5397	0.251	0.053	0	0.637465
XRN1	6.7354e-284	1.36804	0.465	0.213	1.29515e-279	0.63614
FOXD3-AS1	0	2.50294	0.253	0.05	0	0.633243
ATF4	1.00684e-272	0.982405	0.642	0.395	1.93606e-268	0.630704
NR3C1	1.85587e-267	1.14372	0.551	0.301	3.56866e-263	0.630187
AC104958.2	1.34465e-289	4.43276	0.142	0.007	2.58564e-285	0.629452
SFRP1	6.57955e-196	0.719965	0.874	0.818	1.26518e-191	0.629249
PROSER2	0	2.80558	0.224	0.034	0	0.62845
PTP4A1	6.42054e-221	1.16922	0.535	0.318	1.23461e-216	0.625532
KRT10	0	0.629748	0.993	0.972	0	0.62534
CCDC71L	1.10139e-303	2.08288	0.298	0.082	2.11786e-299	0.620698
KLF7	0	3.62095	0.171	0.015	0	0.619183
TOP1	0	0.638063	0.97	0.93	0	0.618921
GJB1	0	3.03068	0.204	0.027	0	0.61826
RARG	0	2.1055	0.293	0.077	0	0.616911
NT5E	1.21587e-285	1.67922	0.367	0.135	2.338e-281	0.616273
GBP3	4.32773e-286	4.40163	0.14	0.007	8.32178e-282	0.616228
NLRC5	0	3.32942	0.185	0.019	0	0.615944
CASP4	8.37438e-298	1.7634	0.348	0.116	1.61031e-293	0.613665
NFKBIA	5.83179e-291	2.02977	0.302	0.089	1.12139e-286	0.612991
SLC1A4	0	2.56961	0.238	0.043	0	0.611567
CD47	2.06029e-260	1.17769	0.519	0.272	3.96172e-256	0.611221
TNFRSF10B	0	1.95915	0.311	0.088	0	0.609296
CDH19	2.11452e-281	1.82861	0.333	0.112	4.06602e-277	0.608928
AL590617.2	1.05131e-250	1.87264	0.325	0.118	2.02157e-246	0.608607
FOXC2	2.89006e-285	1.75827	0.345	0.119	5.5573e-281	0.606605
NRIP1	3.60383e-221	1.06044	0.572	0.357	6.92981e-217	0.606572
TRIM44	6.24129e-245	0.796697	0.761	0.56	1.20014e-240	0.606287
RNF213	1.55892e-247	1.2367	0.488	0.253	2.99764e-243	0.603508
EDF1	0	0.611099	0.987	0.939	0	0.603155
TMEM255B	0	2.89903	0.208	0.031	0	0.602998
JUND	2.30582e-217	0.860031	0.7	0.501	4.43386e-213	0.602022
ERP29	5.67912e-260	0.76786	0.784	0.576	1.09204e-255	0.602003
CCSER2	9.09205e-259	1.3433	0.447	0.209	1.74831e-254	0.600455
PTGS2	6.02241e-205	6.58903	0.091	0.001	1.15805e-200	0.599601
SHOC2	1.03208e-242	1.05742	0.567	0.331	1.98458e-238	0.599556
ITGA1	1.06146e-202	1.56791	0.382	0.185	2.04109e-198	0.59894
ITGA2	7.90566e-207	1.31101	0.456	0.246	1.52018e-202	0.597822
RCN1	1.11322e-244	1.15043	0.518	0.282	2.14061e-240	0.595921
SMIM26	1.12835e-246	0.789817	0.753	0.535	2.16971e-242	0.594732
RP9	1.20356e-240	0.886578	0.67	0.442	2.31433e-236	0.594007
MIER1	1.84007e-241	1.02609	0.578	0.341	3.53826e-237	0.593081
LYPD1	2.00518e-224	1.43154	0.414	0.202	3.85575e-220	0.592658
RNF125	7.84301e-297	2.17289	0.272	0.068	1.50813e-292	0.591026
TSPO	5.30237e-282	0.63997	0.923	0.815	1.01959e-277	0.590692
UBD	7.39809e-148	9.52724	0.062	0	1.42258e-143	0.590689
CD9	2.53626e-172	1.04148	0.567	0.392	4.87698e-168	0.590518
RNMT	2.66893e-220	0.841286	0.701	0.503	5.13208e-216	0.589741
XPOT	9.63402e-250	1.10081	0.534	0.287	1.85253e-245	0.587832
ITGB7	4.81518e-223	5.93698	0.099	0.002	9.25912e-219	0.587761
SELENOK	2.01704e-243	0.685576	0.857	0.712	3.87856e-239	0.587539
CLMP	3.12754e-242	1.71468	0.341	0.133	6.01396e-238	0.584706
COX8A	0	0.583825	0.999	0.989	0	0.583241
C1GALT1	2.89954e-261	1.5305	0.381	0.153	5.57552e-257	0.58312
SH3BGRL3	0	0.583076	1	1	0	0.583076
FYN	1.39361e-296	1.97479	0.295	0.081	2.67976e-292	0.582564
FKBP2	2.01816e-281	0.621488	0.936	0.827	3.88072e-277	0.581712
EXOSC8	6.37287e-218	0.879494	0.661	0.449	1.22544e-213	0.581346
RTP4	3.88428e-226	5.81067	0.1	0.002	7.46908e-222	0.581067
WDR45	1.55694e-258	1.26225	0.46	0.218	2.99383e-254	0.580634
TAF1D	6.89255e-218	0.747698	0.775	0.588	1.32537e-213	0.579466
CHD2	3.39111e-276	1.65436	0.35	0.124	6.52077e-272	0.579025
OXSR1	2.93341e-217	1.18797	0.487	0.269	5.64066e-213	0.578541
ROMO1	0	0.588971	0.982	0.942	0	0.578369
GAP43	4.51684e-259	4.18349	0.138	0.01	8.68543e-255	0.577322
IRF2BP2	1.4022e-260	1.36142	0.424	0.186	2.6963e-256	0.577241
MYEOV	2.26547e-219	1.08418	0.532	0.31	4.35627e-215	0.576782
CST3	5.38737e-261	0.615356	0.934	0.831	1.03594e-256	0.574743
MOV10	4.18514e-294	2.03028	0.283	0.075	8.04761e-290	0.574568
TSHZ2	1.70418e-281	3.26208	0.176	0.022	3.27696e-277	0.574126
PSAP	3.98896e-204	0.808947	0.706	0.522	7.67037e-200	0.571117
HSPA5	2.54237e-237	0.591966	0.963	0.944	4.88873e-233	0.570064
CNIH4	4.55143e-272	0.618463	0.917	0.783	8.75195e-268	0.567131
ZFAND3	4.89095e-269	1.6578	0.342	0.122	9.4048e-265	0.566967
SLC9A3R2	7.05387e-185	0.766934	0.739	0.573	1.35639e-180	0.566764
TRIM21	6.49803e-295	2.98076	0.19	0.026	1.24951e-290	0.566345
PNPLA8	3.19115e-269	1.53809	0.366	0.137	6.13626e-265	0.562941
SEC62	8.76761e-248	0.684623	0.822	0.631	1.68592e-243	0.56276
ATF6	1.29205e-237	1.1666	0.482	0.248	2.48449e-233	0.562301
TBRG1	2.35462e-220	0.946495	0.594	0.369	4.52769e-216	0.562218
IFRD1	3.60814e-277	1.71768	0.327	0.107	6.93809e-273	0.561681
PTTG1IP	8.42744e-171	0.875081	0.641	0.468	1.62051e-166	0.560927
ERAP1	5.96334e-286	2.01	0.279	0.075	1.14669e-281	0.560789
SELENOS	5.17657e-234	0.66882	0.837	0.655	9.95403e-230	0.559803
MARK3	1.37712e-226	1.16352	0.481	0.254	2.64807e-222	0.559651
AMIGO2	9.05036e-107	1.12873	0.495	0.375	1.74029e-102	0.558719
CYLD	5.0253e-282	2.11048	0.264	0.066	9.66316e-278	0.557167
HIST1H2AC	5.26504e-256	2.16564	0.257	0.071	1.01242e-251	0.55657
XIAP	1.61116e-231	1.15948	0.48	0.249	3.0981e-227	0.55655
H1FX	1.50538e-154	0.703422	0.79	0.678	2.89469e-150	0.555703
MVP	4.53929e-288	2.24923	0.247	0.055	8.7286e-284	0.555559
POLR3C	2.77789e-247	1.50024	0.37	0.15	5.3416e-243	0.55509
AC023043.1	1.08037e-235	1.61332	0.343	0.136	2.07744e-231	0.553369
IL18BP	1.31565e-282	3.2131	0.172	0.02	2.52986e-278	0.552653
MT-ND4	0	0.552551	0.998	1	0	0.551446
ACTN4	1.25751e-277	0.577263	0.954	0.888	2.41807e-273	0.550709
USP11	1.11489e-196	0.948455	0.58	0.374	2.14382e-192	0.550104
ZFPM1	1.96302e-229	1.23511	0.445	0.219	3.7747e-225	0.549625
KIAA0040	1.04218e-242	1.28717	0.427	0.195	2.00401e-238	0.549622
C16orf45	6.9742e-245	1.60104	0.343	0.132	1.34107e-240	0.549156
RAB27B	4.49208e-277	3.10155	0.177	0.023	8.63782e-273	0.548975
LCN2	2.16999e-172	7.2165	0.076	0.001	4.17268e-168	0.548454
DIP2B	2.69764e-251	1.6417	0.334	0.122	5.1873e-247	0.548328
MT-ATP8	1.7495e-198	0.788286	0.695	0.503	3.36411e-194	0.547859
PPP1R12A	3.48076e-213	0.972865	0.563	0.343	6.69315e-209	0.547723
IFI27L2	1.52285e-203	0.988266	0.554	0.341	2.92829e-199	0.547499
FOXN2	9.10789e-273	1.7788	0.307	0.095	1.75136e-268	0.546092
H3F3B	0	0.543773	1	1	0	0.543773
NFKBIZ	1.04881e-259	2.08771	0.26	0.071	2.01676e-255	0.542805
PABPC1L	7.82107e-277	2.12756	0.254	0.062	1.50391e-272	0.540399
LINC01239	5.96084e-275	2.92059	0.185	0.027	1.14621e-270	0.540308
TUBE1	1.02194e-265	1.83769	0.294	0.09	1.96508e-261	0.54028
CYP4V2	3.02478e-280	3.21577	0.168	0.018	5.81636e-276	0.540249
RSRC2	2.18379e-204	0.655782	0.822	0.664	4.19922e-200	0.539053
FLOT1	5.79237e-242	1.42547	0.378	0.158	1.11381e-237	0.538828
SLK	4.34357e-209	1.05319	0.51	0.29	8.35225e-205	0.537127
AFF4	1.95627e-208	1.01059	0.53	0.309	3.7617e-204	0.535613
UBE2H	6.18808e-225	1.23838	0.432	0.21	1.18991e-220	0.534982
LGALS3	1.0182e-193	1.07152	0.499	0.29	1.9579e-189	0.534687
ABRACL	3.44532e-196	0.969956	0.551	0.34	6.62501e-192	0.534446
IRF7	1.38974e-269	3.42536	0.156	0.016	2.67233e-265	0.534357
BORCS7	1.13475e-234	1.26587	0.422	0.195	2.18202e-230	0.534198
DECR1	4.12199e-250	1.60197	0.333	0.121	7.92618e-246	0.533457
SLU7	3.2624e-214	1.01535	0.525	0.299	6.27326e-210	0.533058
AC016831.1	3.89003e-271	2.64854	0.201	0.035	7.48015e-267	0.532356
FHL2	1.30306e-223	1.30947	0.406	0.188	2.50565e-219	0.531643
STRA6	5.16597e-259	2.14564	0.247	0.063	9.93364e-255	0.529974
FGFRL1	1.31923e-199	1.20357	0.44	0.233	2.53675e-195	0.529573
SLC25A45	2.12976e-247	1.96445	0.269	0.08	4.09531e-243	0.528436
CD82	1.21448e-269	3.17784	0.166	0.02	2.33533e-265	0.527521
AC025164.1	5.0647e-271	3.08295	0.171	0.021	9.73892e-267	0.527185
HAX1	1.49298e-214	0.621636	0.845	0.677	2.87084e-210	0.525283
ANKRD12	2.08948e-219	1.20736	0.434	0.213	4.01787e-215	0.523995
RPL26	0	0.523533	1	1	0	0.523533
FCER1G	2.20052e-242	4.22022	0.124	0.007	4.23139e-238	0.523307
KCNQ1OT1	2.10397e-116	1.19703	0.437	0.295	4.04573e-112	0.523104
PITPNC1	4.65821e-234	1.72836	0.301	0.106	8.95728e-230	0.520237
SVIL	1.87396e-211	1.25951	0.413	0.201	3.60343e-207	0.520177
FAM173A	2.08507e-200	0.747159	0.695	0.49	4.00938e-196	0.519275
GTPBP2	7.41614e-273	2.54158	0.204	0.036	1.42605e-268	0.518482
GSAP	5.96457e-269	2.51588	0.206	0.038	1.14693e-264	0.518271
JOSD1	9.1591e-224	1.45406	0.356	0.149	1.7612e-219	0.517645
TLR3	8.80204e-260	3.54126	0.146	0.013	1.69254e-255	0.517023
TRPV4	1.20114e-255	2.43722	0.212	0.045	2.30968e-251	0.516691
FTH1	3.17476e-272	0.516255	1	1	6.10474e-268	0.516255
ACSL5	7.05333e-213	5.26208	0.098	0.003	1.35628e-208	0.515684
RNF145	3.58815e-221	0.566471	0.91	0.782	6.89964e-217	0.515488
PNRC1	1.96183e-247	1.9496	0.264	0.076	3.7724e-243	0.514694
RUNX1	3.06743e-207	1.28279	0.401	0.193	5.89835e-203	0.514398
RABAC1	2.79095e-162	0.819722	0.626	0.45	5.36671e-158	0.513146
MOCOS	3.30045e-222	1.40785	0.364	0.156	6.34644e-218	0.512459
GDA	1.13212e-196	1.49107	0.343	0.153	2.17696e-192	0.511436
VPS4B	7.96595e-187	0.889942	0.574	0.369	1.53177e-182	0.510827
DRAP1	3.66561e-297	0.51886	0.984	0.965	7.0486e-293	0.510558
DLGAP1-AS1	1.10981e-252	2.04716	0.249	0.066	2.13406e-248	0.509744
BBX	2.39927e-187	0.763389	0.666	0.469	4.61356e-183	0.508417
RGS2	1.01729e-152	2.33624	0.217	0.081	1.95614e-148	0.506964
APOL1	1.34486e-246	3.89315	0.13	0.009	2.58603e-242	0.506109
HMGA1	9.08829e-297	0.513293	0.986	0.976	1.74759e-292	0.506107
MMP9	4.3828e-170	6.64162	0.076	0.001	8.42768e-166	0.504763
CYSTM1	1.18836e-186	0.94135	0.536	0.327	2.2851e-182	0.504564
ZCCHC8	3.56163e-210	1.26769	0.398	0.187	6.84865e-206	0.504539
PRKAR1A	5.4966e-164	0.767247	0.657	0.483	1.05694e-159	0.504081
GGNBP2	1.3199e-186	0.855601	0.587	0.379	2.53804e-182	0.502238
RAMP1	6.71231e-136	1.09168	0.459	0.302	1.29071e-131	0.501083
COL7A1	2.40813e-234	2.32391	0.215	0.052	4.6306e-230	0.499641
PLAUR	1.22306e-162	1.00208	0.498	0.311	2.35182e-158	0.499035
MARS	7.39678e-201	1.02048	0.488	0.271	1.42233e-196	0.497996
SKAP2	3.33651e-209	1.32263	0.376	0.171	6.41577e-205	0.49731
TMTC2	1.46889e-253	2.37624	0.209	0.043	2.82454e-249	0.496635
FOXP1	1.16988e-253	3.18961	0.155	0.018	2.24955e-249	0.494389
ZFAND6	2.88948e-192	1.06455	0.464	0.255	5.55618e-188	0.493952
AL162231.1	1.28347e-242	1.92748	0.256	0.073	2.46799e-238	0.493434
HSPA9	4.64656e-180	0.562978	0.876	0.75	8.93487e-176	0.493169
TMEM219	2.08451e-199	1.0896	0.451	0.236	4.0083e-195	0.491408
ARHGEF2	3.72447e-193	1.25178	0.392	0.194	7.16179e-189	0.490699
SLCO4A1	7.69997e-109	1.02427	0.479	0.345	1.48063e-104	0.490627
SKIL	7.69e-204	1.2353	0.396	0.188	1.47871e-199	0.489177
RAB4B	4.91439e-237	1.86947	0.261	0.078	9.44988e-233	0.487932
DNASE2	5.0238e-236	1.7862	0.273	0.086	9.66027e-232	0.487631
FAM19A2	2.61061e-225	4.38756	0.111	0.005	5.01994e-221	0.487019
FRMD4A	5.04445e-107	0.973914	0.5	0.367	9.69997e-103	0.486957
ZBTB7A	2.01394e-176	1.04575	0.465	0.267	3.87261e-172	0.486275
RTL8A	3.61126e-177	0.875848	0.555	0.354	6.94409e-173	0.486096
TNFSF13B	4.49449e-218	4.4445	0.109	0.006	8.64245e-214	0.484451
ADGRF1	3.75817e-150	1.56681	0.309	0.151	7.22658e-146	0.484143
PLEKHG5	7.50021e-243	2.07774	0.233	0.059	1.44221e-238	0.484114
ABL2	6.53784e-151	0.996773	0.485	0.309	1.25716e-146	0.483435
CCDC59	2.89368e-181	0.636782	0.759	0.571	5.56426e-177	0.483317
GRPEL2	3.29282e-223	1.47345	0.328	0.127	6.33176e-219	0.483291
MDM4	4.97813e-172	0.944749	0.511	0.314	9.57245e-168	0.482767
NDUFAF3	1.15198e-189	0.590128	0.815	0.644	2.21514e-185	0.480954
EEA1	6.07397e-170	0.879826	0.546	0.347	1.16796e-165	0.480385
AKT3	2.32907e-188	1.02967	0.466	0.257	4.47857e-184	0.479825
CCDC82	1.61269e-192	1.22995	0.39	0.19	3.10105e-188	0.479679
RPS27L	3.07051e-124	0.494109	0.969	0.937	5.90428e-120	0.478791
BLOC1S1	1.44592e-192	0.536048	0.893	0.765	2.78036e-188	0.478691
SLC2A3	4.30598e-234	1.80543	0.265	0.081	8.27997e-230	0.478439
RRBP1	4.52865e-140	0.61166	0.782	0.668	8.70815e-136	0.478318
MID1IP1	8.79071e-239	1.94424	0.246	0.068	1.69036e-234	0.478283
CCDC90B	1.56138e-181	0.991926	0.482	0.275	3.00238e-177	0.478108
ITGA5	3.3015e-215	1.42557	0.335	0.135	6.34845e-211	0.477565
NSRP1	2.14993e-171	0.758665	0.628	0.433	4.1341e-167	0.476442
ELF1	7.0603e-205	1.32192	0.36	0.159	1.35762e-200	0.47589
VPS29	7.67637e-177	0.629231	0.756	0.563	1.47609e-172	0.475699
BATF3	1.24291e-221	1.84766	0.255	0.079	2.38999e-217	0.471152
SPAG1	4.99516e-233	2.00368	0.235	0.063	9.60519e-229	0.470864
UBE2F	2.26525e-176	1.10121	0.427	0.229	4.35586e-172	0.470215
C9orf16	6.91365e-144	0.597425	0.787	0.651	1.32943e-139	0.470173
PSENEN	2.21714e-175	0.888751	0.528	0.323	4.26334e-171	0.469261
LAMA4	1.1513e-182	1.22951	0.378	0.184	2.21384e-178	0.464756
GOT1	2.17822e-200	1.1947	0.389	0.182	4.18851e-196	0.464739
CTNNA1	1.79298e-150	0.612472	0.758	0.607	3.44772e-146	0.464253
SLC5A3	1.66482e-137	1.16084	0.399	0.236	3.20128e-133	0.463174
BRD4	7.66447e-170	0.547605	0.844	0.701	1.4738e-165	0.462178
ZBTB8OS	1.7194e-163	0.655196	0.704	0.525	3.30624e-159	0.461258
NET1	1.54962e-176	1.11959	0.411	0.214	2.97976e-172	0.460151
ARFGAP3	2.28015e-208	1.5793	0.291	0.107	4.38449e-204	0.459575
BET1	8.96071e-187	1.17496	0.391	0.192	1.72306e-182	0.459411
CHMP5	2.00198e-167	0.604297	0.759	0.591	3.8496e-163	0.458661
ALCAM	4.01484e-219	1.90293	0.241	0.071	7.72013e-215	0.458607
NDE1	3.47662e-172	1.13361	0.404	0.214	6.68519e-168	0.457979
SAT2	1.10102e-182	1.01727	0.45	0.244	2.11716e-178	0.457773
NRXN3	7.64216e-223	3.75133	0.122	0.01	1.46951e-218	0.457662
SLC25A37	3.64766e-149	0.764841	0.598	0.423	7.01409e-145	0.457375
CXCL2	1.79531e-207	4.19386	0.109	0.007	3.4522e-203	0.457131
CD40	9.0173e-237	2.7359	0.167	0.026	1.73394e-232	0.456895
SECTM1	3.20323e-233	3.0826	0.148	0.019	6.15948e-229	0.456225
GPT2	3.71307e-214	1.63503	0.279	0.096	7.13985e-210	0.456172
RAB11FIP4	3.00008e-196	4.95124	0.092	0.003	5.76885e-192	0.455514
RASAL2	2.18652e-174	1.17191	0.388	0.198	4.20445e-170	0.454701
PDCD4	2.11693e-172	1.08907	0.417	0.223	4.07064e-168	0.454143
ADAM19	4.50576e-227	2.36521	0.192	0.041	8.66412e-223	0.45412
IL1RAPL1	1.68941e-217	1.7867	0.254	0.079	3.24858e-213	0.453823
ZFP36L1	4.08979e-146	0.842217	0.538	0.356	7.86425e-142	0.453113
TMEM256	3.38906e-152	0.679506	0.666	0.487	6.51681e-148	0.452551
TBC1D19	2.76743e-225	2.13257	0.212	0.052	5.3215e-221	0.452105
FAS	1.23913e-229	2.36419	0.191	0.039	2.38273e-225	0.45156
PBDC1	1.42577e-141	0.768778	0.587	0.413	2.74162e-137	0.451273
OGFR	8.14145e-154	0.773696	0.582	0.392	1.56552e-149	0.450291
SERPINA1	1.80321e-211	4.20653	0.107	0.006	3.4674e-207	0.450098
BIK	2.51084e-209	4.20459	0.107	0.006	4.8281e-205	0.449891
NIT1	2.65613e-208	1.60994	0.279	0.098	5.10746e-204	0.449173
NR2F2	3.38971e-110	0.749074	0.599	0.457	6.51807e-106	0.448695
PLAT	1.81093e-97	1.35677	0.33	0.202	3.48223e-93	0.447733
SLC16A4	2.18181e-209	1.9343	0.231	0.068	4.19541e-205	0.446824
TAF10	1.5416e-151	0.594736	0.751	0.583	2.96433e-147	0.446647
GCC2	1.32316e-170	1.00726	0.443	0.244	2.5443e-166	0.446216
UAP1	1.7176e-79	0.850296	0.524	0.421	3.30277e-75	0.445555
ITPRIP	6.96822e-217	1.96809	0.226	0.063	1.33992e-212	0.444787
EAPP	3.65388e-175	0.932071	0.477	0.27	7.02605e-171	0.444598
HCFC1R1	6.30392e-116	0.742673	0.598	0.457	1.21218e-111	0.444118
SH3BGRL	8.67022e-184	1.34143	0.331	0.146	1.6672e-179	0.444013
GLRX	1.12698e-177	1.29596	0.342	0.158	2.16708e-173	0.443218
FBXO11	2.90186e-179	1.18345	0.374	0.182	5.57999e-175	0.44261
REST	1.47694e-156	0.886601	0.499	0.305	2.84e-152	0.442414
GAGE1	1.49799e-140	1.46992	0.3	0.149	2.88049e-136	0.440976
EIF2AK2	1.11551e-137	0.650288	0.678	0.521	2.14502e-133	0.440896
IKZF2	1.98607e-220	3.49838	0.126	0.011	3.81901e-216	0.440796
TPBG	9.19021e-203	1.64058	0.268	0.093	1.76719e-198	0.439675
FXYD5	2.01329e-142	0.477703	0.92	0.858	3.87136e-138	0.439487
ERO1B	6.01046e-187	1.55749	0.282	0.109	1.15575e-182	0.439213
USP15	5.57764e-150	0.810271	0.541	0.351	1.07252e-145	0.438357
S100A10	0	0.437946	0.999	1	0	0.437508
PYCR1	1.15654e-180	1.20374	0.363	0.172	2.22391e-176	0.436959
ESM1	3.03156e-159	3.89718	0.112	0.017	5.82939e-155	0.436485
B4GALT1	2.17363e-178	1.22144	0.357	0.168	4.17968e-174	0.436053
IL15RA	1.59072e-213	3.78345	0.115	0.009	3.05879e-209	0.435097
CT83	1.15394e-212	2.09672	0.207	0.052	2.21891e-208	0.434021
KDM7A	1.88058e-221	3.14003	0.138	0.016	3.61617e-217	0.433324
HR	1.23123e-202	1.61674	0.268	0.093	2.36754e-198	0.433286
ZEB1	4.17026e-167	1.15933	0.373	0.188	8.01899e-163	0.432429
SNX6	3.48387e-145	0.630735	0.685	0.511	6.69913e-141	0.432053
MED19	8.85466e-149	0.781149	0.553	0.368	1.70266e-144	0.431976
CDK17	7.48487e-210	1.98077	0.218	0.06	1.43927e-205	0.431807
AP1S2	1.10944e-129	0.654147	0.66	0.5	2.13335e-125	0.431737
NBDY	5.098e-146	0.64084	0.672	0.494	9.80295e-142	0.430645
NOC3L	2.7459e-125	0.618539	0.696	0.551	5.2801e-121	0.430503
RARA-AS1	8.75199e-222	2.43178	0.177	0.034	1.68292e-217	0.430426
IL6ST	4.90864e-138	0.869736	0.494	0.319	9.43882e-134	0.429649
MCTP1	3.12723e-200	1.7593	0.244	0.079	6.01334e-196	0.429269
PSMA2	5.53771e-149	0.559864	0.766	0.603	1.06485e-144	0.428856
NINJ1	3.75979e-192	1.55935	0.275	0.101	7.2297e-188	0.42882
AL445471.2	4.38474e-190	4.65974	0.092	0.004	8.43142e-186	0.428696
LINC00944	1.61235e-204	3.92926	0.109	0.008	3.10039e-200	0.428289
PKD1	3.82339e-197	1.55142	0.276	0.1	7.35199e-193	0.428191
PIGBOS1	9.62525e-162	0.909004	0.471	0.274	1.85084e-157	0.428141
MUC5B	6.39028e-206	1.83617	0.233	0.07	1.22879e-201	0.427827
TLR4	1.681e-177	1.38635	0.307	0.131	3.23239e-173	0.42561
PHF3	3.60573e-132	0.640277	0.664	0.505	6.93346e-128	0.425144
MYL10	4.02708e-173	5.37595	0.079	0.002	7.74368e-169	0.4247
PRKAB2	1.03397e-193	1.71689	0.247	0.083	1.98823e-189	0.424071
KCNN4	5.58427e-154	1.06958	0.396	0.214	1.0738e-149	0.423552
CDK5RAP2	5.8535e-118	0.86258	0.491	0.333	1.12557e-113	0.423527
COX6C	1.63891e-255	0.427036	0.991	0.97	3.15147e-251	0.423193
CGGBP1	3.00274e-142	0.70173	0.603	0.424	5.77397e-138	0.423143
TBX3	2.6923e-69	0.947475	0.443	0.344	5.17703e-65	0.419731
OTUD7B	4.0339e-168	1.16894	0.359	0.175	7.75679e-164	0.419649
TMEM41B	1.64697e-183	1.42247	0.295	0.119	3.16697e-179	0.41963
ANXA2	1.75359e-43	0.450688	0.929	0.953	3.37198e-39	0.418689
DRAM1	1.49311e-201	1.80532	0.231	0.07	2.8711e-197	0.417028
ATAD1	9.64799e-141	0.905917	0.46	0.282	1.85521e-136	0.416722
LAMC1	3.682e-120	0.691563	0.602	0.439	7.08012e-116	0.416321
CCNDBP1	9.7488e-191	1.5642	0.266	0.096	1.8746e-186	0.416077
RSF1	5.67846e-135	0.781503	0.532	0.358	1.09191e-130	0.41576
CYBA	2.25335e-103	0.512058	0.811	0.725	4.33296e-99	0.415279
STAT3	5.55187e-147	0.920981	0.45	0.265	1.06757e-142	0.414442
MYD88	4.63104e-203	1.97335	0.21	0.057	8.90503e-199	0.414404
CNKSR3	1.22291e-179	1.83003	0.226	0.075	2.35153e-175	0.413586
HAS2	1.70228e-182	4.13406	0.1	0.008	3.27331e-178	0.413406
SREK1IP1	2.98374e-121	0.678045	0.609	0.451	5.73742e-117	0.412929
ZFAND2A	1.92737e-161	1.07967	0.382	0.196	3.70613e-157	0.412433
MYO1E	1.09734e-123	0.915856	0.449	0.287	2.11008e-119	0.411219
ANKRD49	3.93072e-178	1.30959	0.314	0.135	7.55838e-174	0.411212
PRR4	5.70732e-188	2.93649	0.14	0.024	1.09746e-183	0.411109
TAP2	4.6761e-194	1.66979	0.246	0.081	8.99166e-190	0.410768
CIT	1.49186e-130	1.21878	0.337	0.183	2.86869e-126	0.41073
MACF1	1.19228e-109	0.608348	0.675	0.537	2.29263e-105	0.410635
CLIP1	8.25515e-149	0.995057	0.412	0.231	1.58738e-144	0.409964
CLCF1	2.21695e-192	2.003	0.204	0.056	4.26297e-188	0.408612
GNG2	1.80311e-175	1.60755	0.254	0.094	3.46719e-171	0.408319
CHD9	6.64748e-135	0.709762	0.575	0.398	1.27824e-130	0.408113
LPAR6	3.09766e-182	3.54782	0.115	0.014	5.95649e-178	0.407999
TIMM17B	3.43247e-133	0.588345	0.691	0.521	6.6003e-129	0.406547
ADD3	7.8062e-131	1.00245	0.405	0.24	1.50105e-126	0.405993
SLC50A1	6.22634e-140	0.90428	0.448	0.268	1.19726e-135	0.405118
SPTBN1	4.81083e-102	0.538571	0.752	0.639	9.25075e-98	0.405005
MYL6	1.34125e-86	0.409295	0.989	0.993	2.57909e-82	0.404793
NUBP1	5.73378e-135	0.752984	0.537	0.358	1.10255e-130	0.404353
HERC6	7.4849e-202	2.40522	0.168	0.034	1.43927e-197	0.404076
CDC42SE1	3.1136e-114	0.84302	0.479	0.32	5.98714e-110	0.403806
CUX1	4.26457e-140	0.882363	0.456	0.276	8.20033e-136	0.402358
BX119904.2	2.67015e-140	1.01088	0.398	0.224	5.13443e-136	0.402332
IARS	9.80116e-126	0.566411	0.71	0.554	1.88466e-121	0.402152
ZCCHC9	2.74161e-132	0.752609	0.532	0.353	5.27184e-128	0.400388
NBR1	2.66953e-151	1.09564	0.364	0.188	5.13323e-147	0.398815
STARD13	7.05411e-185	1.6894	0.236	0.079	1.35644e-180	0.398699
CD109	3.21737e-125	0.766676	0.52	0.35	6.18668e-121	0.398671
SRA1	5.50575e-124	0.529429	0.753	0.61	1.0587e-119	0.39866
DYNC1H1	3.60679e-125	0.55425	0.719	0.567	6.9355e-121	0.398506
LONP1	9.56119e-142	0.865343	0.46	0.278	1.83852e-137	0.398058
PTPRE	3.63041e-191	3.58536	0.111	0.011	6.98092e-187	0.397975
ARL14EP	2.52664e-147	0.999165	0.398	0.219	4.85847e-143	0.397668
FMNL3	7.80921e-175	1.52222	0.261	0.098	1.50163e-170	0.3973
FRG1	3.18261e-129	0.489495	0.811	0.681	6.11984e-125	0.39698
STAMBP	1.27078e-135	0.838455	0.473	0.295	2.44359e-131	0.396589
RAPH1	2.52167e-168	1.58929	0.249	0.094	4.84892e-164	0.395734
AC079949.2	3.02272e-199	2.54956	0.155	0.029	5.81238e-195	0.395181
CFH	1.70723e-185	4.10725	0.096	0.006	3.28282e-181	0.394296
TMEM205	1.41471e-126	0.772023	0.51	0.338	2.72035e-122	0.393732
CIRBP	6.82938e-122	0.628558	0.626	0.465	1.31322e-117	0.393477
CAPRIN2	6.0178e-174	1.54698	0.254	0.094	1.15716e-169	0.392932
PHLDA2	4.46525e-89	0.414418	0.948	0.942	8.58623e-85	0.392868
LRIF1	6.38099e-179	1.47628	0.266	0.1	1.227e-174	0.392692
CATSPER1	2.16089e-168	1.40238	0.28	0.114	4.15518e-164	0.392666
FOXC1	5.83522e-164	1.46678	0.267	0.108	1.12205e-159	0.39163
RAB38	5.68257e-172	1.60418	0.244	0.088	1.0927e-167	0.391421
CR1L	4.44912e-140	6.40554	0.061	0.001	8.55522e-136	0.390738
CASP8	1.3138e-157	1.20141	0.325	0.152	2.52631e-153	0.390457
BTF3L4	1.96716e-125	0.58886	0.662	0.498	3.78266e-121	0.389825
STK24	3.30654e-126	0.722905	0.539	0.366	6.35815e-122	0.389646
ARID4B	4.35464e-122	0.648096	0.601	0.436	8.37354e-118	0.389505
SLTM	4.12139e-126	0.475445	0.819	0.689	7.92502e-122	0.389389
PRSS33	2.26848e-194	2.59522	0.15	0.027	4.36205e-190	0.389283
SIPA1L1	1.05911e-187	1.74557	0.223	0.069	2.03656e-183	0.389261
GHITM	3.74829e-133	0.432942	0.899	0.803	7.20759e-129	0.389215
RNF13	3.74017e-152	1.10537	0.351	0.176	7.19197e-148	0.387984
NKAP	2.24975e-125	0.675561	0.573	0.401	4.32605e-121	0.387097
COL9A3	1.51839e-112	0.719761	0.537	0.382	2.91971e-108	0.386512
CD96	1.36783e-113	0.614025	0.629	0.472	2.63021e-109	0.386222
BTN3A2	2.8263e-185	1.83863	0.21	0.062	5.43469e-181	0.386113
SMARCD1	2.87452e-121	0.496858	0.777	0.632	5.52742e-117	0.386058
CDV3	2.79505e-142	0.415278	0.929	0.848	5.3746e-138	0.385793
WFDC3	2.51295e-190	2.06117	0.187	0.047	4.83216e-186	0.385439
NDUFA11	4.239e-202	0.390679	0.986	0.945	8.15117e-198	0.385209
RB1CC1	2.90784e-131	0.85677	0.449	0.275	5.59149e-127	0.38469
PRRC2C	1.02383e-191	0.391888	0.981	0.95	1.96872e-187	0.384442
KDSR	9.13923e-116	0.69265	0.555	0.397	1.75738e-111	0.384421
ACTR6	8.49818e-123	0.692332	0.555	0.381	1.63412e-118	0.384244
SH2D2A	3.76392e-186	3.72958	0.103	0.008	7.23763e-182	0.384147
IL6	1.79042e-96	9.36621	0.041	0	3.4428e-92	0.384015
NFE2L3	1.14803e-138	1.05371	0.364	0.196	2.20755e-134	0.38355
ATXN2L	3.74241e-133	0.84939	0.451	0.274	7.19627e-129	0.383075
GAS6	4.47219e-191	2.65754	0.144	0.025	8.59958e-187	0.382685
DUSP5	8.41523e-192	2.32815	0.164	0.034	1.61816e-187	0.381817
BFAR	4.22679e-120	0.685031	0.557	0.388	8.1277e-116	0.381562
C19orf33	1.99126e-174	2.22999	0.171	0.043	3.829e-170	0.381328
TRPT1	5.17888e-148	1.07972	0.353	0.179	9.95847e-144	0.381142
PHF10	1.35305e-148	1.24091	0.307	0.144	2.60178e-144	0.380958
IRF2	2.38371e-154	1.18084	0.322	0.152	4.58363e-150	0.380231
HLA-DMB	9.89842e-171	1.67986	0.226	0.077	1.90337e-166	0.379648
SERINC1	4.41715e-150	1.12402	0.337	0.165	8.49374e-146	0.378796
UHRF2	1.2202e-143	1.10354	0.343	0.174	2.34633e-139	0.378515
HOTAIRM1	6.04172e-159	1.48134	0.255	0.101	1.16176e-154	0.377741
ELK3	9.75058e-84	0.691735	0.546	0.428	1.87494e-79	0.377687
KLF10	8.40511e-158	1.39605	0.27	0.111	1.61622e-153	0.376933
VPS28	5.21132e-116	0.650149	0.576	0.415	1.00208e-111	0.374486
OAS1	4.71313e-187	2.7933	0.134	0.021	9.06288e-183	0.374302
MEX3C	1.26037e-179	1.86812	0.2	0.058	2.42357e-175	0.373624
PML	3.76183e-145	1.15221	0.324	0.158	7.23361e-141	0.373317
PLEKHA4	2.15974e-161	1.53966	0.242	0.091	4.15297e-157	0.372598
IST1	1.24271e-124	0.773468	0.481	0.308	2.3896e-120	0.372038
ZFP91	4.69447e-113	0.659322	0.564	0.401	9.027e-109	0.371858
INPP5F	5.02964e-114	0.736129	0.505	0.339	9.67149e-110	0.371745
CSNK1G3	3.73939e-121	0.712239	0.521	0.348	7.19048e-117	0.371076
MIEN1	4.11544e-113	0.505531	0.734	0.585	7.91357e-109	0.37106
KPNA4	2.18657e-105	0.657989	0.563	0.411	4.20455e-101	0.370448
OTUD4	1.85306e-153	1.19624	0.309	0.142	3.56325e-149	0.369639
PATL1	3.39528e-138	1.00987	0.366	0.195	6.52879e-134	0.369613
ZNF267	1.4844e-172	1.75053	0.211	0.067	2.85435e-168	0.369363
HAPLN3	3.05745e-186	2.31322	0.159	0.033	5.87917e-182	0.367802
CD70	2.5139e-92	0.701772	0.523	0.385	4.83398e-88	0.367027
MYL5	8.75688e-161	1.48503	0.247	0.094	1.68386e-156	0.366802
LRP10	2.73807e-145	1.19388	0.307	0.145	5.26504e-141	0.36652
FYB1	6.85226e-171	3.93798	0.093	0.007	1.31762e-166	0.366232
NUAK2	4.56245e-178	3.38724	0.108	0.012	8.77314e-174	0.365822
ODF3B	3.66633e-132	6.30701	0.058	0.001	7.04999e-128	0.365807
SRP19	8.27196e-112	0.511648	0.713	0.565	1.59062e-107	0.364805
AIG1	5.01707e-155	1.23834	0.294	0.129	9.64732e-151	0.364071
PGPEP1	1.11668e-162	1.57587	0.231	0.083	2.14726e-158	0.364027
C6orf48	2.67641e-146	1.13036	0.322	0.155	5.14646e-142	0.363975
A4GALT	2.22733e-182	3.33624	0.109	0.011	4.28293e-178	0.36365
CLINT1	6.13728e-110	0.496697	0.732	0.584	1.18014e-105	0.363583
SRGAP2B	1.85012e-141	1.11858	0.325	0.16	3.5576e-137	0.36354
PSMB4	3.85637e-114	0.420846	0.863	0.762	7.41542e-110	0.36319
GNG5	2.05497e-145	0.382376	0.949	0.88	3.95149e-141	0.362874
PPP1R14B	5.25153e-143	0.362229	0.999	0.999	1.00982e-138	0.361867
RSAD2	5.18076e-92	9.27648	0.039	0	9.96209e-88	0.361783
PYROXD1	5.06883e-143	1.13767	0.318	0.154	9.74685e-139	0.361778
EPHA2	9.77727e-101	0.972263	0.372	0.234	1.88007e-96	0.361682
PPCS	9.52627e-137	1.00901	0.358	0.189	1.83181e-132	0.361226
OAS3	7.93985e-151	1.40976	0.256	0.105	1.52675e-146	0.360899
LARS	1.90844e-102	0.421473	0.856	0.781	3.66974e-98	0.360781
NKILA	2.57251e-178	3.40298	0.106	0.011	4.94667e-174	0.360716
HELZ2	4.85359e-180	2.45191	0.147	0.029	9.33296e-176	0.36043
SP3	3.97084e-128	1.21693	0.296	0.146	7.63553e-124	0.360213
C9orf85	9.33105e-136	0.972937	0.37	0.2	1.79427e-131	0.359987
DHX36	1.02943e-116	0.435222	0.822	0.692	1.9795e-112	0.357752
TRAFD1	5.30016e-158	1.51251	0.236	0.088	1.01917e-153	0.356952
ZC3H6	1.27736e-182	3.04968	0.117	0.014	2.45624e-178	0.356813
PLEC	1.25733e-92	0.445445	0.801	0.695	2.41771e-88	0.356801
FBXO27	1.36794e-137	1.32076	0.27	0.121	2.63041e-133	0.356605
GOLGA2	8.24143e-118	0.816348	0.436	0.27	1.58475e-113	0.355928
REX1BD	3.04946e-119	0.39918	0.891	0.776	5.86381e-115	0.355669
OGT	1.90557e-147	1.24027	0.286	0.127	3.66422e-143	0.354716
ACSL3	7.07687e-75	0.535356	0.662	0.551	1.36081e-70	0.354406
UBXN1	1.59061e-110	0.413192	0.855	0.751	3.05858e-106	0.353279
CSNK1A1	2.35236e-106	0.441378	0.8	0.671	4.52335e-102	0.353102
UPF3A	1.53259e-99	0.571995	0.617	0.474	2.94702e-95	0.352921
SMIM14	2.65039e-175	2.05945	0.171	0.042	5.09643e-171	0.352167
STX8	3.23605e-123	0.928352	0.378	0.215	6.2226e-119	0.350917
TRIM38	4.06996e-144	1.33407	0.263	0.113	7.82612e-140	0.350861
PREPL	4.45232e-112	0.800514	0.438	0.278	8.56137e-108	0.350625
UBA6	1.64225e-119	0.807743	0.434	0.266	3.15789e-115	0.350561
DLC1	1.62359e-140	1.40219	0.25	0.105	3.12201e-136	0.350548
LTBP3	2.64531e-108	0.748199	0.468	0.307	5.08667e-104	0.350157
USP43	6.97829e-175	3.53694	0.099	0.008	1.34186e-170	0.350157
ATXN2	5.9406e-105	0.592149	0.589	0.43	1.14232e-100	0.348776
E2F7	1.45769e-104	1.01679	0.343	0.201	2.803e-100	0.348757
GSTK1	2.30378e-102	0.678198	0.514	0.359	4.42995e-98	0.348594
KRT8	5.13436e-109	0.743308	0.468	0.307	9.87286e-105	0.347868
SLC39A4	2.61088e-144	1.30049	0.267	0.114	5.02046e-140	0.34723
WAC	6.22581e-104	0.663736	0.523	0.365	1.19716e-99	0.347134
AKAP12	0.00236391	0.521918	0.664	0.784	1	0.346554
TLCD2	6.39072e-171	2.38775	0.145	0.03	1.22887e-166	0.346224
AHCYL2	9.06385e-172	3.03569	0.114	0.015	1.74289e-167	0.346068
SCG5	1.65829e-125	2.04746	0.169	0.058	3.18873e-121	0.346022
MET	8.82655e-124	0.883578	0.391	0.224	1.69726e-119	0.345479
SAP30BP	1.25018e-107	0.679417	0.508	0.345	2.40398e-103	0.345144
EMP1	4.57834e-80	0.688778	0.501	0.373	8.80369e-76	0.345078
FDX2	5.78096e-121	0.855491	0.403	0.237	1.11162e-116	0.344763
WDR72	1.00191e-142	1.35614	0.254	0.106	1.92657e-138	0.344459
SAMHD1	1.50178e-147	1.49614	0.23	0.088	2.88777e-143	0.344113
TNFRSF1A	1.06271e-110	0.796811	0.431	0.272	2.04349e-106	0.343426
STYXL1	2.18136e-124	0.969713	0.354	0.194	4.19454e-120	0.343278
SERINC3	5.74426e-105	0.634476	0.541	0.38	1.10456e-100	0.343251
PLOD3	1.81197e-94	0.483944	0.708	0.579	3.48424e-90	0.342632
BUD31	1.82515e-116	0.373902	0.916	0.844	3.50957e-112	0.342494
MED8	6.40454e-100	0.587104	0.583	0.431	1.23153e-95	0.342281
ARGLU1	1.34255e-97	0.445547	0.768	0.644	2.58158e-93	0.34218
SNHG15	8.00665e-91	0.716081	0.477	0.336	1.5396e-86	0.341571
COL22A1	2.19044e-92	8.74639	0.039	0	4.212e-88	0.341109
COX14	1.63227e-100	0.407513	0.837	0.732	3.13869e-96	0.341088
ERBB3	3.97847e-78	0.659182	0.517	0.392	7.6502e-74	0.340797
AC068888.1	1.58859e-160	1.72751	0.197	0.062	3.05469e-156	0.340319
PDCD10	2.79206e-94	0.539286	0.631	0.489	5.36885e-90	0.34029
TGFA	2.09182e-97	0.753659	0.451	0.302	4.02235e-93	0.3399
SLC16A3	1.09723e-165	2.23612	0.152	0.035	2.10987e-161	0.33989
SENP5	8.08529e-113	0.839011	0.405	0.247	1.55472e-108	0.339799
HGS	2.88583e-94	0.575176	0.59	0.443	5.54916e-90	0.339354
WASL	9.51129e-119	0.839931	0.404	0.24	1.82893e-114	0.339332
MT-CO1	0	0.339296	0.999	1	0	0.338956
ZNF580	5.04572e-94	0.679043	0.499	0.353	9.70242e-90	0.338843
SRGAP1	2.06609e-92	1.18354	0.286	0.163	3.97288e-88	0.338493
ROCK1	1.05176e-105	0.7567	0.447	0.291	2.02242e-101	0.338245
PLGRKT	5.07814e-122	0.97965	0.345	0.188	9.76476e-118	0.337979
UPF2	3.67824e-110	0.774864	0.436	0.275	7.07289e-106	0.337841
PHF11	2.41897e-157	1.76875	0.191	0.059	4.65144e-153	0.337832
PGLS	1.24857e-102	0.406394	0.831	0.71	2.40087e-98	0.337713
NUDT22	1.17586e-96	0.63108	0.535	0.383	2.26106e-92	0.337628
SUCO	3.34019e-101	0.723551	0.466	0.31	6.42286e-97	0.337175
C17orf51	1.78462e-150	1.53946	0.219	0.079	3.43165e-146	0.337141
TSEN15	8.90431e-104	0.672885	0.5	0.344	1.71221e-99	0.336443
RSL24D1	8.32774e-104	0.36928	0.911	0.847	1.60134e-99	0.336414
SERTAD4	6.8998e-112	0.93649	0.359	0.206	1.32676e-107	0.3362
CEACAM1	3.60463e-148	4.66717	0.072	0.003	6.93135e-144	0.336036
MXD1	2.52834e-166	2.30033	0.146	0.031	4.86175e-162	0.335848
TINAGL1	2.72698e-76	0.73146	0.459	0.338	5.2437e-72	0.33574
NUS1	8.49519e-101	0.916302	0.366	0.223	1.63354e-96	0.335367
CMC2	1.17929e-90	0.469421	0.714	0.58	2.26765e-86	0.335166
RASA2	4.60129e-138	1.22644	0.273	0.121	8.84782e-134	0.334818
PARP3	1.358e-165	2.11579	0.158	0.038	2.6113e-161	0.334295
FLRT2	9.74276e-166	3.18313	0.105	0.012	1.87344e-161	0.334229
UBR1	1.63703e-118	0.963066	0.347	0.19	3.14785e-114	0.334184
SLC22A18	4.96828e-162	2.07234	0.161	0.04	9.55351e-158	0.333648
LINC01579	1.47303e-149	1.73588	0.192	0.063	2.83249e-145	0.333289
U2AF1L4	1.07088e-152	1.57818	0.211	0.073	2.05919e-148	0.332995
HMGCL	1.5811e-160	1.85945	0.179	0.051	3.0403e-156	0.332841
H2AFJ	7.72587e-118	1.06269	0.313	0.165	1.48561e-113	0.332623
CYP1B1	1.49432e-161	3.73403	0.089	0.007	2.87342e-157	0.332329
RASA3	5.79647e-139	1.43195	0.232	0.093	1.1146e-134	0.332212
TK2	2.39967e-138	1.27659	0.26	0.112	4.61432e-134	0.331914
UBA7	1.78192e-149	4.54299	0.073	0.003	3.42646e-145	0.331638
TMBIM1	2.53736e-162	2.16034	0.153	0.036	4.87909e-158	0.330532
SHROOM4	1.00036e-165	2.14371	0.154	0.036	1.9236e-161	0.330132
TXNIP	6.68334e-138	2.00046	0.165	0.051	1.28514e-133	0.330076
MITD1	2.06058e-111	0.82227	0.401	0.242	3.96228e-107	0.32973
MOSPD1	2.21509e-146	1.50507	0.219	0.081	4.25939e-142	0.329611
RNF7	3.74493e-94	0.414936	0.792	0.662	7.20112e-90	0.328629
VLDLR-AS1	9.83763e-154	4.26451	0.077	0.004	1.89168e-149	0.328367
ARL14EPL	5.58409e-152	4.14912	0.079	0.005	1.07376e-147	0.327781
AKIRIN2	3.1968e-116	0.925579	0.354	0.199	6.14714e-112	0.327655
CCDC9B	9.59645e-142	1.42925	0.229	0.089	1.8453e-137	0.327298
CCDC122	1.30194e-165	2.47624	0.132	0.025	2.50351e-161	0.326864
XRCC1	9.05461e-134	1.27959	0.255	0.111	1.74111e-129	0.326294
SIGIRR	9.88526e-99	0.756858	0.431	0.281	1.90084e-94	0.326206
SDAD1	4.60677e-105	0.732734	0.445	0.286	8.85836e-101	0.326067
IFIT5	1.36648e-126	1.2394	0.263	0.121	2.6276e-122	0.325961
CCDC91	9.67749e-118	0.881758	0.369	0.208	1.86089e-113	0.325369
FAM241A	9.15377e-160	0.726931	0.447	0.241	1.76018e-155	0.324938
C19orf66	1.41559e-139	1.4752	0.22	0.084	2.72204e-135	0.324544
NSG1	2.94809e-127	5.68378	0.057	0.001	5.66889e-123	0.323975
HUWE1	2.47435e-82	0.4667	0.692	0.566	4.75793e-78	0.322956
JMJD1C	5.26251e-109	0.870497	0.37	0.217	1.01193e-104	0.322084
ALPK1	7.08504e-162	2.31455	0.139	0.029	1.36238e-157	0.321722
TMEM50A	3.93917e-89	0.473114	0.679	0.542	7.57462e-85	0.321244
PARP10	1.97456e-162	2.45221	0.131	0.025	3.79688e-158	0.321239
A1BG	1.64598e-105	0.938953	0.342	0.196	3.16506e-101	0.321122
PHLDB1	1.12022e-120	1.1182	0.287	0.142	2.15408e-116	0.320923
PSMB7	9.09261e-100	0.349795	0.917	0.851	1.74842e-95	0.320762
ANPEP	6.181e-100	0.721746	0.444	0.29	1.18855e-95	0.320455
MFSD12	2.97217e-69	0.498832	0.641	0.53	5.71518e-65	0.319751
LINC00941	8.51686e-151	1.74685	0.183	0.057	1.63771e-146	0.319673
PHPT1	6.08704e-102	0.342406	0.93	0.871	1.17048e-97	0.318437
HSPA13	3.75258e-131	1.28778	0.247	0.106	7.21584e-127	0.318082
ANKRA2	1.22994e-152	1.80586	0.176	0.052	2.36504e-148	0.317831
SYT11	1.01697e-128	1.31051	0.242	0.104	1.95553e-124	0.317144
GOSR2	2.28877e-103	0.70851	0.447	0.286	4.40107e-99	0.316704
LINC02323	1.9593e-154	3.71953	0.085	0.007	3.76755e-150	0.31616
CCNL1	3.38331e-106	0.856702	0.368	0.216	6.50576e-102	0.315266
MMP14	3.8725e-158	2.31768	0.136	0.028	7.44644e-154	0.315204
SPANXB1	4.59904e-99	1.3573	0.232	0.112	8.8435e-95	0.314893
LYPLAL1	5.1164e-106	0.853019	0.369	0.218	9.83832e-102	0.314764
SYF2	1.17285e-88	0.386057	0.815	0.695	2.25528e-84	0.314637
NIFK	9.17862e-76	0.441613	0.712	0.596	1.76496e-71	0.314429
IKBKE	5.5204e-133	1.49664	0.21	0.081	1.06152e-128	0.314294
LIN7B	2.20627e-146	1.74581	0.18	0.056	4.24244e-142	0.314245
PRR13	1.62052e-85	0.464857	0.676	0.543	3.11609e-81	0.314243
MAFG	1.37027e-115	0.970864	0.323	0.173	2.6349e-111	0.313589
TCAF1	8.84252e-99	0.910499	0.344	0.204	1.70033e-94	0.313212
SOCS6	1.36611e-118	1.07945	0.29	0.145	2.6269e-114	0.31304
DESI1	1.2877e-92	0.594554	0.526	0.373	2.47613e-88	0.312736
OXLD1	3.16745e-84	0.589108	0.53	0.386	6.0907e-80	0.312227
ETV1	9.09378e-109	0.91622	0.34	0.191	1.74864e-104	0.311515
AC022144.1	1.03532e-143	1.76976	0.176	0.055	1.99082e-139	0.311478
PPP1R21	1.64813e-146	1.71132	0.182	0.057	3.16919e-142	0.31146
NARS	1.05032e-86	0.345288	0.902	0.828	2.01967e-82	0.311449
NELFE	3.35358e-89	0.46802	0.665	0.523	6.4486e-85	0.311233
UHRF1BP1	1.82775e-149	1.99262	0.156	0.041	3.51459e-145	0.310848
BCL2L13	5.29436e-114	0.961226	0.322	0.172	1.01805e-109	0.309515
FEZ2	1.12384e-108	0.93113	0.332	0.185	2.16104e-104	0.309135
MSRB2	3.6247e-100	0.886317	0.348	0.205	6.96994e-96	0.308438
TPP1	2.6422e-124	1.29974	0.237	0.102	5.08069e-120	0.308039
BLVRB	1.25271e-99	0.803682	0.383	0.235	2.40884e-95	0.30781
NUMB	9.08963e-117	1.13492	0.271	0.131	1.74785e-112	0.307563
ZFYVE16	1.21402e-91	0.755126	0.407	0.262	2.33444e-87	0.307336
DYNLRB1	3.07478e-93	0.328591	0.935	0.881	5.9125e-89	0.307232
IFI44	4.22633e-112	1.15047	0.267	0.131	8.12681e-108	0.307176
UBC	1.36055e-80	0.337869	0.908	0.849	2.6162e-76	0.306785
ETV5	1.33236e-94	0.70333	0.436	0.286	2.562e-90	0.306652
GTPBP10	5.91163e-103	0.931303	0.329	0.186	1.13675e-98	0.306399
MAP4K4	1.44379e-72	0.539806	0.567	0.444	2.77626e-68	0.30607
TAPBPL	9.08478e-157	2.63787	0.116	0.019	1.74691e-152	0.305993
GLS	5.11122e-82	0.607238	0.503	0.363	9.82836e-78	0.30544
FAM96B	1.63795e-118	0.314466	0.971	0.93	3.14962e-114	0.305346
NUCB2	2.35377e-101	0.892738	0.342	0.199	4.52606e-97	0.305316
CEP170	3.44354e-79	0.523631	0.582	0.449	6.62159e-75	0.304753
MAK16	3.77958e-80	0.593601	0.513	0.378	7.26776e-76	0.304517
RAET1L	5.447e-119	5.73776	0.053	0.001	1.0474e-114	0.304101
BCAT1	9.5168e-102	0.811518	0.374	0.223	1.82999e-97	0.303508
ZNF598	4.87268e-98	0.826041	0.367	0.222	9.36968e-94	0.303157
WASHC3	1.34219e-114	0.973592	0.311	0.163	2.5809e-110	0.302787
CEP57	3.27112e-89	0.67192	0.45	0.304	6.29003e-85	0.302364
HDAC9	4.73298e-151	2.13916	0.141	0.033	9.10104e-147	0.301622
ARSG	4.37795e-152	3.10941	0.097	0.012	8.41837e-148	0.301612
FNDC3A	2.0163e-111	1.00857	0.299	0.156	3.87714e-107	0.301562
MMP16	7.90101e-92	0.783105	0.385	0.242	1.51929e-87	0.301495
KMT5B	6.4223e-115	1.03954	0.29	0.146	1.23494e-110	0.301468
ARFGEF1	2.00658e-99	0.833959	0.361	0.216	3.85846e-95	0.301059
PFDN4	1.6515e-83	0.377497	0.794	0.671	3.17567e-79	0.299733
RNF19B	2.52333e-130	1.46123	0.205	0.077	4.85211e-126	0.299551
GRB10	1.34981e-152	2.4944	0.12	0.022	2.59555e-148	0.299328
ALDH1A3	1.04151e-36	0.477757	0.626	0.567	2.00271e-32	0.299076
RAB2A	4.99897e-82	0.372257	0.803	0.69	9.61252e-78	0.298922
COPE	1.63339e-112	0.309908	0.963	0.913	3.14085e-108	0.298441
GABARAPL1	1.10647e-139	1.79747	0.166	0.05	2.12763e-135	0.29838
ZRANB2	9.93998e-82	0.380047	0.785	0.666	1.91136e-77	0.298337
TRIM36	1.16853e-149	2.29038	0.13	0.028	2.24697e-145	0.297749
S100A1	6.39853e-44	0.951217	0.313	0.227	1.23037e-39	0.297731
BOD1L1	9.58785e-75	0.471408	0.631	0.507	1.84365e-70	0.297458
PPDPF	6.74919e-61	0.395245	0.752	0.667	1.2978e-56	0.297224
BBIP1	1.77956e-86	0.658478	0.451	0.309	3.42191e-82	0.296974
MRPL58	6.14779e-79	0.475031	0.625	0.493	1.18216e-74	0.296894
TFE3	1.77516e-116	1.16354	0.255	0.119	3.41346e-112	0.296702
DPYD	2.00467e-119	1.12223	0.264	0.124	3.85478e-115	0.29627
SP140L	1.30911e-113	1.11678	0.265	0.128	2.51728e-109	0.295947
TCF7L2	3.38848e-80	0.648657	0.456	0.317	6.5157e-76	0.295787
ADGRG6	1.90708e-131	1.77084	0.167	0.054	3.66713e-127	0.29573
GRN	5.46161e-90	0.773507	0.382	0.242	1.05021e-85	0.29548
ASPHD1	1.32796e-111	1.07797	0.274	0.136	2.55353e-107	0.295363
MELTF	2.20731e-107	0.968139	0.305	0.163	4.24444e-103	0.295282
HBEGF	4.65157e-128	1.65831	0.178	0.061	8.94451e-124	0.295179
FBXW4	5.21454e-118	1.15714	0.255	0.118	1.0027e-113	0.295071
SEC14L1	2.16838e-91	0.764901	0.385	0.242	4.16958e-87	0.294487
LINC00511	3.37494e-81	0.712091	0.413	0.279	6.48967e-77	0.294094
DCTN4	1.03011e-81	0.605051	0.486	0.345	1.98079e-77	0.294055
MRPS6	3.06868e-46	0.489809	0.6	0.522	5.90076e-42	0.293885
POLD4	1.86023e-149	2.40873	0.122	0.023	3.57704e-145	0.293865
DLGAP1-AS2	1.06463e-135	1.72709	0.17	0.053	2.04718e-131	0.293605
CYR61	3.50269e-65	1.21275	0.242	0.145	6.73533e-61	0.293486
PARP12	5.71877e-143	1.95484	0.15	0.04	1.09966e-138	0.293225
CHURC1	7.22929e-84	0.577744	0.507	0.361	1.39012e-79	0.292916
SLC13A5	6.98353e-81	8.61223	0.034	0	1.34286e-76	0.292816
TOX4	1.68008e-88	0.671636	0.435	0.29	3.23062e-84	0.292162
SGTB	1.80345e-139	1.75544	0.166	0.05	3.46785e-135	0.291403
RPAIN	1.60724e-76	0.470085	0.619	0.49	3.09057e-72	0.290982
PJA2	5.91644e-88	0.686453	0.423	0.279	1.13767e-83	0.29037
USP36	1.30609e-93	0.81295	0.357	0.217	2.51149e-89	0.290223
SOS2	7.00775e-131	1.5433	0.188	0.066	1.34752e-126	0.290141
CTTNBP2NL	9.18574e-101	0.92076	0.315	0.175	1.76633e-96	0.290039
SERTAD2	6.30913e-95	0.968842	0.299	0.167	1.21318e-90	0.289684
GPR158	1.92031e-138	2.03764	0.142	0.037	3.69256e-134	0.289344
ZNF24	7.3435e-99	0.876404	0.33	0.188	1.41208e-94	0.289213
LRCH2	4.56796e-148	3.40201	0.085	0.008	8.78373e-144	0.289171
HP1BP3	1.67371e-65	0.404937	0.713	0.595	3.21838e-61	0.28872
PCM1	1.43658e-69	0.484264	0.596	0.472	2.76239e-65	0.288622
SNX9	6.33806e-112	1.1637	0.248	0.116	1.21875e-107	0.288599
SRGAP2C	3.25e-110	1.10557	0.261	0.127	6.24942e-106	0.288553
STX17	2.86311e-112	1.11373	0.259	0.124	5.50548e-108	0.288455
PEA15	1.48021e-73	0.541635	0.531	0.4	2.84631e-69	0.287608
SH3GLB1	5.33328e-74	0.509825	0.564	0.433	1.02554e-69	0.287541
TNFRSF25	1.56335e-134	1.78554	0.161	0.049	3.00616e-130	0.287472
CBL	5.21398e-96	0.784978	0.366	0.22	1.0026e-91	0.287302
FER	3.7225e-102	0.966762	0.297	0.159	7.158e-98	0.287128
JAK1	1.0649e-74	0.587763	0.488	0.357	2.0477e-70	0.286828
RPS18	0	0.286713	1	1	0	0.286713
POLR3D	9.68695e-77	0.515988	0.555	0.417	1.8627e-72	0.286373
AC011611.4	5.52469e-141	3.62423	0.079	0.007	1.06234e-136	0.286314
UPF3B	8.68904e-83	0.691441	0.414	0.276	1.67081e-78	0.286257
ZNF217	7.15053e-84	0.695954	0.411	0.272	1.37497e-79	0.286037
ZFP42	1.28363e-137	2.07203	0.138	0.034	2.46828e-133	0.28594
LINC00467	1.62649e-84	0.700558	0.408	0.267	3.12758e-80	0.285828
IRF2BPL	1.07661e-100	0.97219	0.294	0.158	2.07022e-96	0.285824
INPP5A	2.74654e-111	1.26967	0.225	0.1	5.28131e-107	0.285676
SETX	2.42871e-115	1.31044	0.218	0.093	4.67017e-111	0.285675
POLK	2.82844e-96	0.94262	0.303	0.169	5.43881e-92	0.285614
TTL	1.34197e-98	0.855114	0.334	0.192	2.58046e-94	0.285608
KRT81	0.137292	1.24351	0.229	0.233	1	0.284764
HDAC4	4.28829e-140	2.13669	0.133	0.031	8.24595e-136	0.28418
ANKRD18B	2.46904e-121	1.41382	0.201	0.079	4.74772e-117	0.284179
CREB3	2.91685e-94	0.866148	0.328	0.19	5.6088e-90	0.284097
MLLT3	2.14207e-122	1.55099	0.183	0.066	4.11899e-118	0.28383
RECQL	3.6364e-61	0.476581	0.595	0.487	6.99244e-57	0.283566
TMEM117	1.20953e-142	2.67514	0.106	0.017	2.32581e-138	0.283564
PHYKPL	2.09453e-109	1.12876	0.251	0.12	4.02757e-105	0.283319
IDH1	3.64624e-95	0.983165	0.288	0.158	7.01135e-91	0.283152
SOCS1	2.24242e-135	3.82422	0.074	0.005	4.31195e-131	0.282992
SARNP	1.96328e-133	1.66351	0.17	0.054	3.7752e-129	0.282797
TMEM87A	2.09441e-81	0.591245	0.478	0.336	4.02733e-77	0.282615
LINC01764	3.69879e-111	5.53694	0.051	0.001	7.1124e-107	0.282384
FIS1	1.3882e-76	0.318145	0.887	0.799	2.66936e-72	0.282195
STAT6	3.1652e-119	1.33722	0.211	0.086	6.08636e-115	0.282153
LINC00460	4.56553e-110	1.31546	0.214	0.093	8.77905e-106	0.28151
RBM33	2.60592e-93	0.817461	0.344	0.204	5.01093e-89	0.281207
MRPS18C	1.17301e-77	0.329593	0.853	0.749	2.25558e-73	0.281143
MT-ND4L	4.51724e-47	0.287159	0.979	0.984	8.6862e-43	0.281128
ZNF644	9.68443e-84	0.664303	0.423	0.283	1.86222e-79	0.281
PSMD14	2.77029e-81	0.315699	0.89	0.808	5.32699e-77	0.280972
TTC17	1.85154e-89	0.770517	0.364	0.224	3.56032e-85	0.280468
RIT1	3.78104e-112	1.20255	0.233	0.105	7.27056e-108	0.280194
CHMP3	4.48826e-78	0.555598	0.504	0.367	8.63048e-74	0.280022
PARP4	1.29148e-83	0.740562	0.378	0.242	2.48339e-79	0.279932
LINC00513	2.12287e-132	1.82794	0.153	0.045	4.08206e-128	0.279675
ACO1	6.06608e-97	1.10908	0.252	0.128	1.16645e-92	0.279487
SEPHS2	4.42121e-69	0.568634	0.491	0.366	8.50154e-65	0.279199
TNFAIP3	4.85473e-138	2.73555	0.102	0.017	9.33517e-134	0.279026
CD46	5.3398e-75	0.606248	0.46	0.326	1.02679e-70	0.278874
AC090204.1	4.75403e-106	1.11753	0.249	0.12	9.14152e-102	0.278264
MOK	8.74932e-14	0.505502	0.55	0.53	1.68241e-09	0.278026
SLC22A15	3.4796e-143	3.05393	0.091	0.011	6.69091e-139	0.277908
TERF2IP	8.30806e-73	0.428345	0.648	0.512	1.59756e-68	0.277567
WDR41	5.37531e-105	1.14024	0.243	0.116	1.03362e-100	0.277077
TAC1	3.99166e-123	4.01252	0.069	0.006	7.67556e-119	0.276864
SEL1L	8.90542e-92	0.918118	0.301	0.169	1.71242e-87	0.276353
TMEM126A	5.67186e-69	0.470709	0.586	0.46	1.09064e-64	0.275835
UBR2	1.42762e-101	1.0891	0.252	0.125	2.74517e-97	0.274452
KLHL21	2.60997e-106	1.12469	0.244	0.116	5.01871e-102	0.274424
MT-ND3	4.15213e-288	0.275071	0.997	1	7.98414e-284	0.274245
HIST3H2A	8.04398e-108	1.33057	0.206	0.088	1.54678e-103	0.274097
LINC00707	8.04217e-115	1.61219	0.17	0.061	1.54643e-110	0.274072
TLDC1	3.88248e-116	1.46471	0.187	0.071	7.46563e-112	0.273902
NDUFA7	1.26763e-103	1.10793	0.247	0.12	2.43753e-99	0.273659
FEM1C	5.65799e-120	1.486	0.184	0.068	1.08798e-115	0.273425
CNOT4	6.80262e-88	0.722626	0.378	0.236	1.30808e-83	0.273153
ARHGEF4	7.54587e-138	2.67682	0.102	0.017	1.45099e-133	0.273036
AC034213.1	3.51969e-77	8.53048	0.032	0	6.768e-73	0.272975
CD59	6.59998e-63	0.454844	0.6	0.486	1.26911e-58	0.272906
C1orf56	1.01235e-72	1.17525	0.232	0.128	1.94665e-68	0.272658
RHBDF1	8.99208e-123	1.59118	0.171	0.058	1.72909e-118	0.272093
BICD1	3.28259e-83	0.725197	0.375	0.238	6.31209e-79	0.271949
VLDLR	1.81375e-139	2.80358	0.097	0.014	3.48767e-135	0.271948
DYNC1LI2	1.6425e-71	0.52788	0.515	0.382	3.15836e-67	0.271858
AC048341.2	3.52388e-129	1.95401	0.139	0.038	6.77606e-125	0.271608
EGR3	3.19398e-137	2.82755	0.096	0.014	6.1417e-133	0.271444
SPHK1	2.1754e-122	1.68515	0.161	0.052	4.18308e-118	0.271309
FOS	2.44877e-131	2.48777	0.109	0.021	4.70875e-127	0.271166
GOLT1B	3.17284e-88	0.734734	0.369	0.229	6.10105e-84	0.271117
R3HDM2	1.68111e-87	0.738398	0.367	0.227	3.2326e-83	0.270992
C9orf72	3.37797e-126	1.92095	0.141	0.039	6.4955e-122	0.270854
SNAPIN	3.80653e-74	0.55724	0.485	0.348	7.31958e-70	0.270261
C11orf54	7.12328e-119	1.46808	0.184	0.068	1.36974e-114	0.270126
TBC1D20	3.17511e-89	0.841388	0.321	0.188	6.10542e-85	0.270086
PRKCD	6.28471e-118	1.48304	0.182	0.068	1.20849e-113	0.269914
GULP1	8.36363e-87	0.872028	0.309	0.18	1.60824e-82	0.269457
DLGAP4	1.50465e-82	0.660425	0.408	0.268	2.89328e-78	0.269453
PPP1R35	2.89088e-77	0.57747	0.466	0.327	5.55887e-73	0.269101
TLK2	1.76584e-83	0.74518	0.361	0.226	3.39554e-79	0.26901
CUEDC1	1.35631e-98	0.98867	0.272	0.142	2.60805e-94	0.268918
CELF1	1.97727e-63	0.414342	0.649	0.533	3.80209e-59	0.268908
FBXO32	2.49945e-109	1.32458	0.203	0.086	4.80619e-105	0.26889
FAM208B	3.56264e-71	0.567215	0.474	0.342	6.8506e-67	0.26886
SREK1	5.41404e-72	0.54142	0.496	0.362	1.04107e-67	0.268544
SMIM10L1	1.93451e-61	0.495302	0.542	0.424	3.71986e-57	0.268453
NR1D2	1.27896e-106	1.29018	0.208	0.09	2.45932e-102	0.268357
SLC24A3	6.60005e-132	3.44031	0.078	0.008	1.26912e-127	0.268344
SRSF7	9.86873e-55	0.320047	0.838	0.786	1.89766e-50	0.2682
WIPF1	3.81357e-86	0.784805	0.341	0.207	7.33312e-82	0.267618
GRINA	3.15433e-76	0.603758	0.443	0.308	6.06546e-72	0.267465
AC040170.1	4.77238e-104	5.80759	0.046	0.001	9.17681e-100	0.267149
TNFSF14	1.36837e-74	8.61223	0.031	0	2.63124e-70	0.266979
ECI1	1.95092e-69	0.52998	0.503	0.374	3.75143e-65	0.26658
PITPNA-AS1	1.13542e-71	0.612375	0.435	0.305	2.1833e-67	0.266383
PTPRN	1.13377e-130	3.45478	0.077	0.007	2.18013e-126	0.266018
TMEM134	5.72326e-82	0.763224	0.348	0.216	1.10053e-77	0.265602
LRIG3	7.24823e-95	1.22918	0.216	0.102	1.39376e-90	0.265504
SULT1B1	1.4034e-113	4.72958	0.056	0.002	2.69859e-109	0.264857
CLMN	8.08664e-109	1.3794	0.192	0.078	1.55498e-104	0.264844
SALL1	1.91978e-114	1.60446	0.165	0.058	3.69154e-110	0.264735
SCARB2	3.28928e-80	0.713409	0.371	0.238	6.32495e-76	0.264675
WASHC4	1.42184e-86	0.799333	0.331	0.198	2.73405e-82	0.264579
PAWR	1.69857e-20	0.532166	0.497	0.457	3.26618e-16	0.264487
PHLDB3	2.74111e-111	1.40678	0.188	0.074	5.27088e-107	0.264475
PRAF2	1.11893e-71	0.732501	0.361	0.238	2.15159e-67	0.264433
STX6	3.68244e-87	0.861219	0.307	0.177	7.08097e-83	0.264394
ZNF800	2.20801e-85	0.795926	0.332	0.199	4.24578e-81	0.264247
GPX4	3.29058e-64	0.297946	0.886	0.824	6.32746e-60	0.26398
HTATIP2	8.4755e-87	0.871022	0.303	0.174	1.62975e-82	0.26392
WASF2	4.59814e-63	0.37064	0.712	0.598	8.84177e-59	0.263896
CT45A10	1.39087e-128	2.02753	0.13	0.033	2.67451e-124	0.263579
UBR4	1.18626e-65	0.51561	0.511	0.389	2.28106e-61	0.263477
SELENOM	1.17729e-58	0.593321	0.444	0.331	2.26381e-54	0.263434
SHISA5	4.04626e-76	0.640526	0.411	0.278	7.78056e-72	0.263256
ARHGAP21	4.27318e-89	0.981917	0.268	0.145	8.21689e-85	0.263154
PTPDC1	1.91416e-121	1.93316	0.136	0.038	3.68075e-117	0.26291
FAM204A	3.32962e-68	0.481486	0.546	0.415	6.40253e-64	0.262891
LINC00909	6.37629e-106	1.23273	0.213	0.093	1.2261e-101	0.262571
RNF169	2.77392e-87	0.849165	0.309	0.179	5.33398e-83	0.262392
ARID5B	1.04146e-93	1.19221	0.22	0.105	2.00262e-89	0.262286
NDUFB11	4.81293e-92	0.270003	0.971	0.935	9.25477e-88	0.262173
SRFBP1	3.42117e-79	0.666632	0.393	0.257	6.57856e-75	0.261987
NID1	1.30813e-81	0.921756	0.284	0.164	2.5154e-77	0.261779
LTBR	2.02581e-67	0.527557	0.496	0.368	3.89543e-63	0.261668
AC004264.1	1.87947e-129	3.35273	0.078	0.008	3.61403e-125	0.261513
TSLP	3.43842e-108	5.22783	0.05	0.001	6.61174e-104	0.261392
TRNP1	5.14246e-61	0.73826	0.354	0.242	9.88844e-57	0.261344
NIPBL	8.32661e-74	0.624093	0.418	0.287	1.60112e-69	0.260871
KIF2A	1.76731e-55	0.424059	0.615	0.512	3.39835e-51	0.260796
COL19A1	4.80508e-107	1.30325	0.2	0.084	9.2397e-103	0.26065
CWC22	1.70461e-77	0.640316	0.407	0.271	3.2778e-73	0.260609
FOSB	1.04539e-127	2.53002	0.103	0.019	2.01017e-123	0.260592
MCPH1	4.79589e-86	0.809166	0.322	0.19	9.22202e-82	0.260551
CHST6	5.28232e-124	2.17088	0.12	0.029	1.01574e-119	0.260506
BLZF1	2.60385e-90	0.905509	0.287	0.159	5.00693e-86	0.259881
ST20	1.79018e-85	0.832932	0.312	0.182	3.44233e-81	0.259875
PHF21A	4.61659e-118	1.68667	0.154	0.05	8.87724e-114	0.259748
RAB8B	4.18034e-93	1.06439	0.244	0.124	8.03837e-89	0.25971
ECM1	8.82473e-112	1.63201	0.159	0.055	1.69691e-107	0.259489
RC3H1	1.77326e-90	0.88446	0.293	0.163	3.4098e-86	0.259147
S1PR2	1.82323e-104	1.26896	0.204	0.088	3.50589e-100	0.258868
ADAMTS6	8.28638e-109	1.88852	0.137	0.043	1.59339e-104	0.258728
LYST	1.03692e-95	1.12443	0.23	0.111	1.99389e-91	0.258618
PCDH1	3.72942e-104	1.24487	0.207	0.09	7.1713e-100	0.257688
ATRX	7.36624e-59	0.395136	0.651	0.541	1.41645e-54	0.257233
C19orf81	4.2682e-120	1.75927	0.146	0.044	8.20732e-116	0.256853
CDC37L1	9.26175e-83	0.744454	0.345	0.212	1.78094e-78	0.256837
FAM234A	1.52883e-81	0.823101	0.312	0.186	2.93979e-77	0.256807
LINC00520	1.61413e-97	5.57581	0.046	0.002	3.10381e-93	0.256487
SFR1	3.74303e-112	1.50806	0.17	0.062	7.19747e-108	0.25637
SETD5	1.49384e-71	0.658773	0.389	0.262	2.87251e-67	0.256263
CCDC130	5.68486e-85	0.840102	0.305	0.177	1.09314e-80	0.256231
ASF1A	3.47158e-88	0.915001	0.28	0.154	6.67551e-84	0.2562
RFX5	3.61255e-102	1.20212	0.213	0.095	6.94658e-98	0.256051
DNAJB14	1.69695e-76	0.660439	0.387	0.254	3.26307e-72	0.25559
SLC16A6	4.88034e-119	3.93122	0.065	0.005	9.38441e-115	0.255529
ORMDL2	3.4278e-65	0.490158	0.521	0.392	6.59131e-61	0.255372
YAF2	8.92259e-72	0.542118	0.47	0.333	1.71573e-67	0.254796
LSAMP	4.80428e-126	2.86256	0.089	0.013	9.23815e-122	0.254768
MBNL2	9.47238e-79	0.801107	0.318	0.193	1.82144e-74	0.254752
FAM177A1	8.20853e-63	0.522719	0.487	0.365	1.57842e-58	0.254564
COPA	1.61e-63	0.398982	0.638	0.512	3.09587e-59	0.25455
EML2	1.80072e-107	1.35936	0.187	0.075	3.46261e-103	0.254201
SUPT6H	1.11019e-58	0.420756	0.604	0.491	2.13479e-54	0.254137
TMEM140	1.03163e-106	5.07831	0.05	0.001	1.98372e-102	0.253916
XYLT1	4.51858e-129	3.13397	0.081	0.009	8.68879e-125	0.253852
LSR	9.32563e-87	1.10312	0.23	0.117	1.79323e-82	0.253717
FRMD8	1.22488e-87	1.0791	0.235	0.12	2.35533e-83	0.253589
DIAPH2	3.48525e-83	0.882984	0.287	0.164	6.70178e-79	0.253416
WAC-AS1	4.59168e-79	0.814472	0.311	0.187	8.82934e-75	0.253301
GALNT12	2.18132e-121	3.89295	0.065	0.004	4.19446e-117	0.253042
ITSN2	4.51716e-90	0.972697	0.26	0.137	8.68604e-86	0.252901
ZC2HC1A	8.25161e-103	1.19853	0.211	0.093	1.5867e-98	0.25289
USP34	3.3852e-58	0.483882	0.522	0.403	6.50939e-54	0.252586
HADHA	3.87272e-59	0.341259	0.74	0.629	7.44685e-55	0.252532
TUT7	7.55497e-96	1.10845	0.227	0.108	1.45275e-91	0.251619
FAM214B	4.61481e-105	1.37492	0.183	0.074	8.87382e-101	0.25161
LINC01060	3.06147e-126	2.20561	0.114	0.025	5.8869e-122	0.25144
MARF1	2.25003e-93	1.00848	0.249	0.127	4.32658e-89	0.251113
GOSR1	3.06883e-67	0.514533	0.488	0.357	5.90106e-63	0.251092
SMG1	1.07916e-65	0.623607	0.401	0.28	2.07511e-61	0.250066
UBE2R2	5.14535e-56	0.400066	0.625	0.513	9.894e-52	0.250042
PPP1R15B	3.11181e-91	0.991972	0.252	0.13	5.98369e-87	0.249977
TANK	9.86692e-98	1.16264	0.215	0.099	1.89731e-93	0.249967
MT-ATP6	3.2001e-157	0.250619	0.997	1	6.15347e-153	0.249867
CCDC112	1.47066e-92	1.09105	0.229	0.112	2.82792e-88	0.249849
RERE	3.50228e-68	0.625716	0.399	0.274	6.73453e-64	0.249661
S100B	8.13319e-53	0.708781	0.352	0.248	1.56393e-48	0.249491
AGA	5.48144e-101	1.19274	0.209	0.093	1.05403e-96	0.249283
ARNTL2	3.14417e-119	2.07448	0.12	0.03	6.04592e-115	0.248938
SECISBP2	1.47945e-72	0.709911	0.35	0.226	2.84483e-68	0.248469
UBE2Z	2.09477e-68	0.581029	0.427	0.297	4.02803e-64	0.248099
STK17B	2.0413e-102	1.31023	0.189	0.078	3.92522e-98	0.247633
SNX24	4.20568e-70	0.754919	0.328	0.21	8.0871e-66	0.247613
STX16	9.16516e-69	0.611372	0.405	0.279	1.76237e-64	0.247606
AC010618.3	6.44792e-112	1.59616	0.155	0.053	1.23987e-107	0.247404
SPAG9	1.91812e-54	0.403497	0.612	0.501	3.68835e-50	0.24694
HIST1H2BJ	3.20708e-110	2.39577	0.103	0.024	6.1669e-106	0.246764
MNT	1.07068e-106	1.40145	0.176	0.068	2.05882e-102	0.246655
PHF6	5.66286e-64	0.560228	0.44	0.316	1.08891e-59	0.2465
NFAT5	2.48472e-73	0.652016	0.378	0.248	4.77786e-69	0.246462
C16orf72	2.6325e-82	0.784323	0.314	0.185	5.06203e-78	0.246277
CTDSP2	2.00589e-90	0.988495	0.249	0.128	3.85713e-86	0.246135
GOPC	4.04951e-58	0.598827	0.411	0.297	7.78681e-54	0.246118
WWC3	1.08982e-106	1.45449	0.169	0.063	2.09561e-102	0.245809
EIF2B4	1.40895e-69	0.639865	0.384	0.258	2.70926e-65	0.245708
COQ10B	1.45294e-82	0.830027	0.296	0.17	2.79386e-78	0.245688
PXDC1	1.40333e-93	1.21014	0.203	0.092	2.69846e-89	0.245659
IFT74	6.74506e-83	0.86162	0.285	0.161	1.29701e-78	0.245562
TNFRSF19	1.31284e-100	1.81891	0.135	0.045	2.52446e-96	0.245553
PDE1C	3.62957e-39	0.647611	0.379	0.297	6.97931e-35	0.245445
MPHOSPH8	1.47768e-58	0.461414	0.531	0.412	2.84144e-54	0.245011
ARNTL	2.92616e-109	1.5399	0.159	0.056	5.62671e-105	0.244845
CD164	5.18872e-61	0.519638	0.471	0.349	9.97738e-57	0.244749
GDI1	2.0558e-70	0.595084	0.411	0.28	3.95311e-66	0.244579
AMOTL2	2.91744e-74	0.929711	0.263	0.152	5.60995e-70	0.244514
CHMP1B	2.29517e-96	1.19743	0.204	0.092	4.41339e-92	0.244275
RAB5A	4.95972e-78	0.749302	0.326	0.199	9.53705e-74	0.244272
DDRGK1	5.72339e-59	0.501414	0.487	0.366	1.10055e-54	0.244189
SIRPB1	1.50536e-119	2.41539	0.101	0.02	2.89465e-115	0.243954
DHRS3	1.27182e-71	0.807116	0.302	0.185	2.44558e-67	0.243749
STMP1	2.06892e-54	0.288031	0.846	0.766	3.97832e-50	0.243674
PIK3C3	3.27511e-87	0.933587	0.261	0.139	6.29771e-83	0.243666
ZC3H8	9.74271e-77	0.793685	0.307	0.185	1.87343e-72	0.243661
NUDT14	2.53592e-111	1.66746	0.146	0.047	4.87631e-107	0.243449
LACC1	4.25764e-125	3.07953	0.079	0.009	8.18701e-121	0.243283
POLR3GL	3.38073e-80	0.874723	0.278	0.158	6.50081e-76	0.243173
DNPEP	4.90253e-78	0.799554	0.304	0.181	9.42708e-74	0.243064
N4BP1	1.45647e-80	0.773604	0.314	0.186	2.80064e-76	0.242912
AC016831.7	1.6935e-106	1.75981	0.138	0.044	3.25644e-102	0.242853
METTL4	6.6185e-100	1.21418	0.2	0.087	1.27267e-95	0.242836
HBP1	2.26807e-113	1.78535	0.136	0.04	4.36127e-109	0.242808
GSDMD	7.16383e-73	0.676318	0.359	0.231	1.37753e-68	0.242798
TIMM9	1.46457e-73	0.723957	0.335	0.21	2.81621e-69	0.242525
DGLUCY	1.45207e-102	1.39346	0.174	0.068	2.79219e-98	0.242461
PLEKHA5	1.61205e-50	0.624651	0.388	0.285	3.09981e-46	0.242365
SLC12A7	1.90369e-118	1.87786	0.129	0.035	3.6606e-114	0.242244
SSH1	2.79473e-70	0.79917	0.303	0.187	5.37399e-66	0.242148
EFNB2	3.87845e-83	1.0977	0.22	0.112	7.45786e-79	0.241495
EHBP1	7.92407e-71	0.710196	0.34	0.218	1.52372e-66	0.241467
PNISR	3.36526e-55	0.416996	0.578	0.466	6.47105e-51	0.241024
SUPT20H	5.02276e-73	0.712716	0.338	0.214	9.65827e-69	0.240898
AFDN	1.44829e-91	1.16358	0.207	0.096	2.78492e-87	0.240862
CMC1	5.29953e-56	0.449862	0.535	0.42	1.01905e-51	0.240676
STX1A	1.22902e-96	1.24507	0.193	0.084	2.36329e-92	0.240299
TNIP1	2.13042e-74	0.91229	0.263	0.151	4.09659e-70	0.239932
TSTD2	1.26627e-84	0.926258	0.259	0.139	2.43491e-80	0.239901
ID2	1.16366e-119	2.78848	0.086	0.013	2.2376e-115	0.239809
POMP	5.3067e-121	0.240022	0.999	0.999	1.02043e-116	0.239782
NDEL1	8.76791e-88	1.06076	0.226	0.112	1.68598e-83	0.239732
GPR108	1.77505e-90	1.10412	0.217	0.104	3.41324e-86	0.239594
DNAJC13	4.29205e-78	0.817088	0.293	0.172	8.25318e-74	0.239407
AF121898.1	3.66657e-107	2.41783	0.099	0.023	7.05044e-103	0.239365
ZDHHC24	4.3903e-73	0.767042	0.312	0.192	8.4421e-69	0.239317
DNER	1.68095e-118	3.68045	0.065	0.005	3.23229e-114	0.239229
AC016831.5	8.91471e-108	1.54246	0.155	0.054	1.71421e-103	0.239081
NT5C	2.66236e-52	0.305484	0.782	0.684	5.11946e-48	0.238888
ZRSR2	1.06944e-95	1.13179	0.211	0.097	2.05644e-91	0.238807
SDC4	5.83731e-58	0.806183	0.295	0.193	1.12246e-53	0.237824
DDX6	2.09063e-57	0.44759	0.531	0.409	4.02008e-53	0.23767
AL162411.1	2.23276e-121	2.70024	0.088	0.014	4.29337e-117	0.237621
CHMP4C	1.66148e-119	3.08037	0.077	0.009	3.19485e-115	0.237188
SPG11	2.79534e-86	1.04255	0.227	0.114	5.37516e-82	0.236659
UXT	6.53698e-52	0.297855	0.794	0.695	1.257e-47	0.236497
CHMP4A	5.66084e-61	0.523028	0.452	0.329	1.08852e-56	0.236409
RNF41	7.29979e-74	0.777582	0.304	0.184	1.40368e-69	0.236385
NCOA3	2.66517e-82	0.98057	0.241	0.127	5.12485e-78	0.236317
TIMM44	5.24114e-52	0.315497	0.749	0.652	1.00782e-47	0.236307
GSDME	9.12618e-105	1.51073	0.156	0.056	1.75487e-100	0.235674
SLC35F6	2.99729e-81	0.806431	0.292	0.167	5.76348e-77	0.235478
IRGQ	8.20215e-99	1.36054	0.173	0.069	1.57719e-94	0.235374
NPC1	4.62423e-105	1.57815	0.149	0.051	8.89194e-101	0.235144
CDK13	4.50945e-63	0.590514	0.398	0.276	8.67121e-59	0.235025
CWC27	2.77738e-64	0.517603	0.454	0.325	5.34062e-60	0.234992
MRPS36	1.23379e-53	0.310555	0.756	0.653	2.37246e-49	0.234779
PLEKHA3	1.05924e-70	0.665046	0.353	0.227	2.0368e-66	0.234761
DNAJC15	1.38124e-53	0.427508	0.549	0.437	2.656e-49	0.234702
ULK1	1.09013e-102	1.55355	0.151	0.053	2.09621e-98	0.234586
ZMYM5	1.69067e-80	1.02331	0.229	0.119	3.25098e-76	0.234339
GRAMD1B	8.86623e-56	0.830814	0.282	0.184	1.70489e-51	0.23429
ODR4	2.10912e-77	0.827284	0.283	0.164	4.05563e-73	0.234121
INAFM1	2.25189e-87	1.10412	0.212	0.102	4.33017e-83	0.234074
MVB12A	7.44651e-55	0.410626	0.57	0.452	1.43189e-50	0.234057
AIDA	1.06845e-58	0.508573	0.46	0.34	2.05452e-54	0.233944
GAK	1.3588e-68	0.747293	0.313	0.197	2.61283e-64	0.233903
C11orf24	9.35757e-36	0.419061	0.558	0.479	1.79937e-31	0.233836
NBEAL1	1.00642e-71	0.732033	0.319	0.199	1.93525e-67	0.233518
FLT3LG	4.37322e-118	2.56505	0.091	0.016	8.40926e-114	0.233419
RELA	4.53131e-73	0.735169	0.317	0.195	8.71325e-69	0.233049
CGRRF1	2.46849e-106	1.6043	0.145	0.048	4.74666e-102	0.232623
ZNF518B	1.12338e-86	1.0769	0.216	0.106	2.16014e-82	0.232611
MTIF3	6.79814e-58	0.487621	0.477	0.357	1.30722e-53	0.232595
CLK1	1.27502e-84	1.02873	0.226	0.115	2.45174e-80	0.232493
PDCD1LG2	2.00975e-100	4.9459	0.047	0.002	3.86455e-96	0.232457
NME3	1.51347e-41	0.48487	0.479	0.39	2.91025e-37	0.232253
ZNF562	1.67396e-69	0.697059	0.333	0.212	3.21886e-65	0.232121
CAPN5	3.03023e-101	1.57901	0.147	0.051	5.82683e-97	0.232115
INSIG1	6.55837e-99	1.71933	0.135	0.045	1.26111e-94	0.232109
NR2F2-AS1	4.2205e-115	3.22328	0.072	0.008	8.1156e-111	0.232076
KLHL5	2.04738e-81	0.927759	0.25	0.135	3.9369e-77	0.23194
DOCK5	2.30899e-68	0.73625	0.315	0.199	4.43996e-64	0.231919
OGA	9.51945e-61	0.55871	0.415	0.295	1.8305e-56	0.231865
NAV3	1.03769e-111	3.00603	0.077	0.011	1.99537e-107	0.231464
PAFAH1B1	1.68479e-53	0.341793	0.676	0.563	3.23968e-49	0.231052
GOLGA4	5.12511e-48	0.383677	0.602	0.501	9.85507e-44	0.230974
AFTPH	7.33464e-78	0.927523	0.249	0.136	1.41038e-73	0.230953
AC078881.1	1.7027e-117	2.23991	0.103	0.021	3.27412e-113	0.23071
DDX60L	7.10159e-109	1.92173	0.12	0.033	1.36556e-104	0.230608
PRRG4	8.84738e-118	2.59031	0.089	0.015	1.70126e-113	0.230537
RNF149	6.09817e-93	1.29359	0.178	0.075	1.17262e-88	0.230258
RAD23A	9.38195e-58	0.250173	0.919	0.866	1.80405e-53	0.229909
DMTF1	7.35985e-78	0.886056	0.259	0.144	1.41522e-73	0.229488
LATS2	1.0624e-77	0.917606	0.25	0.137	2.04289e-73	0.229401
GLDC	1.24644e-114	2.46504	0.093	0.017	2.39678e-110	0.229248
NMT1	8.84642e-54	0.253205	0.903	0.833	1.70108e-49	0.228644
SSR4	1.63672e-47	0.268915	0.85	0.779	3.14725e-43	0.228578
SNAP23	5.33332e-72	0.830726	0.275	0.162	1.02554e-67	0.22845
C16orf87	7.10761e-73	0.854913	0.267	0.155	1.36672e-68	0.228262
PRKRIP1	3.48697e-59	0.597408	0.382	0.267	6.7051e-55	0.22821
CFLAR	6.45487e-100	1.44425	0.158	0.059	1.24121e-95	0.228192
ESCO1	2.0503e-76	0.857838	0.266	0.151	3.94253e-72	0.228185
HAGHL	7.7009e-57	0.714235	0.319	0.213	1.48081e-52	0.227841
ESYT1	8.41887e-65	0.629146	0.362	0.241	1.61887e-60	0.227751
TCF25	1.14139e-47	0.36766	0.619	0.524	2.19477e-43	0.227581
UBALD2	2.24608e-56	0.500495	0.454	0.336	4.31898e-52	0.227225
FUOM	4.62526e-69	0.764396	0.297	0.182	8.89391e-65	0.227026
OGFOD1	2.66145e-55	0.521605	0.435	0.32	5.1177e-51	0.226898
EYA4	6.62822e-83	1.15651	0.196	0.093	1.27454e-78	0.226677
HIPK3	4.41842e-96	1.38184	0.164	0.064	8.49618e-92	0.226622
ETV4	2.70371e-46	0.396604	0.571	0.467	5.19897e-42	0.226461
KIFAP3	1.69522e-57	0.554931	0.408	0.291	3.25973e-53	0.226412
ZBTB20	7.56148e-79	1.00062	0.226	0.118	1.454e-74	0.226139
GABPB1-AS1	6.44469e-48	0.482072	0.469	0.364	1.23925e-43	0.226092
EXOC3L1	9.29935e-85	6.11041	0.037	0	1.78817e-80	0.226085
MED13	3.27308e-65	0.656737	0.344	0.225	6.2938e-61	0.225917
ACP2	5.12322e-82	1.0556	0.214	0.107	9.85144e-78	0.225898
MAML2	1.73958e-66	0.797797	0.283	0.173	3.34503e-62	0.225777
ARG2	2.55621e-92	1.5246	0.148	0.056	4.91534e-88	0.225641
GNE	3.77828e-71	0.835052	0.27	0.158	7.26525e-67	0.225464
OFD1	3.06374e-71	0.831956	0.271	0.159	5.89127e-67	0.22546
IL1A	8.35852e-99	4.69537	0.048	0.002	1.60726e-94	0.225378
ANK3	8.60418e-93	1.37367	0.164	0.066	1.6545e-88	0.225282
SGPL1	1.63991e-105	1.73293	0.13	0.04	3.15338e-101	0.225281
NCOR1	2.19149e-51	0.407711	0.552	0.441	4.21402e-47	0.225056
SDSL	4.84983e-92	1.29938	0.173	0.072	9.32574e-88	0.224793
OSCAR	2.82716e-83	6.07536	0.037	0	5.43635e-79	0.224788
SEL1L3	1.3169e-106	1.87166	0.12	0.033	2.53227e-102	0.2246
GUK1	2.70938e-89	0.226258	0.992	0.987	5.20987e-85	0.224448
CHCHD5	2.62188e-51	0.370106	0.606	0.491	5.04161e-47	0.224284
SENP6	2.38066e-63	0.620923	0.361	0.241	4.57777e-59	0.224153
ADK	2.29861e-53	0.491032	0.456	0.341	4.41999e-49	0.223911
DNAJC4	9.27237e-74	0.931426	0.24	0.132	1.78298e-69	0.223542
CAAP1	4.65859e-57	0.497336	0.449	0.329	8.95801e-53	0.223304
NFIL3	6.32186e-99	1.64032	0.136	0.045	1.21563e-94	0.223083
G3BP1	1.46608e-41	0.254155	0.877	0.837	2.81912e-37	0.222894
KIF16B	7.82099e-79	1.09681	0.203	0.1	1.5039e-74	0.222652
PELI1	1.64458e-107	1.91906	0.116	0.031	3.16236e-103	0.222611
DAPL1	8.99751e-75	0.879356	0.253	0.141	1.73013e-70	0.222477
ADGRE5	2.60395e-50	0.597117	0.372	0.268	5.00714e-46	0.222127
CHM	2.15151e-61	0.698417	0.318	0.207	4.13714e-57	0.222097
C12orf45	2.29354e-50	0.463421	0.479	0.367	4.41026e-46	0.221978
EFL1	7.6466e-80	1.05689	0.21	0.105	1.47037e-75	0.221947
MAP1S	4.74788e-62	0.68409	0.324	0.211	9.12971e-58	0.221645
SREBF1	4.6706e-69	0.712665	0.311	0.192	8.9811e-65	0.221639
TLE1	2.78979e-81	1.10226	0.201	0.098	5.36449e-77	0.221555
CCDC50	3.68552e-55	0.505335	0.438	0.323	7.08689e-51	0.221337
OLMALINC	4.91042e-97	1.40061	0.158	0.06	9.44225e-93	0.221296
CCNB1IP1	8.33158e-81	0.987877	0.224	0.115	1.60208e-76	0.221285
PLP2	8.41356e-43	0.281834	0.785	0.7	1.61784e-38	0.22124
ODC1	1.16386e-42	0.795809	0.278	0.193	2.23798e-38	0.221235
CDC16	1.34788e-51	0.516367	0.428	0.318	2.59184e-47	0.221005
MRPL52	1.04939e-50	0.263209	0.839	0.746	2.01788e-46	0.220832
TMEM54	1.05409e-60	0.636033	0.347	0.234	2.02691e-56	0.220703
SEPT10	4.00236e-69	0.758247	0.291	0.177	7.69613e-65	0.22065
SURF1	6.73642e-63	0.576069	0.383	0.261	1.29535e-58	0.220634
CCSAP	1.8649e-58	0.670316	0.329	0.22	3.58602e-54	0.220534
RHOB	2.61761e-68	0.979829	0.225	0.125	5.03341e-64	0.220461
ITGB3	1.68722e-104	1.85157	0.119	0.034	3.24436e-100	0.220337
MIR22HG	3.99286e-84	1.13521	0.194	0.091	7.67786e-80	0.22023
ZNFX1	1.51902e-63	0.741115	0.297	0.187	2.92092e-59	0.220111
UFSP2	2.08761e-67	0.726356	0.303	0.188	4.01426e-63	0.220086
UBE2Q2	1.73956e-73	0.836439	0.263	0.15	3.34499e-69	0.219984
SMIM19	1.49884e-68	0.734245	0.299	0.183	2.88211e-64	0.219539
COL9A2	5.67307e-110	3.27658	0.067	0.007	1.09087e-105	0.219531
SECISBP2L	4.06787e-79	0.958082	0.229	0.119	7.8221e-75	0.219401
FAM129B	1.3372e-56	0.545677	0.402	0.286	2.5713e-52	0.219362
HRH1	3.66916e-102	1.65919	0.132	0.042	7.05542e-98	0.219014
TRIM4	6.98121e-77	1.05766	0.207	0.105	1.34242e-72	0.218935
ZDHHC21	1.07508e-63	0.701426	0.312	0.199	2.06727e-59	0.218845
R3HCC1L	1.00999e-75	0.989872	0.221	0.116	1.9421e-71	0.218762
CSNK1E	1.18919e-60	0.628595	0.348	0.233	2.28669e-56	0.218751
MECP2	4.85259e-52	0.491491	0.445	0.333	9.33104e-48	0.218714
ZDBF2	2.66853e-92	1.48553	0.147	0.055	5.13131e-88	0.218373
AC009133.1	2.60274e-106	2.14052	0.102	0.024	5.00482e-102	0.218333
EIF5	5.95488e-39	0.236522	0.923	0.909	1.14506e-34	0.21831
TPM4	1.63762e-32	0.26019	0.839	0.794	3.14898e-28	0.218299
LGALS8	2.69514e-69	0.823545	0.265	0.155	5.18249e-65	0.218239
RAB3GAP2	9.19672e-62	0.6373	0.342	0.227	1.76844e-57	0.217957
CBX4	4.4377e-71	0.821077	0.265	0.153	8.53326e-67	0.217585
ARAP2	1.29891e-100	1.73966	0.125	0.038	2.49767e-96	0.217458
APOL3	6.20903e-111	3.19063	0.068	0.007	1.19393e-106	0.216963
WAPL	2.32021e-49	0.443613	0.489	0.378	4.46153e-45	0.216927
RFXANK	2.01193e-45	0.424493	0.511	0.409	3.86873e-41	0.216916
EEF1A1	7.58722e-259	0.216847	1	1	1.45895e-254	0.216847
ATP10A	2.36648e-104	1.98867	0.109	0.028	4.5505e-100	0.216765
PLPP5	9.92578e-72	0.873757	0.248	0.139	1.90863e-67	0.216692
SDCCAG8	9.26445e-53	0.541364	0.4	0.29	1.78146e-48	0.216545
RNF214	3.22555e-66	0.700741	0.309	0.193	6.2024e-62	0.216529
B3GALT5	1.28932e-108	2.84506	0.076	0.011	2.47923e-104	0.216225
FOXC2-AS1	5.54738e-110	2.80166	0.077	0.011	1.06671e-105	0.215728
NDUFC1	4.30873e-48	0.237755	0.907	0.847	8.28527e-44	0.215644
BIN3	7.35342e-67	0.748181	0.288	0.176	1.41399e-62	0.215476
SMAGP	7.11234e-51	0.505804	0.426	0.317	1.36763e-46	0.215472
PPTC7	4.63358e-76	1.02522	0.21	0.107	8.90991e-72	0.215296
SEC24A	6.96563e-79	1.04448	0.206	0.102	1.33942e-74	0.215163
ARHGAP12	8.00874e-58	0.642056	0.335	0.224	1.54e-53	0.215089
CDC42EP2	4.48898e-66	0.841854	0.255	0.15	8.63186e-62	0.214673
SCYL2	2.29098e-75	0.913133	0.235	0.127	4.40533e-71	0.214586
GON4L	6.42378e-56	0.494278	0.434	0.315	1.23523e-51	0.214516
MEF2A	7.56335e-57	0.610897	0.351	0.24	1.45436e-52	0.214425
IRS2	4.19503e-43	0.596664	0.359	0.266	8.06662e-39	0.214203
TRIP11	1.78377e-59	0.633261	0.338	0.226	3.43001e-55	0.214042
METTL23	1.65559e-57	0.564405	0.379	0.264	3.18354e-53	0.213909
SULF1	1.16156e-102	3.7515	0.057	0.004	2.23357e-98	0.213835
CRMP1	1.34926e-96	4.45296	0.048	0.002	2.5945e-92	0.213742
LARP7	2.58865e-48	0.451532	0.473	0.364	4.97772e-44	0.213575
LMAN1	6.33087e-44	0.307245	0.695	0.6	1.21736e-39	0.213535
GTSF1	1.03042e-47	0.292855	0.729	0.622	1.9814e-43	0.213491
WDR83OS	1.87352e-73	0.216084	0.988	0.976	3.60258e-69	0.213491
ARC	3.21962e-103	3.95198	0.054	0.003	6.19101e-99	0.213407
OS9	2.23138e-59	0.631351	0.338	0.225	4.29071e-55	0.213397
GPR158-AS1	2.07839e-62	8.19719	0.026	0	3.99653e-58	0.213127
HIVEP2	4.69364e-101	2.04847	0.104	0.026	9.0254e-97	0.213041
MOSPD2	6.0215e-82	1.17048	0.182	0.084	1.15787e-77	0.213028
LCOR	1.45058e-58	0.615655	0.346	0.233	2.78932e-54	0.213016
ARRDC1	1.06312e-84	1.23803	0.172	0.075	2.04427e-80	0.212941
CBR3	1.79009e-61	0.754801	0.282	0.176	3.44216e-57	0.212854
PIP5K1A	9.04272e-61	0.6712	0.317	0.206	1.73882e-56	0.212771
KCTD9	4.69632e-73	0.932367	0.228	0.123	9.03055e-69	0.21258
LGALS3BP	8.77729e-41	0.352523	0.603	0.507	1.68778e-36	0.212571
BBC3	6.81473e-91	1.33428	0.159	0.063	1.3104e-86	0.212151
TTC39C	9.52798e-71	0.891135	0.238	0.132	1.83214e-66	0.21209
IFITM1	1.13408e-61	8.14744	0.026	0	2.18071e-57	0.211833
IBTK	2.89105e-63	0.720398	0.294	0.184	5.55921e-59	0.211797
ITPR3	1.04656e-77	1.05334	0.201	0.099	2.01243e-73	0.211721
NEPRO	2.33412e-63	0.688782	0.307	0.194	4.48828e-59	0.211456
CEBPZOS	9.44295e-44	0.365664	0.578	0.48	1.81578e-39	0.211354
PJA1	1.6752e-94	1.8064	0.117	0.036	3.22125e-90	0.211349
TIPARP	4.17103e-67	0.947195	0.223	0.124	8.02047e-63	0.211224
KRT7	1.25625e-22	0.707563	0.298	0.235	2.41563e-18	0.210854
AGFG1	4.2715e-59	0.65259	0.323	0.212	8.21367e-55	0.210787
RBPJ	9.53097e-36	0.283695	0.743	0.667	1.83271e-31	0.210786
SMIM7	7.2885e-48	0.353464	0.596	0.485	1.40151e-43	0.210665
MORC3	8.16246e-80	1.0125	0.208	0.103	1.56956e-75	0.2106
KMT5A	3.13108e-34	0.406532	0.518	0.432	6.02075e-30	0.210584
YTHDC1	1.55068e-41	0.333909	0.63	0.541	2.98181e-37	0.210363
PPP4R3B	3.17229e-59	0.647088	0.325	0.214	6.09999e-55	0.210304
KLF4	2.87747e-106	2.04124	0.103	0.025	5.53308e-102	0.210248
USP3	3.2648e-60	0.6128	0.343	0.228	6.27789e-56	0.21019
CDC42EP1	7.48536e-108	2.56167	0.082	0.014	1.43936e-103	0.210057
DHRS7	4.55168e-75	0.997118	0.21	0.108	8.75243e-71	0.209395
DLX2	1.28266e-102	2.15269	0.097	0.022	2.46643e-98	0.208811
TENT2	2.70604e-78	1.12259	0.186	0.088	5.20344e-74	0.208803
GUCD1	3.10198e-77	1.07012	0.195	0.095	5.9648e-73	0.208673
KIAA0355	2.57408e-71	0.821453	0.254	0.143	4.9497e-67	0.208649
IER3IP1	4.43195e-55	0.517704	0.403	0.288	8.52221e-51	0.208635
MIR222HG	1.10316e-51	0.574069	0.363	0.256	2.12127e-47	0.208387
JMY	1.89921e-84	1.31061	0.159	0.066	3.652e-80	0.208387
OCIAD1	3.95e-44	0.313312	0.665	0.566	7.59546e-40	0.208352
NSD3	8.36367e-46	0.451572	0.461	0.358	1.60825e-41	0.208175
SMIM29	8.42612e-61	0.675159	0.308	0.198	1.62026e-56	0.207949
VTI1A	2.84982e-73	0.989103	0.21	0.109	5.47993e-69	0.207712
RPP38	8.64785e-61	0.685325	0.303	0.194	1.6629e-56	0.207654
UTRN	7.60446e-59	0.686421	0.302	0.195	1.46226e-54	0.207299
RNF6	1.83445e-67	0.896431	0.231	0.129	3.52746e-63	0.207076
IRAK2	2.30317e-99	3.76129	0.055	0.004	4.42876e-95	0.206871
TRMT10B	1.43361e-64	0.721881	0.286	0.175	2.75669e-60	0.206458
SERPINB6	1.86317e-50	0.483423	0.427	0.315	3.58268e-46	0.206421
LINC02434	1.15491e-76	1.01954	0.202	0.101	2.22077e-72	0.205948
STK10	3.95553e-58	0.627423	0.328	0.218	7.60609e-54	0.205795
CCDC28A	2.53332e-77	1.03891	0.198	0.097	4.87133e-73	0.205704
SLC7A5	2.30442e-42	0.343262	0.599	0.497	4.43118e-38	0.205614
CMTR1	2.43901e-72	0.969794	0.212	0.11	4.68998e-68	0.205596
PSMB6	5.5518e-49	0.216977	0.947	0.908	1.06756e-44	0.205477
STX4	2.66104e-62	0.713695	0.287	0.178	5.11692e-58	0.204831
ARF3	1.19294e-41	0.346364	0.591	0.494	2.2939e-37	0.204701
HDAC5	1.35996e-69	1.01295	0.202	0.105	2.61507e-65	0.204615
ZNF385A	4.43061e-63	0.824886	0.248	0.146	8.51962e-59	0.204572
PMM2	1.50954e-49	0.492284	0.415	0.305	2.9027e-45	0.204298
PCGF5	1.88605e-58	0.690126	0.296	0.19	3.62668e-54	0.204277
LYRM2	2.05448e-48	0.378624	0.539	0.424	3.95055e-44	0.204078
SEMA6A	2.09384e-97	2.34517	0.087	0.018	4.02625e-93	0.20403
BEX4	2.10747e-101	2.08008	0.098	0.023	4.05245e-97	0.203848
NUDT4	4.89721e-67	0.825172	0.247	0.142	9.41684e-63	0.203818
CACNA1A	2.18931e-91	1.60462	0.127	0.043	4.20982e-87	0.203786
RICTOR	1.06549e-68	0.866477	0.235	0.131	2.04883e-64	0.203622
SLC39A14	2.20034e-80	1.11811	0.182	0.084	4.23104e-76	0.203495
INO80B	4.52425e-93	1.61358	0.126	0.041	8.69968e-89	0.20331
ADAM17	8.83616e-65	0.832952	0.244	0.142	1.69911e-60	0.20324
SAMD4A	1.38806e-101	2.18493	0.093	0.021	2.66909e-97	0.203198
ZBTB1	5.82802e-75	1.11034	0.183	0.088	1.12067e-70	0.203191
BRWD1	4.30507e-65	0.844779	0.24	0.138	8.27823e-61	0.202747
AAMDC	4.46035e-68	0.892937	0.227	0.125	8.5768e-64	0.202697
AC239800.3	2.33971e-97	1.96542	0.103	0.027	4.49903e-93	0.202438
CUL2	2.98868e-51	0.536817	0.377	0.269	5.74694e-47	0.20238
KIDINS220	4.46595e-56	0.68329	0.296	0.192	8.58757e-52	0.202254
VAMP4	9.825e-85	1.36638	0.148	0.058	1.88925e-80	0.202224
CADM4	1.73164e-57	0.724773	0.279	0.176	3.32977e-53	0.202212
INHBE	1.83989e-59	8.08714	0.025	0	3.53792e-55	0.202178
CREB1	9.83243e-70	0.87142	0.232	0.128	1.89068e-65	0.202169
UBAP1	5.90647e-72	0.905692	0.223	0.119	1.13575e-67	0.201969
KIN	4.75679e-64	0.80718	0.25	0.147	9.14683e-60	0.201795
SEPT6	2.2716e-68	0.956253	0.211	0.113	4.36806e-64	0.201769
CTSD	6.16179e-42	0.506885	0.398	0.304	1.18485e-37	0.20174
SAGE1	4.72784e-100	2.34541	0.086	0.017	9.09117e-96	0.201705
BRD2	1.28083e-39	0.395981	0.509	0.411	2.46291e-35	0.201555
PFN1	6.47955e-152	0.201192	1	1	1.24595e-147	0.201192
AP2B1	1.49247e-42	0.249537	0.806	0.729	2.86987e-38	0.201127
PYCR2	7.37133e-52	0.446704	0.45	0.334	1.41743e-47	0.201017
ACTA2	3.61101e-102	2.57431	0.078	0.013	6.94361e-98	0.200796
ZFR	5.03987e-42	0.331595	0.605	0.498	9.69117e-38	0.200615
VHL	4.29745e-67	0.941746	0.213	0.115	8.26357e-63	0.200592
DESI2	1.7844e-36	0.335409	0.597	0.509	3.43122e-32	0.200239
SIL1	7.0391e-59	0.725292	0.276	0.172	1.35355e-54	0.20018
NRBF2	6.71631e-62	0.791225	0.253	0.151	1.29148e-57	0.20018
AIMP1	4.38567e-41	0.258725	0.773	0.683	8.43321e-37	0.199995
RFX3	5.70518e-90	1.6102	0.124	0.041	1.09705e-85	0.199665
PSEN1	7.86818e-88	1.51115	0.132	0.047	1.51297e-83	0.199471
SFT2D2	1.61058e-35	0.465919	0.428	0.34	3.09699e-31	0.199413
ADAP1	1.35541e-90	4.52214	0.044	0.002	2.60631e-86	0.198974
AGRN	4.92275e-67	0.857208	0.232	0.129	9.46595e-63	0.198872
REL	1.57334e-68	0.936996	0.212	0.113	3.02537e-64	0.198643
KLF6	3.48368e-44	0.86349	0.23	0.149	6.69877e-40	0.198603
MNAT1	4.56772e-45	0.414203	0.479	0.371	8.78328e-41	0.198403
SDE2	5.41273e-62	0.793199	0.25	0.148	1.04081e-57	0.1983
PRR9	1.24113e-50	9.42307	0.021	0	2.38657e-46	0.197884
SASH1	2.03767e-65	0.974152	0.203	0.109	3.91824e-61	0.197753
ZFP36	5.78432e-97	1.97751	0.1	0.025	1.11227e-92	0.197751
GSEC	3.46544e-86	1.48637	0.133	0.048	6.66369e-82	0.197687
UBLCP1	1.58213e-43	0.444093	0.445	0.342	3.04228e-39	0.197622
N4BP2	1.6596e-60	0.873928	0.226	0.13	3.19125e-56	0.197508
HHLA3	1.13899e-78	1.21894	0.162	0.07	2.19017e-74	0.197469
NRBP1	2.32732e-46	0.41836	0.472	0.36	4.47521e-42	0.197466
DNAJC17	1.43524e-61	0.815843	0.242	0.141	2.75983e-57	0.197434
LINC00239	3.55875e-100	3.03464	0.065	0.008	6.84312e-96	0.197251
MICALL1	4.78381e-61	0.698632	0.282	0.174	9.19879e-57	0.197014
MIR3142HG	4.40321e-97	3.28076	0.06	0.006	8.46694e-93	0.196845
HINT2	3.758e-37	0.352037	0.559	0.469	7.22626e-33	0.196788
NHSL1	1.9633e-65	0.876935	0.224	0.124	3.77524e-61	0.196433
LY6E	3.32422e-37	0.204816	0.959	0.934	6.39215e-33	0.196419
FAM206A	1.1151e-70	0.986971	0.199	0.102	2.14423e-66	0.196407
LINC01184	1.2821e-56	0.663046	0.296	0.191	2.46535e-52	0.196262
CSF1	1.71319e-95	2.33487	0.084	0.017	3.29429e-91	0.196129
MAX	5.82614e-50	0.576406	0.34	0.237	1.12031e-45	0.195978
CSNK1D	2.17524e-45	0.518406	0.378	0.277	4.18278e-41	0.195958
LGMN	3.05746e-81	1.60239	0.122	0.044	5.87919e-77	0.195492
FTSJ1	4.903e-49	0.557551	0.35	0.246	9.42798e-45	0.195143
ATG13	1.68722e-60	0.744493	0.262	0.158	3.24436e-56	0.195057
USP8	8.08322e-46	0.449092	0.434	0.327	1.55432e-41	0.194906
SPPL2A	3.41957e-55	0.599492	0.325	0.216	6.5755e-51	0.194835
GABARAP	6.1213e-53	0.628414	0.31	0.207	1.17707e-48	0.194808
MKRN1	3.50477e-55	0.678509	0.287	0.185	6.73933e-51	0.194732
AC135782.1	7.0254e-93	3.89082	0.05	0.003	1.35091e-88	0.194541
SCAND1	9.66829e-28	0.239798	0.811	0.762	1.85911e-23	0.194476
MDGA1	2.51319e-93	3.8128	0.051	0.004	4.8326e-89	0.194453
ZNF655	1.73579e-54	0.614345	0.316	0.21	3.33775e-50	0.194133
MSANTD4	3.25563e-60	0.712201	0.272	0.167	6.26026e-56	0.193719
STAM2	3.94163e-69	0.987895	0.196	0.1	7.57936e-65	0.193627
ECM2	1.06804e-95	3.72136	0.052	0.004	2.05374e-91	0.193511
MCTS1	1.35174e-39	0.234411	0.825	0.744	2.59926e-35	0.193389
RREB1	2.69359e-64	0.985952	0.196	0.104	5.1795e-60	0.193247
BCL11B	5.46435e-58	8.05151	0.024	0	1.05074e-53	0.193236
ADGRG1	2.74248e-47	0.676299	0.285	0.192	5.27352e-43	0.192745
TLN1	2.92742e-38	0.270716	0.711	0.612	5.62913e-34	0.192479
BTBD10	1.25535e-61	0.890924	0.216	0.121	2.41392e-57	0.19244
INO80D	4.85601e-70	0.938716	0.205	0.107	9.33762e-66	0.192437
PPM1M	2.89025e-80	1.42473	0.135	0.052	5.55766e-76	0.192338
TMEM59	2.67565e-39	0.316665	0.606	0.511	5.145e-35	0.191899
SLC7A1	6.99433e-54	0.615024	0.312	0.206	1.34494e-49	0.191887
RAB5B	2.73362e-64	0.896608	0.214	0.117	5.25648e-60	0.191874
ACSL4	4.27083e-50	0.657039	0.292	0.194	8.21239e-46	0.191855
DENND4A	1.29695e-70	1.08946	0.176	0.085	2.49391e-66	0.191745
SUDS3	1.04439e-44	0.407066	0.471	0.362	2.00826e-40	0.191728
MUS81	7.77382e-67	0.891085	0.215	0.116	1.49483e-62	0.191583
APOL2	2.6314e-93	1.95417	0.098	0.025	5.05992e-89	0.191508
CALCOCO1	5.26743e-86	1.58217	0.121	0.041	1.01287e-81	0.191443
NTNG1	6.46306e-96	2.48516	0.077	0.014	1.24278e-91	0.191358
TMEM8A	7.34158e-85	1.48323	0.129	0.046	1.41171e-80	0.191336
ATE1	8.02646e-54	0.612883	0.312	0.206	1.54341e-49	0.191219
AKAP11	2.77325e-51	0.62488	0.306	0.204	5.33268e-47	0.191213
EBI3	3.92788e-96	2.81148	0.068	0.01	7.55292e-92	0.191181
BTAF1	6.41885e-65	0.918956	0.208	0.112	1.23428e-60	0.191143
TRA2B	2.91248e-33	0.271067	0.705	0.628	5.60041e-29	0.191102
AC009041.2	1.9325e-89	4.24616	0.045	0.002	3.71601e-85	0.191077
SRGAP2	5.60972e-54	0.623616	0.306	0.202	1.07869e-49	0.190827
SLC6A15	5.79676e-64	0.882854	0.216	0.119	1.11466e-59	0.190696
MMP24OS	1.45096e-45	0.565821	0.337	0.239	2.79005e-41	0.190682
AC084033.3	2.25189e-52	0.593504	0.321	0.216	4.33017e-48	0.190515
EDEM1	2.43737e-74	1.20567	0.158	0.07	4.68683e-70	0.190496
COL6A3	5.16536e-94	2.64519	0.072	0.012	9.93247e-90	0.190454
PIBF1	4.02588e-45	0.5146	0.37	0.269	7.74137e-41	0.190402
ZNF605	1.36226e-77	1.31307	0.145	0.059	2.61949e-73	0.190396
ATF1	7.7384e-59	0.748862	0.254	0.154	1.48802e-54	0.190211
YIPF3	1.38272e-48	0.554226	0.343	0.24	2.65883e-44	0.1901
HNRNPL	1.89646e-38	0.357912	0.531	0.433	3.64671e-34	0.190051
DDAH2	1.47273e-70	1.13778	0.167	0.079	2.83191e-66	0.19001
BTN2A1	1.88337e-74	1.13735	0.167	0.076	3.62153e-70	0.189937
TMEM258	9.27723e-61	0.190567	0.996	0.991	1.78392e-56	0.189805
ZBTB11	6.793e-55	0.737394	0.257	0.16	1.30623e-50	0.18951
CHD1	5.01808e-39	0.390657	0.485	0.388	9.64926e-35	0.189469
FAM91A1	1.28559e-51	0.558835	0.339	0.232	2.47207e-47	0.189445
OSBPL6	5.75706e-77	1.33247	0.142	0.058	1.10703e-72	0.18921
NEFL	3.81501e-37	0.801496	0.236	0.16	7.33589e-33	0.189153
ZCCHC7	1.48469e-55	0.695327	0.272	0.171	2.85492e-51	0.189129
ODF2L	9.00584e-60	0.790162	0.239	0.14	1.73173e-55	0.188849
PAX8	1.2046e-94	2.62137	0.072	0.012	2.31632e-90	0.188738
TAF13	3.93621e-58	0.683482	0.276	0.171	7.56893e-54	0.188641
S1PR4	2.12728e-96	3.36572	0.056	0.005	4.09055e-92	0.188481
KIAA1551	3.41569e-60	0.946123	0.199	0.109	6.56802e-56	0.188278
MTUS1	2.1018e-83	1.54269	0.122	0.043	4.04156e-79	0.188208
ATM	5.72255e-46	0.548562	0.343	0.244	1.10039e-41	0.188157
SOD2	2.87696e-63	1.1067	0.17	0.086	5.53211e-59	0.188139
TMF1	3.78445e-46	0.531187	0.354	0.253	7.27711e-42	0.18804
CTSB	5.13988e-44	0.544904	0.345	0.249	9.88348e-40	0.187992
HLCS	9.90913e-76	1.2511	0.15	0.064	1.90543e-71	0.187665
ATP5PD	1.46794e-38	0.242132	0.775	0.681	2.8227e-34	0.187652
PRKD3	1.34164e-48	0.624094	0.3	0.202	2.57984e-44	0.187228
RPS6KC1	8.77728e-59	0.757889	0.247	0.147	1.68778e-54	0.187198
THAP1	3.78506e-66	1.01155	0.185	0.094	7.2783e-62	0.187138
AJAP1	4.39966e-65	1.00567	0.186	0.096	8.4601e-61	0.187055
LINC02551	5.26751e-93	3.22097	0.058	0.006	1.01289e-88	0.186816
GRIK2	8.12819e-86	1.83116	0.102	0.03	1.56297e-81	0.186779
SYT14	3.29389e-79	1.44685	0.129	0.048	6.33383e-75	0.186644
BAZ2B	4.21165e-70	1.14462	0.163	0.076	8.09858e-66	0.186573
KCTD13	1.70355e-72	1.22668	0.152	0.067	3.27575e-68	0.186455
PCBP4	1.86362e-43	0.480239	0.388	0.288	3.58356e-39	0.186333
SSSCA1	3.14668e-35	0.245466	0.759	0.669	6.05075e-31	0.186308
C1orf198	7.23389e-71	1.17899	0.158	0.072	1.39101e-66	0.186281
PAX3	2.80657e-69	0.990592	0.188	0.094	5.39675e-65	0.186231
UGCG	2.46162e-48	0.572914	0.325	0.224	4.73346e-44	0.186197
DCAF10	1.99501e-66	0.985091	0.189	0.097	3.83621e-62	0.186182
RBM34	1.66347e-80	1.41026	0.132	0.05	3.19869e-76	0.186154
RAB32	1.79557e-46	0.525686	0.354	0.253	3.45271e-42	0.186093
VPS72	1.10589e-44	0.460957	0.403	0.299	2.12652e-40	0.185766
CRCP	2.28612e-36	0.420946	0.441	0.35	4.39598e-32	0.185637
TSPAN31	9.99288e-56	0.854608	0.217	0.126	1.92153e-51	0.18545
BCAP29	1.73239e-36	0.361441	0.513	0.418	3.33121e-32	0.185419
SH3PXD2A-AS1	2.05504e-92	2.37691	0.078	0.016	3.95163e-88	0.185399
ZNF280D	1.31335e-62	0.921349	0.201	0.109	2.52544e-58	0.185191
SPAG7	1.60317e-40	0.437788	0.423	0.326	3.08273e-36	0.185184
FAM89B	2.17354e-31	0.453401	0.408	0.327	4.17949e-27	0.184988
FADS3	9.14823e-56	0.807732	0.229	0.136	1.75911e-51	0.184971
IQCB1	1.42987e-57	0.760828	0.243	0.145	2.7495e-53	0.184881
IFT20	1.34856e-39	0.418247	0.442	0.343	2.59315e-35	0.184865
TAB2	2.12584e-66	0.983254	0.188	0.096	4.08777e-62	0.184852
BROX	1.67983e-41	0.452929	0.408	0.308	3.23015e-37	0.184795
NFKBIB	3.50552e-51	0.634626	0.291	0.191	6.74076e-47	0.184676
NREP	9.8882e-60	0.883281	0.209	0.116	1.9014e-55	0.184606
SOX13	2.94557e-87	1.77437	0.104	0.03	5.66404e-83	0.184535
SMIM27	4.95791e-58	0.834221	0.221	0.128	9.53356e-54	0.184363
SENP7	5.96706e-77	1.3542	0.136	0.054	1.14741e-72	0.184172
ZSWIM7	7.90824e-43	0.465011	0.396	0.295	1.52068e-38	0.184144
KMT2E	9.71364e-51	0.582722	0.316	0.213	1.86784e-46	0.18414
RSRC1	6.8281e-33	0.347454	0.529	0.441	1.31297e-28	0.183803
TRNT1	1.74547e-47	0.587108	0.313	0.215	3.35637e-43	0.183765
LZTS2	1.32359e-54	0.791702	0.232	0.14	2.54513e-50	0.183675
APOBEC3F	1.7756e-93	2.55061	0.072	0.012	3.4143e-89	0.183644
FSTL3	1.28977e-44	0.710914	0.258	0.171	2.4801e-40	0.183416
IER5	9.41419e-61	0.885759	0.207	0.115	1.81026e-56	0.183352
RHBDD1	3.26299e-81	1.59398	0.115	0.039	6.2744e-77	0.183307
GGPS1	3.51099e-60	0.803584	0.228	0.131	6.75129e-56	0.183217
RAB6A	1.00651e-54	0.699273	0.262	0.163	1.93541e-50	0.18321
TRAPPC6B	1.60971e-72	1.21244	0.151	0.066	3.09531e-68	0.183078
ITGA3	9.95666e-29	0.340234	0.538	0.463	1.91457e-24	0.183046
TPT1	2.5855e-89	0.182991	1	1	4.97165e-85	0.182991
R3HDM4	2.32947e-63	0.905727	0.202	0.108	4.47933e-59	0.182957
SLC35G2	2.06106e-66	1.00485	0.182	0.092	3.9632e-62	0.182884
PPP2R2C	7.6659e-87	4.06079	0.045	0.003	1.47408e-82	0.182736
RNF24	4.35144e-53	0.694708	0.263	0.166	8.36738e-49	0.182708
SNAPC2	1.03568e-53	0.681353	0.268	0.169	1.99151e-49	0.182603
GSPT2	2.74468e-53	0.724027	0.252	0.156	5.27775e-49	0.182455
FMNL1	5.06481e-89	1.9828	0.092	0.023	9.73912e-85	0.182417
NBN	3.37297e-35	0.358863	0.508	0.414	6.48589e-31	0.182303
SLFN12	2.63074e-57	0.835871	0.218	0.125	5.05864e-53	0.18222
FAM120AOS	1.22924e-48	0.558734	0.326	0.224	2.36371e-44	0.182147
ALAS1	1.02578e-42	0.532394	0.342	0.246	1.97248e-38	0.182079
DNAJB9	2.44584e-83	1.76728	0.103	0.031	4.7031e-79	0.182029
REC8	9.63364e-88	3.95358	0.046	0.003	1.85245e-83	0.181865
SYNE2	3.85372e-47	0.671124	0.27	0.178	7.41032e-43	0.181203
MAGEA4-AS1	7.77126e-64	0.989179	0.183	0.094	1.49434e-59	0.18102
ACTR3	8.34005e-37	0.342791	0.528	0.431	1.60371e-32	0.180994
ATXN1	1.98716e-70	1.24801	0.145	0.063	3.8211e-66	0.180962
WDR48	5.97048e-51	0.677542	0.267	0.171	1.14806e-46	0.180904
AC073409.1	3.45484e-74	5.0196	0.036	0.001	6.64331e-70	0.180706
B3GNT2	2.47128e-67	1.06234	0.17	0.082	4.75203e-63	0.180598
AC058791.1	1.75561e-83	1.94109	0.093	0.025	3.37587e-79	0.180521
BTN3A3	5.12538e-92	2.69404	0.067	0.01	9.85558e-88	0.180501
ARF6	1.67558e-37	0.361275	0.499	0.402	3.22198e-33	0.180276
DHPS	6.95235e-43	0.380288	0.474	0.368	1.33687e-38	0.180257
TBC1D15	2.43082e-49	0.650645	0.277	0.181	4.67421e-45	0.180229
TAOK3	5.6605e-45	0.547077	0.329	0.231	1.08846e-40	0.179988
LAMB2	9.99516e-68	1.13055	0.159	0.074	1.92197e-63	0.179757
MYCBP2	3.79177e-33	0.344989	0.521	0.434	7.29119e-29	0.179739
ARIH1	1.18004e-47	0.59485	0.302	0.205	2.2691e-43	0.179645
PLOD1	2.14082e-42	0.493468	0.364	0.265	4.11658e-38	0.179622
NFX1	1.68856e-45	0.53931	0.333	0.233	3.24693e-41	0.17959
CNST	4.77459e-56	0.742081	0.242	0.146	9.18106e-52	0.179584
MCFD2	3.49166e-29	0.318973	0.563	0.483	6.71412e-25	0.179582
POLR2G	5.41252e-35	0.251006	0.715	0.617	1.04077e-30	0.17947
SERF2	6.33465e-87	0.179431	1	1	1.21809e-82	0.179431
AC138696.2	9.38916e-87	2.08491	0.086	0.021	1.80544e-82	0.179303
ERN1	1.5305e-90	2.32602	0.077	0.015	2.94299e-86	0.179103
NBAS	6.05434e-58	0.840499	0.213	0.121	1.16419e-53	0.179026
ILK	1.92224e-44	0.523354	0.342	0.244	3.69628e-40	0.178987
RPL22L1	5.72081e-05	0.207546	0.862	0.889	1	0.178905
PPP1R2	3.70987e-47	0.571435	0.313	0.214	7.1337e-43	0.178859
FOXD3	3.50712e-85	1.94389	0.092	0.024	6.74385e-81	0.178837
ARL6IP5	3.614e-30	0.375917	0.475	0.393	6.94935e-26	0.178561
B4GALT6	1.25142e-73	1.28223	0.139	0.058	2.40635e-69	0.178229
ARL8A	1.54657e-65	1.07359	0.166	0.08	2.9739e-61	0.178215
PTHLH	4.01837e-64	1.14171	0.156	0.074	7.72692e-60	0.178107
AC010642.2	1.76309e-39	0.450285	0.395	0.298	3.39025e-35	0.177863
MT-CYB	1.34983e-116	0.178394	0.997	1	2.59559e-112	0.177859
CTSO	7.19628e-88	3.6233	0.049	0.004	1.38377e-83	0.177542
ABI1	5.23692e-59	0.878757	0.202	0.111	1.00701e-54	0.177509
HIF1A	3.01582e-08	0.238573	0.743	0.739	0.000579912	0.17726
ZNF131	4.57957e-43	0.498946	0.355	0.256	8.80606e-39	0.177126
SNX25	2.81221e-77	1.4883	0.119	0.043	5.40761e-73	0.177108
USP18	1.82444e-70	1.47506	0.12	0.046	3.50821e-66	0.177007
OCA2	7.40414e-85	2.24002	0.079	0.018	1.42374e-80	0.176961
SGMS1	5.60254e-74	1.41555	0.125	0.048	1.07731e-69	0.176944
ITGB1	2.73304e-27	0.197508	0.895	0.859	5.25536e-23	0.17677
BMP8B	1.14584e-71	1.30904	0.135	0.055	2.20333e-67	0.176721
MGRN1	1.68031e-53	0.673897	0.262	0.163	3.23108e-49	0.176561
VEZF1	1.83597e-38	0.427195	0.413	0.317	3.53039e-34	0.176432
ABCA1	1.14472e-82	2.07485	0.085	0.021	2.20119e-78	0.176362
KDM6A	1.08158e-63	0.990699	0.178	0.09	2.07977e-59	0.176344
C5AR1	3.31374e-53	8.01499	0.022	0	6.37199e-49	0.17633
CCDC186	1.68378e-57	0.890411	0.198	0.11	3.23774e-53	0.176301
GAS6-AS1	3.89754e-85	2.20293	0.08	0.018	7.49457e-81	0.176234
ACAP2	4.46382e-44	0.552402	0.319	0.223	8.58349e-40	0.176216
JRKL	3.46767e-51	0.674559	0.261	0.165	6.66798e-47	0.17606
CNPY2	5.69273e-32	0.215759	0.816	0.746	1.09466e-27	0.176059
RPS13	3.25574e-115	0.176059	1	1	6.26046e-111	0.176059
ARID3B	5.4894e-86	2.19928	0.08	0.018	1.05556e-81	0.175942
PMM1	1.74545e-56	0.849614	0.207	0.117	3.35632e-52	0.17587
INPP1	2.82953e-62	0.949709	0.185	0.096	5.44091e-58	0.175696
RPS12	1.85545e-177	0.175543	1	1	3.56785e-173	0.175543
DUSP14	4.29174e-44	0.56948	0.308	0.213	8.25259e-40	0.1754
ANKLE2	4.30649e-41	0.400152	0.438	0.336	8.28094e-37	0.175267
EPC2	2.1183e-60	0.88948	0.197	0.106	4.07327e-56	0.175228
PDE4B	8.72208e-66	1.54872	0.113	0.044	1.67717e-61	0.175005
SMDT1	2.55675e-37	0.340822	0.513	0.415	4.91637e-33	0.174841
APH1B	1.42462e-86	2.10601	0.083	0.019	2.73941e-82	0.174799
SOX8	4.08202e-68	5.8241	0.03	0	7.84932e-64	0.174723
AP000704.1	4.29765e-88	2.36006	0.074	0.015	8.26396e-84	0.174644
LAT2	2.22417e-87	3.35761	0.052	0.005	4.27685e-83	0.174596
IRF3	1.05252e-39	0.486178	0.359	0.266	2.02389e-35	0.174538
RBAK-RBAKDN	4.51514e-52	0.69261	0.252	0.157	8.68217e-48	0.174538
OSBPL3	1.00064e-59	0.915656	0.19	0.101	1.92414e-55	0.173975
MAP1LC3B2	2.01412e-88	2.99945	0.058	0.007	3.87296e-84	0.173968
RPS17	2.81821e-31	0.206325	0.843	0.776	5.41915e-27	0.173932
ACBD3	3.73817e-33	0.287384	0.605	0.515	7.18814e-29	0.173867
PLD3	3.56268e-58	0.882297	0.197	0.108	6.85067e-54	0.173812
APOPT1	7.18043e-44	0.53762	0.323	0.226	1.38072e-39	0.173651
APP	5.63539e-31	0.309447	0.561	0.478	1.08363e-26	0.1736
BTN2A2	8.16613e-80	1.75336	0.099	0.03	1.57027e-75	0.173582
FAM199X	1.84425e-50	0.631188	0.275	0.177	3.54632e-46	0.173577
CCDC144NL-AS1	7.42565e-32	0.36539	0.475	0.389	1.42788e-27	0.17356
SCFD1	5.21128e-47	0.527845	0.328	0.226	1.00208e-42	0.173133
AL391069.3	1.4646e-72	1.38437	0.125	0.049	2.81628e-68	0.173047
WNT9A	9.38543e-86	3.32737	0.052	0.005	1.80472e-81	0.173023
SH3RF1	8.11537e-64	1.00541	0.172	0.086	1.56051e-59	0.172931
CBLB	5.79296e-81	1.83825	0.094	0.027	1.11393e-76	0.172795
SPANXC	2.40138e-62	1.66107	0.104	0.04	4.61762e-58	0.172751
HMG20A	1.3741e-54	0.844976	0.204	0.117	2.64227e-50	0.172375
CEP295	1.43218e-42	0.631311	0.273	0.185	2.75395e-38	0.172348
RCOR1	5.50692e-49	0.72037	0.239	0.149	1.05893e-44	0.172168
XPA	6.75446e-44	0.581564	0.296	0.203	1.29881e-39	0.172143
LCE1D	1.56938e-49	8.19719	0.021	0	3.01776e-45	0.172141
TRIM26	2.23907e-56	0.838458	0.205	0.116	4.30551e-52	0.171884
TMEM208	8.63187e-31	0.204751	0.839	0.776	1.65982e-26	0.171786
ABRAXAS2	4.58646e-48	0.582281	0.295	0.197	8.81931e-44	0.171773
HOXC9	3.00333e-43	0.522042	0.329	0.232	5.7751e-39	0.171752
IGSF8	1.9504e-71	1.39516	0.123	0.048	3.75042e-67	0.171605
ELK4	3.40886e-48	0.577647	0.297	0.198	6.5549e-44	0.171561
KANK1	5.66758e-54	0.87528	0.196	0.111	1.08982e-49	0.171555
NUCB1	5.1075e-43	0.46672	0.367	0.266	9.82121e-39	0.171286
BISPR	1.25166e-86	3.2933	0.052	0.005	2.40682e-82	0.171251
JDP2	2.9912e-87	2.59177	0.066	0.011	5.75179e-83	0.171057
STK38L	4.79844e-57	0.868251	0.197	0.108	9.22693e-53	0.171045
AC104051.2	2.66508e-73	5.02726	0.034	0.001	5.12468e-69	0.170927
ANKFN1	4.4014e-83	3.79806	0.045	0.003	8.46344e-79	0.170913
IMPA1	1.44716e-32	0.375544	0.455	0.366	2.78274e-28	0.170873
TXNDC17	7.57961e-46	0.173224	0.986	0.978	1.45748e-41	0.170799
ZYX	2.81461e-28	0.311208	0.548	0.463	5.41222e-24	0.170542
NECTIN2	4.34517e-63	1.12016	0.152	0.072	8.35532e-59	0.170264
AC048341.1	1.37832e-76	1.5764	0.108	0.036	2.65037e-72	0.170251
ACBD5	1.70736e-45	0.58896	0.289	0.195	3.28308e-41	0.17021
GCHFR	1.47002e-27	0.539968	0.315	0.243	2.82669e-23	0.17009
PIN4	1.32864e-33	0.257981	0.659	0.563	2.55484e-29	0.170009
FMC1	2.46673e-38	0.411209	0.413	0.314	4.74327e-34	0.169829
CDC73	3.16255e-33	0.336152	0.505	0.414	6.08127e-29	0.169757
TRPV2	5.9839e-65	1.1165	0.152	0.071	1.15064e-60	0.169708
TSPAN4	3.0464e-28	0.357675	0.474	0.396	5.85792e-24	0.169538
DYNLT1	6.20089e-30	0.239611	0.707	0.624	1.19237e-25	0.169405
SPSB3	2.31404e-49	0.729583	0.232	0.143	4.44968e-45	0.169263
TFPT	3.53348e-27	0.29722	0.569	0.491	6.79453e-23	0.169118
KLF12	4.19581e-64	1.15765	0.146	0.067	8.06812e-60	0.169017
MAP1LC3A	1.18356e-38	0.534736	0.316	0.228	2.27587e-34	0.168977
MYSM1	2.04411e-47	0.6098	0.277	0.182	3.93061e-43	0.168915
DENND5A	1.90493e-63	1.08232	0.156	0.074	3.66299e-59	0.168842
AC007388.1	1.15772e-57	0.937632	0.18	0.095	2.22619e-53	0.168774
LRP1	7.18484e-67	1.2138	0.139	0.061	1.38157e-62	0.168718
NAPG	1.37526e-42	0.56045	0.301	0.209	2.64449e-38	0.168696
SNX8	1.0868e-34	0.530088	0.318	0.237	2.08981e-30	0.168568
MAFK	6.55034e-79	1.66818	0.101	0.031	1.25957e-74	0.168486
MACO1	4.41713e-50	0.65047	0.259	0.164	8.49371e-46	0.168472
SHISA4	2.75735e-50	0.738418	0.228	0.139	5.30211e-46	0.168359
RNF111	1.41881e-52	0.772104	0.218	0.129	2.72823e-48	0.168319
FBXO6	5.72214e-81	1.91198	0.088	0.024	1.10031e-76	0.168254
CRBN	6.39535e-40	0.492714	0.341	0.247	1.22976e-35	0.168015
HEBP2	1.07673e-39	0.44175	0.38	0.283	2.07044e-35	0.167865
RWDD2B	1.24274e-59	1.04139	0.161	0.08	2.38966e-55	0.167664
BHLHE40	9.26032e-79	1.82114	0.092	0.026	1.78067e-74	0.167545
ZNF764	6.02133e-73	1.48267	0.113	0.041	1.15784e-68	0.167542
TUT4	3.78323e-36	0.400379	0.418	0.322	7.27477e-32	0.167359
JPX	4.3766e-37	0.367751	0.455	0.356	8.41576e-33	0.167327
BTBD11	1.01034e-84	2.69833	0.062	0.01	1.94278e-80	0.167297
RPS6KA2	8.91365e-85	3.2167	0.052	0.006	1.71401e-80	0.167268
TPGS1	2.26508e-41	0.477806	0.35	0.253	4.35552e-37	0.167232
FNDC3B	8.80788e-40	0.633251	0.264	0.181	1.69367e-35	0.167178
RIPK2	1.53247e-59	1.04433	0.16	0.08	2.94679e-55	0.167093
ELK1	1.78368e-45	0.637576	0.262	0.172	3.42984e-41	0.167045
DKK1	1.29735e-17	0.583748	0.286	0.236	2.49467e-13	0.166952
TOMM34	2.27805e-27	0.312752	0.533	0.454	4.38046e-23	0.166697
SLC12A2	4.04362e-43	0.666233	0.25	0.164	7.77549e-39	0.166558
PLA2G4A	7.98622e-80	2.64361	0.063	0.011	1.53567e-75	0.166547
PRR7	2.50138e-37	0.509061	0.327	0.238	4.80991e-33	0.166463
GOLM1	2.53676e-31	0.376582	0.442	0.356	4.87793e-27	0.166449
DVL1	3.98369e-50	0.719735	0.231	0.142	7.66023e-46	0.166259
ZNF720	1.81827e-61	1.13839	0.146	0.068	3.49634e-57	0.166205
IFNGR2	1.08323e-44	0.613051	0.271	0.181	2.08295e-40	0.166137
NDUFA4L2	1.61578e-84	2.30533	0.072	0.015	3.10697e-80	0.165984
ZMIZ1	3.5545e-45	0.610178	0.272	0.18	6.83494e-41	0.165969
ABTB1	8.40955e-77	1.72731	0.096	0.029	1.61707e-72	0.165821
CHKB-DT	8.90008e-74	1.60962	0.103	0.035	1.7114e-69	0.165791
MRPS22	1.18767e-34	0.374989	0.442	0.349	2.28377e-30	0.165745
SLC22A18AS	1.69089e-68	1.50506	0.11	0.041	3.25141e-64	0.165556
APLP2	2.63121e-26	0.355216	0.466	0.391	5.05955e-22	0.165531
POLB	5.69832e-61	1.06762	0.155	0.075	1.09573e-56	0.165482
UGGT2	1.13067e-38	0.528319	0.313	0.224	2.17417e-34	0.165364
PRDM2	1.14931e-46	0.596828	0.277	0.183	2.21001e-42	0.165321
PPP2R3C	9.4121e-40	0.449173	0.368	0.27	1.80985e-35	0.165296
PTPRJ	1.7545e-52	0.87454	0.189	0.106	3.37373e-48	0.165288
AF117829.1	9.03988e-73	1.50242	0.11	0.039	1.73828e-68	0.165266
RANBP9	6.47553e-53	0.887943	0.186	0.103	1.24518e-48	0.165157
EIF4E3	5.82723e-70	4.99807	0.033	0.001	1.12052e-65	0.164936
EIF3C	6.91393e-54	0.896279	0.184	0.101	1.32948e-49	0.164915
MYEF2	2.96511e-50	0.901116	0.183	0.103	5.7016e-46	0.164904
KIAA0232	2.5504e-44	0.629341	0.262	0.173	4.90416e-40	0.164887
GTF2IRD2	2.71984e-79	1.96159	0.084	0.022	5.22999e-75	0.164774
KLC1	2.23575e-46	0.635933	0.259	0.168	4.29912e-42	0.164707
APBB2	4.79139e-70	1.32763	0.124	0.049	9.21337e-66	0.164626
CBLL1	2.04466e-42	0.592144	0.278	0.189	3.93167e-38	0.164616
IFNAR1	4.41752e-41	0.500238	0.329	0.234	8.49445e-37	0.164578
KCNC4	2.27816e-80	2.05561	0.08	0.019	4.38067e-76	0.164449
NAV1	2.4576e-43	0.705696	0.233	0.15	4.72573e-39	0.164427
JOSD2	4.09809e-28	0.290258	0.566	0.488	7.88021e-24	0.164286
NAB2	4.59867e-50	0.739727	0.222	0.134	8.84278e-46	0.164219
BRAP	1.75624e-54	0.789489	0.208	0.119	3.37707e-50	0.164214
AC245297.2	2.67995e-82	3.15744	0.052	0.006	5.15328e-78	0.164187
MAGEA10	3.28171e-58	0.937795	0.175	0.091	6.3104e-54	0.164114
ARSD	2.79035e-59	0.982458	0.167	0.084	5.36557e-55	0.16407
CD58	6.34329e-41	0.525563	0.312	0.22	1.21975e-36	0.163976
CLUAP1	2.02039e-42	0.622668	0.263	0.175	3.885e-38	0.163762
INPP5B	3.70474e-68	1.24969	0.131	0.054	7.12385e-64	0.163709
HOXB9	5.7562e-71	1.44689	0.113	0.042	1.10686e-66	0.163498
CSGALNACT2	1.34296e-56	0.973183	0.168	0.087	2.58238e-52	0.163495
MTRNR2L1	1.39416e-58	1.04116	0.157	0.078	2.68083e-54	0.163462
U2SURP	7.98274e-28	0.181803	0.899	0.871	1.535e-23	0.163441
GAREM1	3.69873e-76	1.87677	0.087	0.024	7.1123e-72	0.163279
TNNT1	1.39066e-40	0.712981	0.229	0.149	2.67409e-36	0.163273
LINGO2	1.19469e-76	4.07899	0.04	0.002	2.29727e-72	0.16316
BNIP2	1.13624e-33	0.401864	0.406	0.316	2.18487e-29	0.163157
NFXL1	6.95311e-41	0.538355	0.303	0.211	1.33701e-36	0.163121
ST3GAL4	5.52924e-22	0.320428	0.509	0.446	1.06322e-17	0.163098
KDM4A	9.457e-57	1.03108	0.158	0.079	1.81849e-52	0.162911
MARCH7	1.72514e-43	0.595847	0.273	0.183	3.31726e-39	0.162666
RASA1	6.11775e-44	0.812858	0.2	0.122	1.17638e-39	0.162572
FOXJ2	1.11475e-55	0.989047	0.164	0.085	2.14355e-51	0.162204
SLC16A1-AS1	1.12472e-34	0.434526	0.373	0.283	2.16272e-30	0.162078
FLYWCH1	5.37978e-70	1.52883	0.106	0.037	1.03448e-65	0.162056
CCDC33	1.1369e-77	2.18684	0.074	0.017	2.18615e-73	0.161826
SCNM1	1.99167e-29	0.29582	0.547	0.462	3.82978e-25	0.161814
THAP6	2.73951e-53	0.892989	0.181	0.099	5.2678e-49	0.161631
PIP4P2	1.42943e-48	0.854234	0.189	0.109	2.74866e-44	0.16145
PPIL4	5.29016e-37	0.462029	0.349	0.258	1.01724e-32	0.161248
PCMTD1	1.28386e-55	0.942969	0.171	0.09	2.46874e-51	0.161248
BRI3	4.50162e-17	0.188796	0.854	0.823	8.65617e-13	0.161232
DSP	8.88156e-56	1.1348	0.142	0.069	1.70783e-51	0.161142
HERPUD2	4.62277e-58	0.982182	0.164	0.083	8.88913e-54	0.161078
FSBP	9.70721e-83	3.35557	0.048	0.004	1.8666e-78	0.161068
AL034549.1	5.06778e-65	1.29878	0.124	0.051	9.74484e-61	0.161049
FLI1	2.80034e-80	2.33365	0.069	0.014	5.38476e-76	0.161022
PLK3	9.91209e-62	1.14822	0.14	0.064	1.906e-57	0.160751
ATP7A	7.91978e-68	1.40917	0.114	0.044	1.5229e-63	0.160645
MED12	8.27005e-53	0.872158	0.184	0.102	1.59025e-48	0.160477
EXOC6	1.27449e-41	0.565027	0.284	0.194	2.45071e-37	0.160468
RAB11FIP1	8.95766e-55	0.937251	0.171	0.091	1.72247e-50	0.16027
PRDM1	7.69878e-80	2.76076	0.058	0.009	1.4804e-75	0.160124
WDR11	3.69811e-47	0.784921	0.204	0.122	7.1111e-43	0.160124
C18orf32	8.5429e-65	1.28864	0.124	0.051	1.64271e-60	0.159792
[truncated: 11,219 more rows]

## Sheet: B_Drug-persister vs. Parental
gene	p_val	avg_log2FC	pct.1 (Drug-persister)	pct.2 (Parental)	p_val_adj	Ranking metric (avg_log2FC x pct)
CLU	0	7.20163	0.941	0.097	0	6.77674
SCUBE3	0	8.41159	0.742	0.012	0	6.2414
DCT	0	13.8315	0.443	0	0	6.12735
CXCL14	0	12.0673	0.485	0.001	0	5.85265
SCG5	0	5.34469	0.979	0.317	0	5.23245
NREP	0	5.31429	0.982	0.171	0	5.21863
MOXD1	0	6.76841	0.751	0.025	0	5.08308
OLFML2A	0	6.53584	0.764	0.047	0	4.99338
PRUNE2	0	8.97508	0.55	0.002	0	4.93629
NOV	0	7.26852	0.653	0.066	0	4.74635
CRYAB	0	9.71495	0.466	0.004	0	4.52717
S100A1	0	4.79689	0.906	0.321	0	4.34599
FAM198B	0	7.11192	0.609	0.012	0	4.33116
ATP2B4	0	4.64125	0.906	0.194	0	4.20497
TXNIP	0	4.56192	0.914	0.205	0	4.16959
LRRC15	0	8.99798	0.461	0.002	0	4.14807
DKK3	0	6.59055	0.614	0.015	0	4.0466
COL5A1	0	4.33719	0.93	0.191	0	4.03359
MYL9	0	5.4527	0.711	0.044	0	3.87687
COL5A2	0	3.82211	0.997	0.535	0	3.81064
CRISPLD2	0	7.51491	0.506	0.008	0	3.80254
ANK3	0	5.39715	0.699	0.107	0	3.77261
FZD1	0	4.68525	0.801	0.102	0	3.75288
MYLK	0	4.71065	0.768	0.085	0	3.61778
COPZ2	0	3.83213	0.932	0.202	0	3.57154
SOX4	0	3.73512	0.943	0.367	0	3.52221
MMP24OS	0	3.64755	0.961	0.326	0	3.5053
ATP1B1	0	3.40063	0.994	0.757	0	3.38023
SNAI2	0	6.90884	0.488	0.008	0	3.37151
TMEM47	0	5.91662	0.557	0.027	0	3.29556
LUM	0	5.98121	0.541	0.055	0	3.23583
SEMA3C	0	3.60702	0.896	0.277	0	3.23189
EPHA5	0	9.25619	0.348	0.001	0	3.22115
NID1	0	3.62478	0.874	0.2	0	3.16806
SLC38A3	0	8.89728	0.354	0.001	0	3.14964
ALCAM	0	3.6443	0.864	0.218	0	3.14868
MEF2C	0	5.02769	0.625	0.058	0	3.14231
CD24	0	6.36607	0.489	0.034	0	3.11301
FREM2	0	6.66451	0.463	0.015	0	3.08567
COL8A1	0	5.64342	0.537	0.036	0	3.03052
SAMD11	0	5.11538	0.571	0.033	0	2.92088
RHOB	0	3.30649	0.863	0.297	0	2.8535
RUNX2	0	5.14666	0.544	0.032	0	2.79978
PPIC	0	2.85865	0.974	0.481	0	2.78433
COL9A2	0	5.69224	0.489	0.018	0	2.78351
CHPF	0	2.8891	0.959	0.419	0	2.77064
NGFR	0	3.89263	0.706	0.174	0	2.74819
MMP15	0	5.67678	0.481	0.028	0	2.73053
MRAS	0	4.2874	0.636	0.066	0	2.72679
NINJ1	0	3.53645	0.76	0.14	0	2.6877
FSTL1	0	5.19602	0.516	0.04	0	2.68114
ZBTB20	0	3.00813	0.891	0.322	0	2.68024
CTSD	0	2.8047	0.952	0.53	0	2.67007
PSAP	0	2.75499	0.965	0.522	0	2.65857
MDK	0	3.04536	0.872	0.414	0	2.65556
MAP1LC3A	0	3.05412	0.857	0.247	0	2.61739
METRN	0	2.5942	0.999	0.828	0	2.59161
NUPR1	0	4.34038	0.597	0.066	0	2.5912
CXXC5	0	2.78101	0.929	0.38	0	2.58356
TIMP2	0	2.66734	0.965	0.494	0	2.57398
JUN	0	3.1968	0.802	0.307	0	2.56383
THBS1	0	2.56412	0.997	0.991	0	2.55643
HSPB3	0	7.37245	0.346	0.003	0	2.55087
FOSL2	0	3.43239	0.739	0.161	0	2.53653
C9orf16	0	2.53054	0.999	0.766	0	2.52801
TUBA1A	0	3.365	0.75	0.175	0	2.52375
LGR4	0	4.56024	0.552	0.044	0	2.51725
ACTC1	0	9.67821	0.249	0.001	0	2.40987
PAM	0	3.03373	0.789	0.208	0	2.39361
CBLN1	0	7.2916	0.328	0.008	0	2.39165
COL4A3BP	0	3.13326	0.763	0.306	0	2.39067
CDC42EP5	0	6.98403	0.342	0.004	0	2.38854
MAF	0	3.21833	0.74	0.178	0	2.38156
SELENOM	0	2.58167	0.913	0.446	0	2.35707
NFIX	0	2.38232	0.984	0.607	0	2.34421
DACT1	0	6.39291	0.364	0.008	0	2.32702
MR1	0	5.12947	0.453	0.019	0	2.32365
CTGF	0	2.80262	0.828	0.493	0	2.32057
EEF1A2	0	4.09575	0.566	0.064	0	2.31819
FBN1	0	3.44601	0.665	0.143	0	2.2916
RRAS	0	2.61233	0.87	0.339	0	2.27272
MXD4	0	2.72912	0.825	0.264	0	2.25153
IGFBP5	0	4.5927	0.485	0.113	0	2.22746
ORAI3	0	4.01735	0.554	0.056	0	2.22561
MFGE8	0	3.44902	0.642	0.117	0	2.21427
RHOQ	0	2.48221	0.891	0.36	0	2.21165
RTL8C	0	2.32266	0.946	0.489	0	2.19724
TTC3	0	2.23801	0.98	0.608	0	2.19325
ANKRD44	0	4.08148	0.536	0.064	0	2.18767
MT-CO2	0	2.17114	0.998	1	0	2.1668
PNRC1	0	3.09367	0.699	0.157	0	2.16247
HSPG2	0	3.40526	0.631	0.123	0	2.14872
CDH19	0	3.14863	0.681	0.17	0	2.14422
SPARC	0	2.14758	0.998	0.97	0	2.14329
UBL3	0	2.49003	0.857	0.34	0	2.13396
SLC17A7	0	11.4309	0.186	0	0	2.12616
CKB	0	2.30626	0.916	0.547	0	2.11254
GCNT1	0	4.33441	0.486	0.049	0	2.10652
GALNT5	0	5.8076	0.362	0.009	0	2.10235
FOXD3	0	4.87426	0.428	0.032	0	2.08618
RNF150	0	5.7027	0.364	0.01	0	2.07578
ELL2	0	2.69355	0.768	0.358	0	2.06865
ZEB2	0	3.1587	0.648	0.178	0	2.04684
TENM3	0	2.89078	0.706	0.242	0	2.04089
TNS3	0	2.74411	0.743	0.281	0	2.03887
BMF	0	6.6919	0.304	0.004	0	2.03434
MT-CO1	0	2.03784	0.997	1	0	2.03173
HSPB8	0	3.98786	0.508	0.049	0	2.02583
GOPC	0	2.20247	0.916	0.549	0	2.01747
MMP2	0	2.07717	0.971	0.626	0	2.01693
ZMAT3	0	2.62356	0.762	0.245	0	1.99915
MEGF6	0	9.13517	0.218	0	0	1.99147
MARCKS	0	2.40553	0.821	0.571	0	1.97494
DCBLD1	0	3.13556	0.627	0.162	0	1.96599
SLC35F1	0	4.52818	0.434	0.036	0	1.96523
SYNPO	0	3.38504	0.574	0.101	0	1.94301
HTRA1	0	3.31864	0.583	0.13	0	1.93477
GRN	0	2.14547	0.894	0.458	0	1.91805
SLITRK6	0	2.57528	0.737	0.412	0	1.89798
NME3	0	2.02	0.939	0.563	0	1.89678
FSTL3	0	2.20343	0.86	0.411	0	1.89495
SCARA3	0	5.11864	0.37	0.016	0	1.8939
PDE1C	0	2.16759	0.873	0.524	0	1.8923
GAS7	0	3.12601	0.605	0.252	0	1.89124
PRAF2	0	2.40768	0.783	0.288	0	1.88522
ITGAV	0	2.46643	0.761	0.274	0	1.87695
CD36	0	8.78125	0.213	0.001	0	1.87041
HDAC9	0	3.77358	0.494	0.068	0	1.86415
MALAT1	0	1.85616	1	1	0	1.85616
COL9A3	0	2.35478	0.781	0.562	0	1.83908
SH3BGRL	0	2.69889	0.676	0.176	0	1.82445
ITGA4	0	3.05864	0.593	0.155	0	1.81377
VGLL4	0	2.09294	0.862	0.466	0	1.80412
LRP1	0	3.07129	0.586	0.113	0	1.79977
CUX1	0	2.03691	0.881	0.441	0	1.79452
UBE2H	0	2.08396	0.858	0.417	0	1.78804
SSR4	0	1.78126	0.998	0.917	0	1.7777
RBP4	0	6.35331	0.279	0.01	0	1.77257
DUSP8	0	7.04878	0.251	0.002	0	1.76924
TMSB4X	0	1.8554	0.952	0.815	0	1.76634
S100B	0	3.1316	0.563	0.16	0	1.76309
ARFGEF3	0	4.02049	0.438	0.047	0	1.76097
HCFC1R1	0	1.91253	0.919	0.59	0	1.75761
HIST1H2AC	0	2.75863	0.637	0.17	0	1.75725
SLFN5	0	2.91268	0.603	0.142	0	1.75634
HMCN1	0	4.05338	0.433	0.046	0	1.75511
SMPD1	0	3.25496	0.538	0.09	0	1.75117
SEMA3E	0	5.42058	0.323	0.011	0	1.75085
HLA-B	0	1.88143	0.927	0.593	0	1.74409
TNFRSF19	0	3.90228	0.446	0.05	0	1.74042
BMP1	0	2.91954	0.594	0.126	0	1.73421
SMIM14	0	3.30575	0.523	0.087	0	1.72891
PDE4DIP	0	2.67846	0.645	0.185	0	1.72761
IFI27L2	0	1.98733	0.869	0.434	0	1.72699
CALD1	0	1.75136	0.982	0.904	0	1.71983
NCSTN	0	2.37801	0.722	0.249	0	1.71692
IKZF2	0	4.21691	0.405	0.036	0	1.70785
SYTL2	0	2.37035	0.72	0.275	0	1.70665
MARVELD1	0	2.20347	0.772	0.298	0	1.70108
ARID5B	0	2.93935	0.578	0.178	0	1.69895
ODAPH	0	8.93809	0.19	0.001	0	1.69824
SEMA3B	0	2.28603	0.741	0.315	0	1.69395
HEBP2	0	2.09581	0.805	0.448	0	1.68713
RSRP1	0	2.13156	0.791	0.364	0	1.68606
B2M	0	1.67861	1	1	0	1.67861
MT-ND4	0	1.68242	0.997	1	0	1.67737
JUND	0	1.69513	0.989	0.841	0	1.67648
LAMP2	0	2.24415	0.747	0.284	0	1.67638
ABLIM1	0	3.54279	0.473	0.091	0	1.67574
ATF3	0	3.35629	0.498	0.107	0	1.67143
CTSA	0	1.94749	0.857	0.441	0	1.669
GPNMB	0	1.97806	0.84	0.473	0	1.66157
ID3	0	1.69146	0.979	0.88	0	1.65594
TCF4	0	2.66424	0.62	0.172	0	1.65183
NEFL	0	2.5091	0.658	0.324	0	1.65099
YPEL5	0	2.89856	0.569	0.121	0	1.64928
VAMP5	0	1.76374	0.934	0.584	0	1.64734
CADM1	0	2.20189	0.746	0.344	0	1.64261
LYST	0	2.54306	0.644	0.2	0	1.63773
NEAT1	0	1.63834	0.999	0.999	0	1.63671
TMEM219	0	1.94854	0.839	0.412	0	1.63482
ARL4C	0	1.91971	0.849	0.605	0	1.62984
ACSL1	0	2.91263	0.558	0.14	0	1.62525
PLP1	0	3.60979	0.446	0.08	0	1.60997
MCAM	0	1.84792	0.867	0.498	0	1.60215
DSEL	0	2.64494	0.603	0.167	0	1.5949
HEATR5A	0	3.12609	0.51	0.103	0	1.59431
TCAF1	0	2.02731	0.783	0.372	0	1.58738
CASC15	0	6.03375	0.263	0.005	0	1.58688
SERINC1	0	2.13077	0.743	0.298	0	1.58316
KIF26B	0	6.53213	0.242	0.003	0	1.58077
EDIL3	0	5.91317	0.267	0.007	0	1.57882
SESN3	0	4.69517	0.336	0.019	0	1.57758
CD59	0	1.59347	0.988	0.877	0	1.57435
ERBIN	0	1.86525	0.84	0.544	0	1.56681
GRIK2	0	3.6163	0.433	0.059	0	1.56586
RDX	0	1.58147	0.987	0.854	0	1.56091
GULP1	0	1.74635	0.893	0.554	0	1.55949
OTOGL	0	7.60278	0.205	0.001	0	1.55857
GXYLT2	0	2.78742	0.559	0.134	0	1.55817
SOCS2	0	3.31331	0.47	0.08	0	1.55725
TTLL7	0	3.04134	0.511	0.095	0	1.55413
FAM210B	0	1.78224	0.871	0.513	0	1.55233
DST	0	1.76093	0.881	0.527	0	1.55138
SEZ6L2	0	2.37145	0.653	0.228	0	1.54856
MT-ND5	0	1.55232	0.994	0.994	0	1.54301
KLF9	0	2.46311	0.625	0.239	0	1.53945
SERINC3	0	1.59943	0.96	0.657	0	1.53546
DNAJC4	0	2.3895	0.641	0.201	0	1.53167
PPP1R12A	0	1.65777	0.923	0.657	0	1.53012
FOXD3-AS1	0	3.25543	0.468	0.071	0	1.52354
IL32	0	6.07769	0.25	0.005	0	1.51942
HEG1	0	2.35438	0.645	0.226	0	1.51857
ITM2B	0	1.57338	0.965	0.777	0	1.51831
TMEM134	0	2.04459	0.742	0.308	0	1.51709
HIST2H2BE	0	4.22541	0.359	0.029	0	1.51692
MT-CYB	0	1.52124	0.997	1	0	1.51668
HS6ST3	0	4.89164	0.309	0.016	0	1.51152
TGFBI	0	1.7849	0.846	0.548	0	1.51003
CAPS	0	2.26996	0.661	0.326	0	1.50044
ALDH3B1	0	3.0466	0.492	0.093	0	1.49893
MMP14	0	3.2352	0.463	0.071	0	1.4979
SIPA1L2	0	2.40674	0.621	0.265	0	1.49458
RHOBTB3	0	1.59942	0.934	0.665	0	1.49386
PJA2	0	1.89803	0.787	0.38	0	1.49375
ATP6AP1	0	1.83357	0.812	0.414	0	1.48886
CTSK	0	4.20599	0.352	0.03	0	1.48051
PBXIP1	0	3.8251	0.387	0.038	0	1.48031
CLIC4	0	1.69182	0.873	0.531	0	1.47696
GLIS3	0	2.03968	0.724	0.333	0	1.47673
FNDC3B	0	1.93279	0.762	0.351	0	1.47278
ATOH8	0	4.82783	0.303	0.013	0	1.46283
MGP	0	5.74304	0.254	0.014	0	1.45873
TPP1	0	2.39916	0.608	0.185	0	1.45869
DDR1	0	2.54219	0.572	0.165	0	1.45413
CLIP4	0	2.04953	0.709	0.349	0	1.45312
HIST1H1C	0	1.73235	0.836	0.514	0	1.44825
ANTXR1	0	2.21257	0.654	0.255	0	1.44702
C1orf198	0	2.69081	0.537	0.165	0	1.44497
SCP2	0	1.67897	0.86	0.482	0	1.44392
JAG1	0	2.69393	0.533	0.184	0	1.43587
LPP	0	1.86419	0.769	0.366	0	1.43356
GALNT2	0	1.55349	0.922	0.611	0	1.43231
SCD	0	2.14906	0.666	0.264	0	1.43128
POLK	0	2.22136	0.644	0.268	0	1.43056
ZMYM2	0	1.93442	0.737	0.323	0	1.42567
P3H2	0	3.48638	0.408	0.054	0	1.42244
RABAC1	0	1.61399	0.881	0.551	0	1.42193
NME4	0	1.44844	0.981	0.78	0	1.42092
GLIPR1	0	2.86538	0.495	0.12	0	1.41836
PLD3	0	2.38325	0.595	0.179	0	1.41803
STON1	0	4.18875	0.338	0.024	0	1.4158
HLA-A	0	1.55422	0.906	0.604	0	1.40812
PRICKLE1	0	3.00268	0.468	0.118	0	1.40526
DIO2	0	6.95556	0.202	0.005	0	1.40502
EHBP1	0	2.05068	0.683	0.357	0	1.40062
LOXL3	0	1.85535	0.754	0.411	0	1.39893
GNS	0	2.27974	0.612	0.202	0	1.3952
ZNF580	0	1.64436	0.847	0.491	0	1.39277
TRIO	0	1.89705	0.731	0.352	0	1.38674
SMIM5	0	5.84861	0.237	0.006	0	1.38612
TENT5A	0	2.94971	0.469	0.113	0	1.38342
KCND3	0	6.3419	0.218	0.004	0	1.38254
METRNL	0	2.02563	0.682	0.286	0	1.38148
AKAP9	0	1.48549	0.928	0.69	0	1.37853
PMEPA1	0	1.41196	0.976	0.923	0	1.37808
DNAJC1	0	1.70406	0.808	0.442	0	1.37688
ADAMTS16	0	4.07079	0.338	0.027	0	1.37593
PCDH10	0	2.88391	0.477	0.109	0	1.37563
RXRA	0	2.35422	0.584	0.192	0	1.37487
SYT11	0	2.23685	0.614	0.214	0	1.37343
ZNF503	0	2.50621	0.548	0.196	0	1.3734
GPC1	0	2.60372	0.525	0.132	0	1.36695
TGFB1	0	1.67875	0.814	0.47	0	1.36651
SCARB2	0	1.81703	0.752	0.364	0	1.3664
LINC00511	0	1.85113	0.738	0.422	0	1.36613
PHACTR1	0	4.75896	0.287	0.026	0	1.36582
PDE5A	0	5.2304	0.261	0.011	0	1.36513
EPHA3	0	2.60555	0.523	0.176	0	1.3627
SYNC	0	2.22029	0.613	0.217	0	1.36104
ZKSCAN1	0	1.56625	0.868	0.512	0	1.3595
SHISA4	0	2.71427	0.499	0.108	0	1.35442
ABHD2	0	2.22394	0.609	0.231	0	1.35438
HMGCR	0	2.37113	0.569	0.213	0	1.34917
CYR61	0	1.78607	0.754	0.529	0	1.34669
LAMP1	0	1.49685	0.897	0.589	0	1.34268
DLGAP4	0	1.61297	0.832	0.522	0	1.34199
FGFR2	0	6.35882	0.211	0.004	0	1.34171
CYBA	0	1.48858	0.9	0.7	0	1.33973
C4orf3	0	1.3876	0.961	0.707	0	1.33349
YPEL3	0	2.69361	0.495	0.115	0	1.33334
PIK3R1	0	2.09165	0.637	0.289	0	1.33238
PLEKHG4	0	3.06334	0.432	0.076	0	1.32336
TMEM59L	0	5.45235	0.242	0.007	0	1.31947
TMEM30A	0	1.7825	0.739	0.358	0	1.31727
NUCB1	0	1.7133	0.768	0.391	0	1.31581
PRCP	0	2.14854	0.609	0.215	0	1.30846
MIB1	0	2.19139	0.597	0.2	0	1.30826
MBTPS1	0	1.59588	0.816	0.459	0	1.30224
MYH9	0	1.42829	0.911	0.659	0	1.30117
ZNF608	0	2.73973	0.474	0.11	0	1.29863
LINC01133	0	7.94896	0.163	0.001	0	1.29568
FAM234A	0	1.97949	0.654	0.258	0	1.29459
DPP7	0	1.68514	0.768	0.408	0	1.29419
TRIM58	0	1.86222	0.692	0.411	0	1.28866
VPS13C	0	2.24819	0.572	0.178	0	1.28596
PBX1	0	2.82879	0.454	0.112	0	1.28427
CCDC102B	0	2.25679	0.569	0.239	0	1.28411
ARSD	0	2.43786	0.526	0.142	0	1.28231
NCALD	0	4.97001	0.258	0.012	0	1.28226
ACSBG1	0	5.83994	0.219	0.006	0	1.27895
ATP6V1A	0	1.46926	0.87	0.542	0	1.27826
ADAM12	0	3.86152	0.331	0.044	0	1.27816
NBDY	0	1.34815	0.948	0.694	0	1.27804
HIST1H4H	0	3.47814	0.367	0.048	0	1.27648
CD151	0	1.3347	0.956	0.745	0	1.27598
TFAP2A	0	2.08436	0.612	0.259	0	1.27563
ZNF536	0	4.63726	0.274	0.018	0	1.27061
CD68	0	2.858	0.444	0.099	0	1.26895
FLNB	0	1.45991	0.868	0.61	0	1.2672
SAT1	2.34372e-214	2.48624	0.508	0.322	4.9401e-210	1.26301
AL139393.2	0	4.69204	0.269	0.03	0	1.26216
EBLN3P	0	1.69356	0.745	0.377	0	1.26171
LAGE3	0	1.30449	0.967	0.783	0	1.26144
DRAIC	0	7.37119	0.171	0.006	0	1.26047
ACYP2	0	2.53513	0.496	0.122	0	1.25742
COL12A1	0	2.81536	0.445	0.192	0	1.25283
TP53INP2	0	4.54913	0.275	0.016	0	1.25101
SERF2	0	1.24666	1	1	0	1.24666
LCTL	0	2.19942	0.565	0.215	0	1.24267
LPGAT1	0	1.38304	0.898	0.638	0	1.24197
SGK1	0	1.96406	0.631	0.389	0	1.23932
ID1	0	1.30447	0.949	0.888	0	1.23795
COPA	0	1.31132	0.944	0.702	0	1.23788
FKBP10	0	1.47428	0.839	0.518	0	1.23692
ROS1	0	6.97604	0.177	0.002	0	1.23476
RFLNB	0	2.57627	0.477	0.203	0	1.22888
KDM5B	0	1.66803	0.736	0.388	0	1.22767
PLPPR2	0	2.35819	0.52	0.146	0	1.22626
CCDC9B	0	1.79348	0.683	0.329	0	1.22494
KIF13A	0	2.5973	0.47	0.113	0	1.22073
ATP6AP2	0	1.39694	0.872	0.576	0	1.21813
ABAT	0	4.14237	0.294	0.02	0	1.21786
A1BG	0	2.00389	0.606	0.238	0	1.21436
PLPP1	0	2.32831	0.521	0.201	0	1.21305
PHLDB1	0	1.80424	0.672	0.315	0	1.21245
CNN3	0	1.25366	0.967	0.897	0	1.21229
CRTAP	0	1.22539	0.989	0.847	0	1.21191
PCDHB14	0	5.00208	0.242	0.009	0	1.2105
CDH2	0	1.51279	0.8	0.545	0	1.21023
PGM2L1	0	3.17603	0.381	0.064	0	1.21007
LENG8	0	1.70932	0.706	0.361	0	1.20678
ISG15	0	1.94837	0.619	0.261	0	1.20604
MITF	0	2.0704	0.58	0.246	0	1.20083
CDKL5	0	3.66047	0.328	0.043	0	1.20064
MT-ND1	0	1.20655	0.995	1	0	1.20051
MARCKSL1	0	1.24282	0.965	0.942	0	1.19932
CREBRF	0	2.38563	0.502	0.148	0	1.19759
GLMP	0	1.99921	0.599	0.23	0	1.19753
PLEKHG1	0	5.17501	0.231	0.009	0	1.19543
ZFP36L1	4.6469e-146	1.6543	0.722	0.666	9.79473e-142	1.1944
IDS	0	1.64613	0.725	0.386	0	1.19345
RAB26	0	4.19433	0.284	0.021	0	1.19119
GOLGA3	0	1.44328	0.825	0.493	0	1.1907
ARRDC4	0	4.18424	0.284	0.021	0	1.18833
SLC23A2	0	2.37186	0.5	0.171	0	1.18593
ARMCX3	0	2.19189	0.541	0.178	0	1.18581
MIR181A1HG	0	2.59444	0.457	0.136	0	1.18566
CRISPLD1	0	3.1115	0.381	0.066	0	1.18548
IGFBP3	1.5641e-115	3.22194	0.367	0.234	3.29681e-111	1.18245
PALLD	0	2.10627	0.561	0.319	0	1.18162
HAGHL	0	1.71704	0.688	0.358	0	1.18132
LSAMP	0	4.77989	0.247	0.012	0	1.18063
AL645608.1	0	7.8648	0.15	0.001	0	1.17972
PKNOX2	0	4.35183	0.271	0.018	0	1.17935
LRP10	0	1.72991	0.68	0.32	0	1.17634
CALU	0	1.17945	0.997	0.955	0	1.17591
TMEM43	0	1.7099	0.687	0.333	0	1.1747
LINC00662	0	2.06875	0.567	0.271	0	1.17298
EEF1A1	0	1.17176	1	1	0	1.17176
H6PD	0	2.9915	0.39	0.066	0	1.16668
TMEM106B	0	1.79147	0.65	0.292	0	1.16446
CCDC28B	0	1.73447	0.671	0.33	0	1.16383
ACTR2	0	1.17173	0.992	0.879	0	1.16235
TRIM9	0	3.99894	0.29	0.029	0	1.15969
ATRX	0	1.19265	0.971	0.8	0	1.15806
SMARCD3	0	2.95795	0.391	0.065	0	1.15656
UACA	0	1.9858	0.581	0.325	0	1.15375
CTXN1	0	2.00282	0.576	0.294	0	1.15362
OPTN	0	2.31167	0.499	0.139	0	1.15352
BAZ2B	0	2.51302	0.459	0.117	0	1.15348
FHL1	0	3.33824	0.345	0.049	0	1.15169
MELTF	0	1.81506	0.634	0.292	0	1.15075
PCDHB16	0	2.85146	0.403	0.075	0	1.14914
GPX4	0	1.1492	0.998	0.962	0	1.1469
ELF1	0	1.95686	0.586	0.247	0	1.14672
TLCD2	0	2.99353	0.383	0.069	0	1.14652
SLC30A7	0	1.56523	0.732	0.395	0	1.14575
IFITM10	0	6.65874	0.172	0.002	0	1.1453
NTN4	0	3.03557	0.376	0.065	0	1.14137
NNT	0	2.00382	0.569	0.21	0	1.14017
APP	0	1.32137	0.862	0.596	0	1.13902
MAN2B2	0	3.02766	0.376	0.059	0	1.1384
STXBP6	0	3.49045	0.326	0.043	0	1.13789
C14orf132	0	5.54214	0.205	0.005	0	1.13614
CYP1B1	0	3.13672	0.362	0.078	0	1.13549
GAA	0	2.54465	0.446	0.104	0	1.13492
KANK2	0	1.42602	0.795	0.492	0	1.13369
TAPBP	0	1.753	0.646	0.288	0	1.13244
POLR3GL	0	1.77444	0.638	0.289	0	1.13209
NUDT4	0	1.62567	0.693	0.426	0	1.12659
ARL6IP5	0	1.30234	0.861	0.595	0	1.12131
ADAMTS5	2.04381e-288	9.03855	0.124	0.001	4.30794e-284	1.12078
TAX1BP3	0	1.52407	0.735	0.408	0	1.1202
QSOX1	0	1.63825	0.683	0.347	0	1.11893
P4HA2	0	2.03048	0.55	0.211	0	1.11676
PIGT	0	1.29326	0.863	0.593	0	1.11608
VAMP8	0	1.59578	0.699	0.361	0	1.11545
HOOK2	0	2.56351	0.435	0.102	0	1.11513
AC108062.1	0	6.02375	0.185	0.003	0	1.11439
GRIN2A	0	7.05006	0.158	0.002	0	1.11391
PCMTD1	0	2.06554	0.539	0.19	0	1.11333
TMEM179B	0	1.23699	0.898	0.656	0	1.11082
FAM214A	0	2.60867	0.425	0.094	0	1.10868
DBNDD1	0	2.51324	0.441	0.127	0	1.10834
CRYGS	0	6.00174	0.184	0.005	0	1.10432
B3GAT3	0	1.21188	0.911	0.676	0	1.10402
ENAH	0	1.17152	0.941	0.82	0	1.1024
ATP6V0E1	0	1.10115	0.997	0.966	0	1.09785
SATB1	0	3.0998	0.353	0.056	0	1.09423
LOXL4	0	3.12463	0.35	0.063	0	1.09362
LINC00844	2.64357e-248	10.4993	0.104	0	5.57212e-244	1.09193
LAMB2	0	2.29007	0.476	0.142	0	1.09007
CCSER2	0	1.5241	0.715	0.393	0	1.08973
AL035446.1	0	1.46826	0.741	0.437	0	1.08798
CCDC85B	0	1.08775	1	0.983	0	1.08775
ITGB1	0	1.08969	0.997	0.955	0	1.08643
DAG1	0	1.36449	0.796	0.635	0	1.08613
PFN2	0	1.11387	0.974	0.828	0	1.0849
GLS	8.24635e-266	1.59778	0.679	0.5	1.73817e-261	1.08489
CST3	0	1.09952	0.986	0.917	0	1.08413
FAM168A	0	2.28031	0.475	0.153	0	1.08315
C5orf15	0	1.60219	0.675	0.336	0	1.08148
IFI6	0	2.06423	0.523	0.193	0	1.07959
KRCC1	0	2.3511	0.459	0.125	0	1.07915
GPR137B	0	2.29578	0.47	0.143	0	1.07902
SERTAD2	0	1.45383	0.742	0.432	0	1.07874
OSBPL9	0	1.51761	0.71	0.42	0	1.0775
CDC37L1	0	1.44598	0.745	0.462	0	1.07726
C16orf87	0	1.67222	0.644	0.32	0	1.07691
FLNA	0	1.08547	0.992	0.939	0	1.07679
QPCT	0	2.54109	0.423	0.1	0	1.07488
MSRB2	0	1.80522	0.595	0.257	0	1.07411
TP53	0	1.60418	0.668	0.338	0	1.07159
AGT	8.17306e-248	10.3001	0.104	0	1.72272e-243	1.07121
FHDC1	0	4.24889	0.252	0.021	0	1.07072
AC005261.1	0	1.51627	0.705	0.377	0	1.06897
OS9	0	1.76308	0.606	0.272	0	1.06842
DAB2	0	1.75101	0.61	0.332	0	1.06812
TP53INP1	0	4.27158	0.25	0.017	0	1.06789
COL1A1	0	5.73892	0.186	0.015	0	1.06744
STAT2	0	2.5133	0.422	0.103	0	1.06061
SELENOW	0	1.06269	0.998	0.979	0	1.06057
LARP6	0	1.42693	0.742	0.443	0	1.05878
KMT2C	0	1.38891	0.762	0.456	0	1.05835
PLXND1	0	2.16573	0.488	0.17	0	1.05687
EFEMP2	0	5.02505	0.21	0.008	0	1.05526
TGOLN2	0	1.07424	0.982	0.822	0	1.0549
TLN2	0	2.17831	0.482	0.16	0	1.04995
TMEM230	0	1.05956	0.989	0.901	0	1.0479
YPEL2	0	3.92072	0.267	0.021	0	1.04683
MGST3	0	1.16337	0.896	0.688	0	1.04238
SORCS2	0	6.08526	0.171	0.003	0	1.04058
ENC1	7.12036e-255	1.89252	0.549	0.329	1.50083e-250	1.03899
SLC50A1	0	1.4442	0.719	0.413	0	1.03838
EFCAB14	0	1.55196	0.667	0.334	0	1.03515
MEGF9	0	2.68657	0.384	0.09	0	1.03164
NBR1	0	1.54142	0.669	0.357	0	1.03121
DLX5	0	6.77903	0.152	0.002	0	1.03041
SUMF1	0	2.38304	0.432	0.113	0	1.02947
CYLD	0	2.16996	0.474	0.146	0	1.02856
TRAM1	0	1.15182	0.891	0.656	0	1.02627
PI15	0	5.4847	0.187	0.013	0	1.02564
LNPEP	0	1.7873	0.573	0.235	0	1.02412
F2RL2	0	3.95322	0.259	0.027	0	1.02388
CITED2	0	2.54643	0.402	0.135	0	1.02366
LRRC7	0	4.73005	0.216	0.012	0	1.02169
NORAD	0	1.06303	0.961	0.785	0	1.02157
ZMIZ1	0	1.49781	0.681	0.387	0	1.02001
SDC2	3.2043e-218	2.64905	0.385	0.184	6.75402e-214	1.01989
ZFAND5	0	1.1382	0.896	0.673	0	1.01983
TFPT	0	1.08945	0.933	0.726	0	1.01645
TANC2	0	2.00311	0.507	0.191	0	1.01558
TSPAN31	0	1.74534	0.581	0.26	0	1.01404
SUSD4	0	6.8022	0.149	0.002	0	1.01353
HP1BP3	0	1.1135	0.91	0.687	0	1.01329
KIAA0319L	0	1.57654	0.64	0.315	0	1.00898
TSPAN3	0	1.12304	0.898	0.649	0	1.00849
MAP4	0	1.16512	0.865	0.617	0	1.00783
MAN1B1	0	1.70918	0.589	0.259	0	1.00671
SUMF2	0	1.25552	0.801	0.525	0	1.00567
ILDR2	0	6.61576	0.152	0.002	0	1.0056
CCDC186	0	1.81018	0.555	0.234	0	1.00465
TMEM59	0	1.0431	0.962	0.833	0	1.00346
IL11RA	0	3.38588	0.295	0.035	0	0.998835
TMED10	0	1.18228	0.842	0.576	0	0.99548
EDEM3	0	1.44623	0.688	0.382	0	0.995007
CALCOCO1	0	2.46109	0.403	0.097	0	0.991821
CHMP2A	0	1.0785	0.919	0.749	0	0.99114
COMT	0	1.35079	0.733	0.439	0	0.990127
PCAT6	0	5.35	0.185	0.005	0	0.989749
FAM114A1	0	1.93353	0.511	0.196	0	0.988031
BACE1	0	1.41985	0.695	0.388	0	0.986797
VAMP2	0	1.57859	0.624	0.314	0	0.985042
SOX5	0	1.35797	0.725	0.463	0	0.984528
ARMC9	0	2.0324	0.484	0.188	0	0.983682
SAMD5	0	3.85256	0.255	0.024	0	0.982402
EIF4A2	0	1.09767	0.894	0.672	0	0.98132
RGCC	0	5.98	0.164	0.005	0	0.980721
GOLGB1	0	1.16439	0.84	0.587	0	0.978084
N4BP2L2	0	1.06524	0.918	0.718	0	0.977893
MLXIP	0	1.44428	0.675	0.391	0	0.974889
RAI14	0	1.39463	0.697	0.454	0	0.972057
ATP6V1G1	0	0.973751	0.998	0.972	0	0.971804
ZNF469	0	3.16133	0.307	0.045	0	0.970527
GNPTAB	0	1.72583	0.562	0.242	0	0.969918
FGF5	0	6.01925	0.161	0.003	0	0.9691
BMPR2	0	1.86679	0.519	0.194	0	0.968866
TOM1L2	0	2.11061	0.459	0.145	0	0.968771
STARD4-AS1	0	4.35327	0.222	0.013	0	0.966425
XIST	0	0.995639	0.969	0.854	0	0.964774
LOXL2	2.18501e-285	1.89662	0.507	0.263	4.60557e-281	0.961588
PRKAB2	0	1.75428	0.548	0.229	0	0.961346
OGA	0	1.28031	0.749	0.465	0	0.958955
SLC44A2	0	2.53606	0.378	0.085	0	0.958632
CKAP4	0	1.17158	0.818	0.622	0	0.958356
ERGIC3	0	1.03389	0.923	0.723	0	0.954276
C6orf48	0	1.26404	0.753	0.477	0	0.95182
VPS53	0	1.52961	0.622	0.321	0	0.951419
STX12	0	1.6537	0.575	0.265	0	0.950878
IL21R	0	6.50847	0.146	0.002	0	0.950237
PROS1	0	3.59687	0.264	0.027	0	0.949575
CHST3	0	2.57263	0.369	0.088	0	0.949299
TMEM8A	0	2.23515	0.424	0.117	0	0.947705
SDC4	0	1.29643	0.731	0.511	0	0.947691
PRELP	0	4.90776	0.193	0.015	0	0.947198
QKI	0	1.07761	0.877	0.661	0	0.945064
EPHA5-AS1	3.19448e-283	7.87439	0.12	0	6.73333e-279	0.944927
MXRA7	0	1.92431	0.491	0.191	0	0.944835
EPB41L4A-AS1	0	1.2036	0.785	0.53	0	0.944829
HLA-C	0	1.14348	0.826	0.614	0	0.944519
LINC00518	2.81182e-306	7.10019	0.133	0.001	5.92675e-302	0.944325
RRBP1	0	1.02147	0.924	0.757	0	0.94384
PPDPF	0	0.954127	0.989	0.922	0	0.943632
APC	0	1.2872	0.733	0.459	0	0.943517
SH3BP4	0	1.77412	0.531	0.251	0	0.942058
GPAA1	0	1.11932	0.841	0.595	0	0.941345
MAGEA10	0	1.7745	0.529	0.22	0	0.938713
GABARAPL1	0	1.83983	0.51	0.219	0	0.938312
FKBP9	0	1.95465	0.48	0.168	0	0.938233
HIST1H2BD	0	3.48533	0.269	0.031	0	0.937554
ERLEC1	0	1.04447	0.897	0.675	0	0.936887
ARL15	0	2.68067	0.349	0.08	0	0.935554
PCBP4	0	1.30453	0.717	0.434	0	0.935346
NPR3	1.33441e-258	8.49273	0.11	0	2.81267e-254	0.9342
ZNF91	0	1.7155	0.544	0.24	0	0.933234
ID2	0	2.73411	0.341	0.086	0	0.932331
WDR26	0	1.28901	0.723	0.451	0	0.931957
STX16	0	1.12685	0.827	0.576	0	0.931904
AC060834.2	0	3.10626	0.3	0.052	0	0.931878
SEL1L	0	1.651	0.564	0.255	0	0.931166
CREB3L2	0	1.46276	0.635	0.352	0	0.928852
PRICKLE2	0	5.49497	0.169	0.004	0	0.92865
TRAPPC6A	0	3.45537	0.268	0.031	0	0.926039
DCLK2	0	3.64531	0.254	0.025	0	0.92591
CREB5	0	3.97194	0.233	0.019	0	0.925463
PREPL	0	1.5179	0.609	0.318	0	0.9244
CD99L2	0	2.73395	0.338	0.063	0	0.924075
PRKD3	0	1.37882	0.67	0.387	0	0.923813
NFASC	0	3.99192	0.231	0.018	0	0.922133
LINC02302	0	6.62871	0.139	0.002	0	0.921391
OST4	0	0.917981	1	0.999	0	0.917981
MRC2	0	1.93217	0.475	0.169	0	0.917781
AEBP1	0	1.98451	0.462	0.173	0	0.916844
FBXL17	0	2.17024	0.422	0.123	0	0.91584
JOSD2	0	1.03941	0.881	0.658	0	0.915719
COL3A1	1.07354e-249	8.54774	0.107	0.001	2.26281e-245	0.914609
POLR2J3.1	0	0.945926	0.964	0.836	0	0.911873
CASC4	0	1.25165	0.728	0.455	0	0.911205
CYHR1	0	1.53135	0.595	0.292	0	0.911155
FAM13C	2.24123e-287	7.4057	0.123	0.001	4.72406e-283	0.910901
CTSF	0	2.24743	0.405	0.117	0	0.910209
PRKG1	0	4.52686	0.201	0.01	0	0.909899
SRP14	0	0.909618	1	1	0	0.909618
C5orf24	0	0.996384	0.911	0.701	0	0.907706
SLC38A10	0	1.85141	0.49	0.184	0	0.907191
RNF11	0	1.37218	0.66	0.387	0	0.905639
PLOD1	0	1.29694	0.698	0.421	0	0.905267
CTSS	0	4.88337	0.185	0.007	0	0.903423
LBH	0	4.95208	0.182	0.008	0	0.901279
SEC61A1	0	0.980459	0.919	0.731	0	0.901042
TRPS1	0	1.62393	0.552	0.254	0	0.89641
PHPT1	0	0.903552	0.991	0.968	0	0.89542
MT-ATP6	0	0.897213	0.997	1	0	0.894522
AC068888.1	0	2.49002	0.359	0.085	0	0.893916
TCTA	0	1.74438	0.512	0.205	0	0.893121
EDN1	0	4.673	0.191	0.018	0	0.892544
GABPB1-AS1	0	1.09058	0.817	0.623	0	0.891005
PLOD2	5.71773e-288	1.48717	0.599	0.356	1.20518e-283	0.890816
JAKMIP2	0	3.26293	0.273	0.034	0	0.89078
TBC1D5	0	1.38284	0.644	0.354	0	0.890549
PCDH9	0	2.09645	0.423	0.161	0	0.886798
ZBTB4	0	1.94378	0.456	0.155	0	0.886363
NAV1	0	1.75522	0.504	0.223	0	0.884629
TGFB2	0	3.74748	0.236	0.03	0	0.884405
CTSO	0	5.45546	0.162	0.004	0	0.883785
HSPB1	0	0.925352	0.954	0.866	0	0.882786
MLLT3	0	1.92729	0.458	0.167	0	0.882697
KDM5A	0	1.06337	0.83	0.587	0	0.882595
ASAH1	0	1.42146	0.62	0.334	0	0.881308
TP53TG1	0	2.04666	0.43	0.139	0	0.880064
MAP1B	3.80822e-299	1.15898	0.759	0.554	8.02696e-295	0.879664
STMP1	0	0.884229	0.994	0.933	0	0.878924
PABPC1L	0	1.94005	0.453	0.158	0	0.878842
TAOK1	0	1.12894	0.778	0.524	0	0.878314
BVES	0	3.13672	0.28	0.043	0	0.878283
IGF2R	0	1.50788	0.581	0.284	0	0.876076
DNAJB4	5.09444e-302	2.00894	0.436	0.174	1.07381e-297	0.875899
RTL8B	0	1.91595	0.457	0.16	0	0.875591
A2M	2.28262e-293	6.68266	0.131	0.002	4.8113e-289	0.875429
SELENOP	7.5708e-249	8.24817	0.106	0	1.59577e-244	0.874306
COMMD6	0	0.878204	0.995	0.949	0	0.873813
SSBP2	0	2.46281	0.353	0.082	0	0.869372
DCAF7	0	1.01898	0.85	0.61	0	0.866136
OSTM1	0	1.72874	0.501	0.211	0	0.866099
ARHGAP5	0	1.26767	0.682	0.425	0	0.864549
LIPA	0	1.95236	0.442	0.15	0	0.862941
DNAJC10	0	1.35668	0.636	0.354	0	0.862849
PCYOX1	0	1.40148	0.615	0.332	0	0.861913
DCN	0	5.09766	0.169	0.01	0	0.861504
MYL6	0	0.862988	0.998	1	0	0.861262
KLHL9	0	1.48232	0.58	0.293	0	0.859747
SULF2	4.38986e-249	1.72249	0.499	0.272	9.25294e-245	0.859521
MMP19	0	3.86789	0.222	0.019	0	0.858672
TMEM263	0	1.23327	0.696	0.454	0	0.858353
OGT	0	1.4992	0.571	0.293	0	0.856046
LRRC17	0	4.34203	0.197	0.019	0	0.855379
PLXNB2	0	1.7312	0.494	0.2	0	0.855214
C1orf122	0	0.866002	0.987	0.938	0	0.854744
MEGF8	0	2.19559	0.389	0.11	0	0.854084
LINC01632	1.40731e-271	7.29045	0.117	0.001	2.96632e-267	0.852983
PDLIM1	0	1.14016	0.748	0.525	0	0.852842
BSDC1	0	1.50164	0.567	0.279	0	0.85143
INSIG1	0	2.56243	0.332	0.082	0	0.850728
ORAI2	0	0.996489	0.852	0.638	0	0.849008
TAX1BP1	0	0.891353	0.952	0.809	0	0.848568
SNX13	0	1.71114	0.495	0.21	0	0.847016
ZBTB41	0	1.75924	0.48	0.19	0	0.844433
CD44	4.85607e-304	0.88766	0.949	0.981	1.02356e-299	0.842389
SSC5D	0	3.81033	0.221	0.02	0	0.842084
GNPTG	0	2.17531	0.387	0.109	0	0.841844
LAMC1	0	1.06294	0.791	0.554	0	0.840789
LPIN1	0	1.71154	0.491	0.216	0	0.840365
EHD4	1.06213e-280	1.14327	0.734	0.528	2.23876e-276	0.839159
MSI2	0	1.54558	0.542	0.267	0	0.837702
JAM3	0	1.50433	0.555	0.275	0	0.834901
NUAK1	9.11563e-262	2.53532	0.329	0.111	1.92139e-257	0.83412
NENF	0	0.842358	0.99	0.937	0	0.833935
AK3	0	1.44603	0.575	0.297	0	0.831465
SLC35E1	0	0.972882	0.854	0.64	0	0.830841
ZFYVE16	4.16007e-306	1.30748	0.635	0.367	8.7686e-302	0.830249
AGRN	5.87989e-307	1.44118	0.574	0.303	1.23936e-302	0.827239
ULK1	0	2.10906	0.391	0.119	0	0.824643
FAM229B	0	1.9296	0.427	0.15	0	0.823938
SAMD9	0	1.5465	0.532	0.254	0	0.822738
SAMD9L	0	2.70934	0.303	0.056	0	0.82093
RHOBTB1	0	4.48117	0.183	0.01	0	0.820054
SPATA20	0	1.84681	0.444	0.159	0	0.819983
ADGRG1	5.55076e-252	1.29462	0.633	0.413	1.16999e-247	0.819497
PTTG1IP	2.08201e-181	1.04741	0.782	0.662	4.38847e-177	0.819075
C4orf48	0	0.822021	0.994	0.962	0	0.817089
GLG1	0	1.05094	0.777	0.531	0	0.816577
SECISBP2L	2.54382e-306	1.53757	0.531	0.254	5.36186e-302	0.816452
DECR1	0	1.72532	0.473	0.187	0	0.816077
TAF10	0	0.854861	0.953	0.815	0	0.814683
CHMP3	0	1.04663	0.776	0.537	0	0.812187
KDELR3	0	1.91476	0.424	0.149	0	0.811858
FBXL20	0	1.8557	0.437	0.16	0	0.810941
STUB1	0	0.810065	0.998	0.984	0	0.808445
MAN2A1	4.89315e-297	1.44253	0.559	0.291	1.03138e-292	0.806377
VEGFA	4.12261e-213	1.60937	0.501	0.295	8.68964e-209	0.806296
CHPF2	0	1.85536	0.434	0.154	0	0.805226
CD81	0	0.838653	0.958	0.846	0	0.80343
TUFT1	5.41796e-294	1.97631	0.406	0.155	1.142e-289	0.802381
COL8A2	1.25408e-190	10.027	0.08	0	2.64335e-186	0.802157
TRAM2	7.14772e-271	1.26511	0.633	0.403	1.5066e-266	0.800815
NR3C1	7.64696e-298	0.984727	0.811	0.619	1.61183e-293	0.798614
LPAR2	0	3.76648	0.212	0.018	0	0.798494
GATAD1	0	0.934509	0.854	0.642	0	0.798071
SPON2	0	3.72835	0.214	0.027	0	0.797866
ETFRF1	0	1.74562	0.457	0.185	0	0.797749
TSC22D3	0	3.5897	0.222	0.022	0	0.796913
KLHL24	0	2.66082	0.299	0.061	0	0.795585
VPS39	0	2.13159	0.373	0.109	0	0.795084
GTF2I	0	0.811095	0.98	0.896	0	0.794873
CYBRD1	0	2.32306	0.342	0.085	0	0.794487
FAM172A	0	1.57623	0.504	0.227	0	0.794419
TFDP2	1.71822e-302	1.16416	0.681	0.429	3.62166e-298	0.792795
NLGN4X	2.77722e-294	1.37283	0.577	0.311	5.85383e-290	0.792125
HYOU1	8.79607e-304	1.1325	0.698	0.448	1.85404e-299	0.790488
DNASE1L1	0	2.1061	0.375	0.11	0	0.789787
GPX8	1.001e-285	1.17172	0.673	0.434	2.10991e-281	0.78857
SYNJ2BP	1.15432e-296	1.30266	0.605	0.337	2.43308e-292	0.788108
TUBA4A	0	4.86446	0.162	0.008	0	0.788042
BBX	0	0.865887	0.91	0.751	0	0.787957
GALNT7	5.14038e-302	1.52679	0.516	0.24	1.08349e-297	0.787823
DNASE2	0	1.69363	0.465	0.191	0	0.787539
USP9X	0	1.04414	0.754	0.524	0	0.78728
ITGA2	1.09193e-147	1.58249	0.497	0.353	2.30157e-143	0.7865
SDF4	0	0.879784	0.892	0.722	0	0.784767
ZNF652	2.84045e-300	1.57553	0.498	0.226	5.9871e-296	0.784612
ATP8B2	0	1.79517	0.437	0.161	0	0.784488
RBL2	0	1.75086	0.448	0.171	0	0.784384
TMF1	1.12858e-302	1.0325	0.759	0.533	2.37883e-298	0.783667
FOXO3	7.75426e-304	1.76597	0.443	0.176	1.63444e-299	0.782325
ERBB3	8.50816e-98	1.40608	0.556	0.515	1.79335e-93	0.781779
DYRK2	9.83187e-224	1.32449	0.59	0.384	2.07236e-219	0.78145
SPTAN1	0	0.950101	0.822	0.62	0	0.780983
KIDINS220	1.53128e-290	1.29121	0.604	0.336	3.22764e-286	0.77989
HES4	0	3.55807	0.219	0.029	0	0.779217
ETS1	1.94717e-265	1.34565	0.579	0.331	4.10424e-261	0.779131
GFRA1	2.84127e-249	7.01918	0.111	0.002	5.98884e-245	0.779128
TPM4	1.49627e-275	0.79795	0.975	0.963	3.15385e-271	0.778001
SAMD4A	0	2.71562	0.286	0.058	0	0.776668
CDC42EP3	7.07803e-203	0.971382	0.799	0.682	1.49191e-198	0.776134
ECM1	0	2.57731	0.301	0.072	0	0.77577
IRF2BP2	4.51721e-259	1.10014	0.705	0.505	9.52137e-255	0.775598
GPR107	0	1.63128	0.475	0.196	0	0.774857
THBS3	0	3.45486	0.224	0.023	0	0.773888
JAZF1	0	3.39415	0.228	0.025	0	0.773866
PRSS12	0	2.88673	0.268	0.055	0	0.773643
ORMDL3	0	2.40597	0.321	0.077	0	0.772315
TM9SF2	1.65826e-293	1.09677	0.702	0.459	3.49528e-289	0.769933
RTL8A	2.18118e-295	1.04121	0.739	0.511	4.5975e-291	0.769451
KLF2	5.01497e-253	2.07141	0.371	0.145	1.05706e-248	0.768493
BTBD19	0	3.07361	0.25	0.035	0	0.768402
ATP10D	0	1.89688	0.405	0.143	0	0.768235
TRAPPC1	0	0.78393	0.979	0.92	0	0.767467
NTF4	1.29047e-185	9.82517	0.078	0	2.72004e-181	0.766363
MAGT1	9.23064e-276	1.26852	0.604	0.351	1.94564e-271	0.766189
GPX3	0	2.62956	0.291	0.066	0	0.765202
CLSTN1	1.52383e-270	1.17359	0.652	0.413	3.21193e-266	0.76518
MIEN1	0	0.82713	0.925	0.77	0	0.765095
HHLA3	0	1.99678	0.383	0.122	0	0.764768
PNISR	0	0.823328	0.927	0.798	0	0.763225
SLC16A4	0	1.9273	0.396	0.134	0	0.763212
TNFRSF9	1.67374e-273	6.30309	0.121	0.002	3.52791e-269	0.762674
JAK1	5.54544e-304	0.979807	0.778	0.55	1.16887e-299	0.76229
UROS	9.73857e-292	1.02134	0.745	0.521	2.0527e-287	0.760897
GBA	1.75401e-283	1.49392	0.509	0.245	3.6971e-279	0.760407
BORCS7	3.15646e-278	1.07794	0.705	0.48	6.65319e-274	0.759948
MAN1A2	0	0.965838	0.786	0.564	0	0.759148
SOX12	0	1.85569	0.409	0.144	0	0.758976
SNAI1	3.17408e-287	2.19258	0.346	0.112	6.69032e-283	0.758633
AES	0	0.784612	0.966	0.839	0	0.757936
RHBDF1	0	2.03182	0.373	0.118	0	0.757869
AC122685.1	0	2.48377	0.305	0.068	0	0.757551
NR1D2	2.60414e-259	1.34061	0.565	0.317	5.489e-255	0.757444
MAGED1	2.14721e-274	1.55577	0.485	0.229	4.52589e-270	0.75455
MCC	0	2.37969	0.317	0.077	0	0.754362
GADD45B	1.58974e-245	1.66889	0.452	0.216	3.35085e-241	0.754339
NCOA2	0	2.08306	0.362	0.107	0	0.754068
PTAR1	2.40516e-246	1.20259	0.627	0.397	5.06959e-242	0.754023
XIAP	1.7897e-280	1.05132	0.716	0.491	3.77233e-276	0.752743
TENM2	4.59824e-215	2.85714	0.263	0.085	9.69217e-211	0.751429
KIAA2026	2.68979e-276	1.363	0.551	0.287	5.66953e-272	0.751012
ARHGEF12	1.18748e-268	1.12315	0.668	0.427	2.50298e-264	0.750266
P4HB	0	0.76061	0.986	0.94	0	0.749961
DUSP16	0	3.72763	0.2	0.018	0	0.745526
KIAA0232	4.10936e-265	1.33972	0.556	0.301	8.66172e-261	0.744883
KDM6B	1.40142e-256	1.38442	0.538	0.289	2.95392e-252	0.74482
ATL3	1.19004e-265	1.27004	0.586	0.336	2.50836e-261	0.744243
GNAI2	0	0.748484	0.994	0.967	0	0.743993
B4GALT1	3.80298e-221	1.2175	0.611	0.414	8.01593e-217	0.74389
PAGE2	2.01363e-284	0.804858	0.924	0.838	4.24434e-280	0.743689
GAB1	0	3.17699	0.234	0.033	0	0.743417
MAFK	0	2.179	0.341	0.096	0	0.743038
SUGP2	6.64014e-275	1.0101	0.735	0.511	1.39961e-270	0.74242
NCOA4	8.93767e-253	1.1826	0.627	0.397	1.88388e-248	0.741492
PPCS	4.04007e-263	1.19951	0.618	0.374	8.51566e-259	0.741295
CD164	6.791e-302	0.919276	0.806	0.603	1.43141e-297	0.740937
PRKACB	5.35387e-264	1.58122	0.468	0.217	1.12849e-259	0.740011
ICA1	0	2.61414	0.283	0.056	0	0.7398
TMED3	1.76171e-304	0.843523	0.876	0.699	3.71334e-300	0.738926
TRIM2	1.25671e-289	1.87403	0.394	0.143	2.64889e-285	0.738366
ATF6	1.11583e-262	1.18737	0.62	0.375	2.35194e-258	0.736172
TRIM22	4.08159e-277	5.88801	0.125	0.002	8.60319e-273	0.736001
ATP2C1	3.07555e-273	1.40614	0.523	0.264	6.48264e-269	0.735414
RRM2B	1.33588e-271	1.62271	0.453	0.198	2.81578e-267	0.735088
WBP1L	1.92642e-296	1.85503	0.395	0.141	4.06051e-292	0.732738
SCPEP1	1.54748e-270	1.47488	0.496	0.236	3.26178e-266	0.731541
TMEM189	7.31602e-258	1.10551	0.661	0.431	1.54207e-253	0.73074
BLCAP	3.9292e-262	1.2708	0.575	0.324	8.28197e-258	0.730711
GPR176	2.72269e-293	1.95812	0.373	0.126	5.73889e-289	0.730378
RNF213	3.44426e-262	1.13876	0.641	0.401	7.25981e-258	0.729945
EOGT	1.49779e-301	1.90776	0.382	0.129	3.15704e-297	0.728766
SELENON	8.6032e-245	1.35784	0.536	0.297	1.81338e-240	0.727805
PPP3CA	2.08558e-170	1.17004	0.622	0.463	4.39599e-166	0.727765
ZNF605	1.4813e-297	1.87421	0.388	0.135	3.12228e-293	0.727194
HBP1	1.75496e-306	2.15015	0.338	0.098	3.6991e-302	0.726751
TM2D1	8.63398e-260	1.05453	0.689	0.47	1.81987e-255	0.726572
TNKS2	1.33749e-254	1.2124	0.599	0.353	2.81916e-250	0.72623
IGFL2-AS1	3.96572e-279	5.07701	0.143	0.008	8.35894e-275	0.726013
EEA1	1.08391e-249	1.03818	0.698	0.482	2.28467e-245	0.724647
KMT2E	1.76959e-251	1.06701	0.679	0.453	3.72995e-247	0.724497
PMP22	1.71456e-71	0.895967	0.808	0.832	3.61394e-67	0.723941
XKR4	1.2238e-261	6.23799	0.116	0.002	2.57952e-257	0.723606
PRRC1	6.417e-263	1.55164	0.466	0.216	1.35258e-258	0.723066
DCTN3	1.81791e-282	0.791011	0.911	0.801	3.8318e-278	0.720611
BRK1	0	0.722925	0.996	0.969	0	0.720033
MMP28	1.93159e-232	7.12512	0.101	0.001	4.07141e-228	0.719637
PRKCA	1.62995e-243	1.06208	0.677	0.461	3.4356e-239	0.719025
CHURC1	9.81576e-258	1.04641	0.687	0.46	2.06897e-253	0.718881
FKBP14	1.85318e-246	1.30184	0.552	0.31	3.90613e-242	0.718614
ACO1	1.55675e-297	1.78206	0.403	0.145	3.28132e-293	0.718172
SYT1	1.02524e-262	2.06675	0.347	0.12	2.161e-258	0.717161
SLC7A8	1.09835e-277	5.60187	0.128	0.003	2.31511e-273	0.71704
MTURN	3.3754e-302	2.19151	0.327	0.092	7.11466e-298	0.716625
ADAM10	3.23566e-245	1.14995	0.623	0.388	6.82011e-241	0.716422
MFSD1	5.91739e-269	1.54023	0.465	0.209	1.24727e-264	0.716206
ANK2	0	3.44092	0.208	0.023	0	0.715711
DLG1	5.35528e-189	1.23991	0.576	0.382	1.12879e-184	0.71419
TPT1	0	0.712284	1	1	0	0.712284
CREG1	1.33676e-257	1.22216	0.582	0.332	2.81763e-253	0.711296
DYNLT1	0	0.749118	0.947	0.85	0	0.709415
PPP1R15B	2.76698e-258	1.27124	0.558	0.305	5.83224e-254	0.70935
CIRBP	8.40113e-295	0.789644	0.897	0.759	1.77079e-290	0.708311
PICALM	2.3671e-234	1.10645	0.64	0.428	4.98938e-230	0.708127
ZNF720	3.33977e-271	1.71301	0.413	0.165	7.03956e-267	0.707473
MYOT	4.36252e-169	9.95535	0.071	0	9.19533e-165	0.70683
TTC37	1.76793e-270	0.880996	0.8	0.603	3.72643e-266	0.704797
ZNF827	2.10684e-234	1.38688	0.508	0.272	4.44079e-230	0.704535
DCAF10	5.8081e-266	1.4842	0.474	0.217	1.22423e-261	0.703511
NCOA1	6.16052e-283	1.69912	0.414	0.159	1.29852e-278	0.703436
MT-CO3	0	0.705436	0.997	1	0	0.703319
IL6R	0	3.46248	0.203	0.025	0	0.702883
DNAJC16	2.66167e-264	1.55501	0.452	0.199	5.61026e-260	0.702867
TTC14	1.51041e-229	1.11074	0.632	0.409	3.18365e-225	0.701988
RCN1	1.92508e-240	0.882295	0.795	0.611	4.05769e-236	0.701424
RUNX1	1.20166e-133	1.07844	0.65	0.543	2.53287e-129	0.700989
GALNT13	1.32672e-291	2.71142	0.258	0.056	2.79646e-287	0.699547
LONP2	4.1624e-237	1.11792	0.625	0.401	8.7735e-233	0.698701
IMPAD1	7.23871e-304	0.776298	0.898	0.736	1.52577e-299	0.697115
FTL	0	0.696944	1	1	0	0.696944
PRSS23	4.40012e-41	0.839551	0.83	0.854	9.27458e-37	0.696827
TMEM64	4.49338e-257	1.49028	0.467	0.215	9.47115e-253	0.695961
AP002884.1	0	2.95659	0.235	0.039	0	0.694799
MAML2	4.1719e-248	1.5669	0.443	0.202	8.79354e-244	0.694137
HACD2	3.57314e-238	1.27217	0.545	0.306	7.53147e-234	0.693333
GLI4	1.34223e-246	1.36962	0.506	0.26	2.82915e-242	0.693026
NDUFA4	0	0.693438	0.999	0.999	0	0.692744
CDC42EP1	0	3.07875	0.225	0.033	0	0.692718
ARHGEF37	0	3.98093	0.174	0.013	0	0.692681
ZNF626	1.22352e-267	1.6725	0.414	0.167	2.57894e-263	0.692416
MAP3K2	3.58043e-239	1.07814	0.642	0.419	7.54683e-235	0.692165
GOLGA2	3.35948e-225	1.12266	0.615	0.396	7.08111e-221	0.690436
TMBIM4	7.91321e-269	0.799348	0.863	0.701	1.66795e-264	0.689837
LAMTOR2	0	0.711748	0.969	0.886	0	0.689684
C6orf89	1.85125e-238	1.24313	0.554	0.314	3.90206e-234	0.688692
PERP	8.44434e-225	0.804629	0.855	0.723	1.7799e-220	0.687958
HGSNAT	1.85239e-287	1.90569	0.361	0.119	3.90446e-283	0.687955
PDLIM3	1.84029e-266	1.93198	0.356	0.124	3.87897e-262	0.687785
TCF25	7.95302e-275	0.833374	0.825	0.642	1.67634e-270	0.687534
OXR1	7.48333e-237	1.29642	0.53	0.288	1.57734e-232	0.687103
PLSCR4	0	4.13203	0.166	0.011	0	0.685918
DMKN	1.33936e-290	2.42352	0.283	0.069	2.82309e-286	0.685856
TRIM4	8.29981e-254	1.44541	0.474	0.223	1.74943e-249	0.685125
DYSF	1.2085e-278	5.26652	0.13	0.004	2.54728e-274	0.684647
NFAT5	4.41476e-228	1.01867	0.672	0.454	9.30544e-224	0.684548
LHB	1.16495e-258	5.84413	0.117	0.002	2.45547e-254	0.683763
FAM133A	4.44666e-232	1.88192	0.363	0.146	9.37267e-228	0.683137
UBLCP1	4.12042e-244	0.957744	0.713	0.492	8.68502e-240	0.682871
SLC6A8	4.46929e-239	0.990763	0.689	0.473	9.42038e-235	0.682636
BLZF1	6.6049e-241	1.30069	0.524	0.281	1.39218e-236	0.681562
LINC01239	0	2.86093	0.238	0.04	0	0.680901
ADIPOR1	1.8225e-303	0.744677	0.914	0.757	3.84146e-299	0.680635
MATN2	1.03303e-236	6.48025	0.105	0.002	2.17742e-232	0.680427
WDR11	2.8947e-245	1.2905	0.527	0.278	6.10146e-241	0.680095
PCOLCE2	6.27213e-238	1.71914	0.395	0.166	1.32204e-233	0.679059
BHLHE41	0	3.41003	0.199	0.023	0	0.678597
SLC39A9	1.20299e-240	1.39488	0.486	0.242	2.53565e-236	0.677913
WDR45	1.68615e-223	1.08176	0.626	0.409	3.55406e-219	0.677185
SEPT2	3.28495e-264	0.819727	0.826	0.652	6.92402e-260	0.677094
CLIP3	0	2.9667	0.228	0.034	0	0.676408
GABARAPL2	0	0.685706	0.986	0.96	0	0.676106
NFE2L1	6.17418e-245	0.92395	0.731	0.516	1.30139e-240	0.675407
LMO7	9.81858e-108	1.63505	0.413	0.276	2.06956e-103	0.675274
FAM214B	7.47593e-234	1.46783	0.46	0.223	1.57578e-229	0.675201
SKIL	2.93442e-202	1.06994	0.631	0.435	6.18516e-198	0.675133
PCSK7	1.1692e-241	0.891515	0.757	0.557	2.46443e-237	0.674877
IFT20	6.79282e-258	0.789006	0.854	0.689	1.43179e-253	0.673811
PTGFRN	7.02967e-194	1.47048	0.458	0.253	1.48171e-189	0.673481
DGCR2	1.71296e-307	2.43236	0.276	0.06	3.61057e-303	0.671332
SPSB2	1.38501e-262	1.73438	0.387	0.147	2.91933e-258	0.671205
SLC44A1	1.15598e-221	0.983484	0.682	0.475	2.43657e-217	0.670736
PKIG	6.90513e-207	1.16025	0.578	0.367	1.45546e-202	0.670627
BEX3	2.40358e-260	0.714164	0.939	0.859	5.06626e-256	0.6706
GUK1	0	0.669313	1	1	0	0.669313
CEP126	7.5256e-280	1.99069	0.336	0.105	1.58625e-275	0.668871
PSD3	9.77569e-290	2.28162	0.293	0.075	2.06052e-285	0.668516
OAF	3.30269e-119	0.80821	0.827	0.759	6.96141e-115	0.66839
SAMD4B	4.55379e-230	0.906455	0.737	0.543	9.59848e-226	0.668057
MPDZ	6.18653e-218	1.26002	0.53	0.304	1.304e-213	0.66781
GPATCH2L	1.47453e-218	1.09003	0.612	0.389	3.10801e-214	0.667096
NCKAP5	4.78878e-284	2.55541	0.261	0.059	1.00938e-279	0.666962
AC008771.1	5.20743e-223	1.27436	0.523	0.292	1.09762e-218	0.666488
PIGM	5.422e-223	1.30761	0.509	0.277	1.14285e-218	0.665574
CHM	7.13711e-233	1.30092	0.511	0.272	1.50436e-228	0.664771
YIPF2	4.35703e-225	0.999335	0.665	0.46	9.18376e-221	0.664558
PACS1	5.20859e-239	1.36725	0.486	0.243	1.09787e-234	0.664485
CERCAM	5.28288e-261	1.95264	0.34	0.115	1.11352e-256	0.663898
FBXW7	1.17178e-210	1.38277	0.48	0.255	2.46988e-206	0.66373
AK1	6.82976e-260	1.73953	0.381	0.143	1.43958e-255	0.662759
LINC01579	2.52272e-252	2.01387	0.329	0.111	5.31738e-248	0.662563
NAT14	4.1721e-228	1.37697	0.481	0.245	8.79396e-224	0.662325
SEC31A	1.96762e-225	0.929707	0.712	0.516	4.14735e-221	0.661951
TRAK1	1.89752e-263	1.9289	0.343	0.116	3.99958e-259	0.661611
LTBP4	1.45457e-239	1.48777	0.444	0.204	3.06594e-235	0.660568
PHF21A	5.05537e-277	1.96931	0.335	0.104	1.06557e-272	0.65972
AC073611.1	2.29613e-228	1.49247	0.442	0.21	4.83979e-224	0.659671
DCTN1	1.72947e-181	1.0097	0.653	0.476	3.64537e-177	0.659333
ACP2	4.88477e-238	1.4917	0.442	0.204	1.02961e-233	0.659329
AC104825.1	7.47811e-285	4.67271	0.141	0.006	1.57624e-280	0.658852
PDE4A	1.50333e-256	1.62256	0.406	0.163	3.16871e-252	0.658758
FGD4	2.00665e-231	1.94309	0.339	0.127	4.22962e-227	0.658708
GALNT10	4.75574e-215	1.62518	0.405	0.187	1.00241e-210	0.658197
ZNF385A	1.10216e-182	1.36744	0.481	0.281	2.32314e-178	0.657739
LINC01638	7.13522e-208	7.30796	0.09	0.001	1.50396e-203	0.657716
COL16A1	8.11382e-273	2.50912	0.262	0.063	1.71023e-268	0.657388
PRRT2	2.89058e-300	2.64657	0.248	0.047	6.09276e-296	0.65635
TRIM56	7.27632e-208	1.19413	0.549	0.323	1.5337e-203	0.65558
SLC30A9	4.69645e-223	1.17195	0.559	0.329	9.89918e-219	0.65512
SOX2	1.15916e-189	1.98298	0.33	0.14	2.44327e-185	0.654383
CPD	8.7709e-228	1.32834	0.491	0.254	1.84873e-223	0.652214
DEPP1	3.86882e-239	5.98317	0.109	0.002	8.15471e-235	0.652166
OBSL1	7.18742e-223	1.33536	0.487	0.252	1.51496e-218	0.65032
NIPAL2	1.01849e-302	2.49928	0.26	0.053	2.14678e-298	0.649813
SHISA5	4.58384e-220	0.912323	0.712	0.513	9.66182e-216	0.649574
TTC17	3.00213e-214	1.06056	0.612	0.395	6.32789e-210	0.649062
ZNF814	2.13141e-188	1.29512	0.501	0.296	4.49259e-184	0.648854
CD74	3.61038e-83	0.699328	0.927	0.986	7.60996e-79	0.648277
MVP	7.97161e-275	2.0818	0.311	0.089	1.68026e-270	0.647441
ARHGAP21	2.34137e-202	1.23454	0.524	0.306	4.93515e-198	0.646898
PINK1	5.62047e-241	1.60112	0.404	0.169	1.18468e-236	0.646851
LITAF	2.90145e-205	0.984497	0.657	0.453	6.11567e-201	0.646815
CPLANE1	3.40598e-245	1.55464	0.416	0.176	7.17913e-241	0.646731
POFUT2	1.06652e-273	2.04552	0.316	0.094	2.24801e-269	0.646384
GDF11	2.02411e-209	1.21711	0.531	0.309	4.26642e-205	0.646285
TEX2	6.68947e-251	2.05134	0.315	0.102	1.41001e-246	0.646173
TAB2	2.19737e-223	1.34029	0.482	0.247	4.63161e-219	0.646022
ZDHHC24	5.60443e-232	1.32307	0.488	0.246	1.1813e-227	0.64566
CLIP1	1.29103e-208	0.96572	0.668	0.468	2.72123e-204	0.645101
STARD13	1.38318e-210	1.64851	0.391	0.176	2.91546e-206	0.644566
STAT6	6.53389e-246	1.65232	0.39	0.156	1.37721e-241	0.644405
AC244090.1	4.16062e-257	1.79163	0.359	0.128	8.76976e-253	0.643193
FRMD5	2.12671e-241	1.84179	0.349	0.128	4.48267e-237	0.642784
NKIRAS2	3.04414e-211	1.01934	0.629	0.419	6.41643e-207	0.641168
WWC2	1.67759e-195	1.00459	0.638	0.441	3.53602e-191	0.640932
TMEM54	3.04071e-207	1.16319	0.551	0.33	6.40921e-203	0.640917
PLEKHM2	3.04962e-216	1.11278	0.575	0.342	6.42799e-212	0.639849
LRMDA	2.20079e-300	3.5154	0.182	0.018	4.63882e-296	0.639803
SCIN	1.43293e-270	4.77076	0.134	0.006	3.02033e-266	0.639282
ZDHHC21	7.89254e-215	1.22401	0.522	0.292	1.66359e-210	0.638935
WIPI1	2.53065e-287	2.18281	0.292	0.074	5.33411e-283	0.637382
ATP7A	8.88548e-285	2.35136	0.271	0.063	1.87288e-280	0.637219
GRAMD2B	1.69226e-291	2.79459	0.228	0.04	3.56695e-287	0.637166
PCMTD2	1.664e-239	1.59916	0.398	0.165	3.50738e-235	0.636465
AGPS	4.8563e-181	1.03029	0.617	0.432	1.02361e-176	0.635689
LRRC8A	2.33639e-194	1.08285	0.587	0.382	4.92464e-190	0.635634
STK38L	1.88577e-202	1.74078	0.365	0.159	3.97483e-198	0.635386
STAT3	5.57722e-204	1.1401	0.557	0.338	1.17557e-199	0.635035
PAPPA	2.14842e-260	4.25558	0.149	0.013	4.52844e-256	0.634081
ASH1L	4.31349e-242	0.726243	0.873	0.708	9.09196e-238	0.634011
AGO3	2.01058e-199	1.00005	0.633	0.428	4.23791e-195	0.633029
HELZ	1.74755e-210	1.04782	0.604	0.377	3.68348e-206	0.632881
TNRC6B	2.32268e-203	0.911258	0.694	0.503	4.89575e-199	0.632413
PLS3	1.06585e-189	1.1796	0.536	0.331	2.24661e-185	0.632265
ZNF506	8.88471e-267	2.00274	0.315	0.095	1.87272e-262	0.630862
CFAP58	1.5399e-267	4.47389	0.141	0.009	3.2458e-263	0.630818
ANKIB1	1.11084e-206	0.95431	0.661	0.457	2.34142e-202	0.630799
DOCK1	2.52266e-220	1.35385	0.465	0.233	5.31725e-216	0.629539
NFIL3	1.36195e-215	2.49677	0.252	0.075	2.87072e-211	0.629187
SPPL2A	1.44477e-201	0.839524	0.749	0.579	3.04529e-197	0.628804
COG6	3.54952e-245	1.74981	0.359	0.133	7.48167e-241	0.62818
SPOCK1	1.39305e-176	0.90883	0.691	0.534	2.93628e-172	0.628002
EXT2	2.77674e-213	1.23697	0.507	0.277	5.85282e-209	0.627142
PEA15	2.47429e-228	0.692194	0.903	0.781	5.21531e-224	0.625051
LMBRD2	7.39405e-273	2.10903	0.296	0.081	1.55852e-268	0.624273
ABHD4	4.5287e-288	2.85026	0.219	0.036	9.54559e-284	0.624207
MAU2	1.49594e-203	1.14456	0.544	0.324	3.15315e-199	0.62264
ITGA5	2.91299e-206	1.25408	0.496	0.273	6.14001e-202	0.622022
EPM2AIP1	7.53035e-211	1.28754	0.483	0.255	1.58725e-206	0.621883
SMC5	3.55628e-136	0.865217	0.718	0.589	7.49593e-132	0.621226
MT-ND4L	0	0.632411	0.98	0.941	0	0.619763
NNT-AS1	7.40072e-191	1.03573	0.598	0.391	1.55992e-186	0.619369
HTATIP2	1.46896e-190	0.875863	0.706	0.527	3.09628e-186	0.61836
FAAP20	2.5254e-259	0.670127	0.922	0.79	5.32303e-255	0.617857
ROBO1	8.39519e-210	1.39123	0.444	0.22	1.76954e-205	0.617707
CEND1	2.55137e-276	3.19994	0.193	0.027	5.37778e-272	0.617589
YIPF3	9.9059e-198	0.952889	0.648	0.448	2.08797e-193	0.617472
ASAP1	1.76185e-174	0.828639	0.745	0.595	3.71362e-170	0.617336
CCDC159	7.09304e-294	3.19809	0.193	0.024	1.49507e-289	0.617231
USP34	1.93204e-210	0.78515	0.786	0.601	4.07236e-206	0.617128
FNDC3A	4.38339e-197	1.22389	0.504	0.286	9.23931e-193	0.616839
SNX19	3.46924e-220	1.44401	0.427	0.198	7.31245e-216	0.616593
PRR7	1.23183e-195	1.22257	0.504	0.289	2.59645e-191	0.616173
SIAE	1.01098e-285	2.6328	0.234	0.044	2.13094e-281	0.616076
FOXO1	3.44518e-269	3.20809	0.192	0.028	7.26175e-265	0.615953
CBFB	6.45166e-171	0.97855	0.629	0.456	1.35988e-166	0.615508
CCDC90B	3.68443e-200	0.820257	0.749	0.581	7.76603e-196	0.614372
COL6A2	1.65976e-251	2.02717	0.303	0.092	3.49843e-247	0.614232
FLYWCH2	1.05122e-194	0.993199	0.618	0.415	2.21576e-190	0.613797
ITGA11	1.32024e-257	4.54654	0.135	0.008	2.7828e-253	0.613783
GAS6	4.41041e-222	2.29623	0.267	0.081	9.29625e-218	0.613092
KLHL20	3.98973e-198	1.21101	0.506	0.286	8.40956e-194	0.61277
DIRAS1	3.43355e-258	4.93823	0.124	0.004	7.23725e-254	0.61234
WAC-AS1	7.72579e-200	1.07996	0.567	0.35	1.62844e-195	0.612337
CTSB	1.46593e-194	0.95077	0.644	0.446	3.08989e-190	0.612296
PCDHB10	1.74817e-267	4.56538	0.134	0.006	3.6848e-263	0.611761
SOS2	1.8019e-246	1.85687	0.329	0.111	3.79805e-242	0.610911
WIPF2	5.29622e-191	0.950253	0.642	0.438	1.11634e-186	0.610062
UHMK1	1.3573e-241	0.675416	0.903	0.752	2.86092e-237	0.609901
EIF4EBP2	2.0762e-190	1.05271	0.579	0.373	4.37621e-186	0.60952
SLC25A1	2.00852e-180	0.912846	0.667	0.499	4.23355e-176	0.608868
ADAMTS7	1.42983e-286	3.29058	0.185	0.022	3.0138e-282	0.608757
TMPRSS5	3.69763e-199	1.72342	0.353	0.153	7.79386e-195	0.608366
JARID2	8.74416e-170	1.31921	0.461	0.265	1.84309e-165	0.608156
ZNF493	6.84152e-225	1.53905	0.395	0.168	1.44205e-220	0.607926
SAMD12	1.18182e-277	2.97915	0.204	0.032	2.49105e-273	0.607746
UTP14C	8.08229e-222	1.42889	0.425	0.194	1.70359e-217	0.607278
FTX	7.13439e-205	1.39258	0.436	0.216	1.50379e-200	0.607167
ENDOD1	3.12962e-189	1.55151	0.391	0.187	6.59661e-185	0.606641
VAT1	4.16083e-194	0.936098	0.648	0.446	8.77021e-190	0.606592
ACKR3	1.31592e-184	7.57812	0.08	0	2.77369e-180	0.606249
OLFML2B	4.07617e-225	5.82275	0.104	0.002	8.59175e-221	0.605566
RIT1	1.16867e-206	1.48185	0.408	0.192	2.46333e-202	0.604595
APH1B	7.89992e-287	3.03616	0.199	0.027	1.66514e-282	0.604197
PAPLN	7.37634e-263	4.57661	0.132	0.006	1.55478e-258	0.604112
AL078590.3	9.1811e-277	3.37182	0.179	0.021	1.93519e-272	0.603556
HDLBP	1.16611e-271	0.637805	0.946	0.831	2.45793e-267	0.603364
DPM3	7.69263e-193	0.719326	0.838	0.711	1.62145e-188	0.602795
SDSL	1.24489e-249	1.86024	0.324	0.106	2.62398e-245	0.602718
SGCB	5.80289e-184	0.925565	0.651	0.467	1.22313e-179	0.602543
AHNAK2	1.5091e-244	2.28097	0.264	0.071	3.18088e-240	0.602177
DALRD3	5.2519e-182	1.22128	0.493	0.286	1.107e-177	0.60209
DNPH1	1.03943e-187	0.835965	0.72	0.55	2.1909e-183	0.601895
MXRA5	3.02551e-137	10.376	0.058	0	6.37718e-133	0.601806
IL1RAPL1	6.9497e-172	1.69522	0.355	0.171	1.46486e-167	0.601805
SDF2	5.0584e-190	0.903385	0.666	0.471	1.06621e-185	0.601655
SIDT2	1.13244e-254	2.03888	0.295	0.086	2.38695e-250	0.60147
YIPF5	8.09949e-188	0.864273	0.695	0.519	1.70721e-183	0.60067
LBX2	2.00237e-256	2.2557	0.266	0.068	4.2206e-252	0.600016
TMEM159	1.87955e-281	3.6803	0.163	0.014	3.96172e-277	0.599889
UBXN6	8.88713e-191	1.16823	0.513	0.299	1.87323e-186	0.5993
DSTYK	6.11857e-198	1.33176	0.45	0.233	1.28967e-193	0.599292
CNP	1.76151e-153	0.938636	0.638	0.476	3.7129e-149	0.59885
TSPYL1	1.03824e-201	1.20703	0.496	0.27	2.18839e-197	0.598688
PRKAR1A	1.26748e-228	0.670582	0.892	0.753	2.6716e-224	0.598159
NDUFA4L2	4.59933e-274	2.56377	0.233	0.046	9.69447e-270	0.597357
HBEGF	2.70089e-143	1.80233	0.331	0.166	5.69293e-139	0.596573
ITFG1	6.75245e-190	1.09248	0.546	0.333	1.42328e-185	0.596492
KDELR2	2.33149e-266	0.618059	0.965	0.909	4.91431e-262	0.596427
SORBS2	3.13445e-124	0.920377	0.648	0.511	6.6068e-120	0.596404
PIGS	3.76142e-186	1.02951	0.579	0.374	7.92832e-182	0.596088
PCYOX1L	9.64393e-273	2.52549	0.236	0.048	2.03275e-268	0.596015
RC3H2	3.87307e-192	1.03402	0.576	0.362	8.16365e-188	0.595593
TGFBR3L	2.73165e-245	2.06791	0.288	0.085	5.75776e-241	0.595559
FNIP2	1.15168e-197	1.56197	0.381	0.173	2.42752e-193	0.595111
CNFN	1.31969e-257	2.15544	0.276	0.073	2.78165e-253	0.594901
STIM1	3.0373e-261	2.15204	0.276	0.072	6.40202e-257	0.593962
MBD5	9.51882e-227	1.70588	0.348	0.132	2.00638e-222	0.593648
ZNF428	2.35529e-179	0.87412	0.679	0.501	4.96448e-175	0.593528
MARCH6	2.35094e-189	0.85321	0.695	0.512	4.9553e-185	0.592981
PRUNE1	5.35195e-224	1.60921	0.368	0.148	1.12808e-219	0.592188
TRPM3	1.33745e-236	4.41768	0.134	0.011	2.81907e-232	0.591969
SURF1	7.15633e-181	0.943477	0.627	0.437	1.50841e-176	0.59156
OSBPL7	1.03374e-259	2.17429	0.272	0.07	2.17892e-255	0.591408
FAM13B	1.24428e-195	1.29128	0.458	0.24	2.6227e-191	0.591407
RARG	2.01878e-205	1.60563	0.368	0.157	4.25517e-201	0.590873
ABCC1	2.04098e-233	1.7475	0.338	0.122	4.30199e-229	0.590654
CAP2	1.95232e-233	1.85097	0.319	0.109	4.1151e-229	0.590458
SLC2A4RG	4.34824e-167	1.01507	0.581	0.401	9.16522e-163	0.589758
SEL1L3	6.23735e-237	2.1047	0.28	0.083	1.31471e-232	0.589317
CBLB	1.86667e-211	1.81158	0.325	0.123	3.93456e-207	0.588763
CUEDC2	2.03481e-186	0.89883	0.655	0.461	4.28898e-182	0.588734
DNAJB2	9.76235e-204	1.4814	0.397	0.182	2.05771e-199	0.588117
PCDHB6	7.48737e-273	2.78673	0.211	0.035	1.57819e-268	0.588001
L1CAM	2.15481e-173	1.40992	0.417	0.221	4.54192e-169	0.587935
RAB5B	1.27898e-195	1.23425	0.476	0.257	2.69584e-191	0.587503
TNFAIP2	1.58848e-167	1.76335	0.333	0.15	3.3482e-163	0.587195
DLX3	3.10111e-190	7.15119	0.082	0.001	6.53652e-186	0.586397
AC100810.1	2.74436e-226	1.70318	0.344	0.13	5.78456e-222	0.585894
UGGT1	3.739e-187	1.13215	0.517	0.304	7.88107e-183	0.585323
TBL1XR1	1.39488e-167	0.859351	0.681	0.517	2.94012e-163	0.585218
EFR3A	1.65514e-199	1.28579	0.455	0.232	3.4887e-195	0.585036
ABHD14A	2.52786e-189	1.20355	0.485	0.271	5.32822e-185	0.583723
ATM	5.35297e-174	1.01273	0.575	0.375	1.1283e-169	0.58232
ZHX1	1.62877e-186	1.07018	0.543	0.329	3.43312e-182	0.581105
AC010642.2	5.1388e-176	0.947878	0.613	0.421	1.08316e-171	0.58105
NPTXR	1.2935e-271	3.56341	0.163	0.016	2.72645e-267	0.580836
PLXNA3	4.07991e-257	2.35855	0.246	0.057	8.59963e-253	0.580204
NOTUM	5.44261e-191	6.90189	0.084	0.001	1.14719e-186	0.579759
EIF2AK4	7.48843e-230	0.619288	0.936	0.815	1.57841e-225	0.579654
RNPC3	5.03829e-198	1.62894	0.355	0.15	1.06197e-193	0.578274
SPG11	9.43213e-196	1.37641	0.42	0.206	1.9881e-191	0.578093
ARL2BP	4.33534e-166	0.763293	0.757	0.616	9.13803e-162	0.577813
GPR155	1.81686e-267	3.24361	0.178	0.022	3.82957e-263	0.577363
RB1CC1	8.67617e-182	0.748769	0.771	0.602	1.82876e-177	0.577301
CCNL2	2.5783e-176	0.98534	0.585	0.384	5.43453e-172	0.576424
SPTBN5	8.54859e-269	3.14623	0.183	0.024	1.80187e-264	0.57576
PKD1	6.47393e-189	1.2705	0.453	0.238	1.36457e-184	0.575535
LINC00294	1.95379e-234	1.91154	0.301	0.097	4.1182e-230	0.575375
NPHP3	2.44663e-197	1.54184	0.373	0.166	5.157e-193	0.575106
TMCC1	1.22171e-244	2.07544	0.277	0.078	2.57513e-240	0.574898
ARPC1B	7.20243e-179	0.726165	0.791	0.641	1.51813e-174	0.574397
MT-ND2	0	0.576145	0.996	1	0	0.573841
MED13	1.86406e-171	0.916232	0.626	0.437	3.92906e-167	0.573562
AHRR	1.90838e-221	1.72535	0.332	0.123	4.02248e-217	0.572816
ING4	4.91028e-204	1.47863	0.387	0.172	1.03499e-199	0.572232
MMP17	2.54754e-207	1.97132	0.29	0.101	5.3697e-203	0.571682
KAT2B	3.78492e-236	2.42164	0.236	0.057	7.97786e-232	0.571507
RAB40B	1.21442e-246	2.08464	0.274	0.075	2.55976e-242	0.571192
KCTD20	6.40695e-177	1.09399	0.522	0.313	1.35046e-172	0.571064
CCDC92	2.8287e-230	1.78221	0.32	0.11	5.96233e-226	0.570307
INPPL1	4.9595e-185	1.19235	0.478	0.266	1.04536e-180	0.569942
S100A10	5.31132e-233	0.57101	0.998	1	1.11952e-228	0.569868
P2RX7	3.95524e-211	5.99577	0.095	0.002	8.33684e-207	0.569598
MRPL33	9.91497e-289	0.571853	0.996	0.992	2.08988e-284	0.569566
CLTC	4.00262e-272	0.590081	0.965	0.882	8.43672e-268	0.569428
OTUD7B	1.50172e-168	1.10329	0.516	0.318	3.16532e-164	0.5693
CCL2	2.79526e-125	3.71971	0.153	0.045	5.89185e-121	0.569115
ITM2C	6.23734e-166	1.01432	0.561	0.366	1.31471e-161	0.569032
MORN2	4.11314e-176	0.774304	0.734	0.586	8.66969e-172	0.568339
NAXE	8.41761e-190	0.677348	0.839	0.708	1.77426e-185	0.568295
ZYG11B	4.17508e-175	1.03511	0.549	0.345	8.80024e-171	0.568278
CDKN1A	1.38964e-63	1.04198	0.545	0.485	2.92907e-59	0.567881
MN1	6.52684e-206	6.1708	0.092	0.001	1.37573e-201	0.567713
CTNND1	6.44372e-167	0.928873	0.611	0.426	1.35821e-162	0.567541
BABAM2	2.42922e-158	1.33853	0.424	0.234	5.12031e-154	0.567537
TBC1D23	4.27527e-175	1.26079	0.45	0.247	9.01142e-171	0.567354
SH3YL1	2.96769e-247	2.22481	0.255	0.064	6.2553e-243	0.567327
TMEM45A	1.6097e-250	2.37347	0.239	0.055	3.39292e-246	0.567258
DAP	2.65389e-165	0.792224	0.716	0.557	5.59386e-161	0.567233
SNX18	7.8356e-199	1.54195	0.367	0.159	1.65159e-194	0.565896
ZSCAN18	1.2138e-266	3.02612	0.187	0.026	2.55845e-262	0.565884
RHOC	5.62415e-186	0.614782	0.92	0.824	1.18546e-181	0.5656
NECTIN4	4.92093e-248	4.25172	0.133	0.008	1.03723e-243	0.565479
NIPAL3	4.36522e-171	1.13208	0.499	0.295	9.20101e-167	0.564907
KHDC4	8.11764e-172	0.833277	0.677	0.497	1.71104e-167	0.564129
DBP	1.05513e-222	1.91749	0.294	0.096	2.224e-218	0.563742
DNASE1	1.99812e-228	1.94923	0.289	0.091	4.21165e-224	0.563327
AZIN2	4.55768e-211	2.17444	0.259	0.079	9.60668e-207	0.56318
ABL2	2.93004e-166	0.650869	0.864	0.744	6.17594e-162	0.562351
UBE2Z	9.71812e-180	0.739831	0.76	0.595	2.04839e-175	0.562272
AAMDC	2.3491e-179	1.30738	0.43	0.224	4.95143e-175	0.562174
CUEDC1	8.65768e-170	1.22938	0.457	0.255	1.82486e-165	0.561826
PGRMC2	1.89732e-143	1.11668	0.503	0.328	3.99917e-139	0.56169
CIC	1.00528e-176	1.17699	0.477	0.27	2.11892e-172	0.561426
EMILIN1	1.49132e-174	1.38925	0.403	0.204	3.14341e-170	0.559869
TLL1	1.84578e-220	5.18354	0.108	0.004	3.89054e-216	0.559822
RBMS3	1.02008e-173	1.4566	0.384	0.189	2.15012e-169	0.559333
TTLL3	1.67622e-247	2.22641	0.251	0.062	3.53314e-243	0.558829
LINC00667	1.05353e-184	1.21901	0.458	0.245	2.22063e-180	0.558306
RGS8	2.92998e-136	9.61899	0.058	0	6.17581e-132	0.557901
CRIP2	1.30662e-142	0.934445	0.597	0.435	2.75409e-138	0.557864
TMEM150A	3.3956e-234	2.12882	0.262	0.072	7.15724e-230	0.557752
ZNF804A	3.81773e-133	2.20441	0.253	0.109	8.04701e-129	0.557716
MYO9B	2.72221e-166	0.897528	0.621	0.431	5.73788e-162	0.557365
PHKB	1.35538e-169	1.101	0.506	0.304	2.85686e-165	0.557105
SRGAP2B	8.34531e-118	1.0611	0.525	0.377	1.75903e-113	0.557078
ATRN	7.4304e-212	1.56382	0.356	0.143	1.56618e-207	0.556718
CCNI	0	0.5586	0.995	0.978	0	0.555807
P2RX6	2.87348e-251	4.08495	0.136	0.009	6.05671e-247	0.555554
NRP2	4.365e-126	1.15717	0.48	0.316	9.20054e-122	0.555441
ARSA	2.94338e-264	2.9229	0.19	0.028	6.20406e-260	0.555351
RAP1A	2.22703e-167	0.783087	0.709	0.541	4.69414e-163	0.555209
FMNL3	9.11286e-159	1.53248	0.362	0.181	1.92081e-154	0.554759
UGCG	1.09129e-66	0.914352	0.606	0.557	2.30023e-62	0.554097
BTG2	3.2648e-227	2.26135	0.245	0.065	6.88154e-223	0.554031
ZDHHC9	2.88586e-195	1.40192	0.395	0.183	6.08281e-191	0.553757
PARP14	2.14141e-177	1.27874	0.433	0.227	4.51366e-173	0.553693
MIA3	7.53407e-163	0.983297	0.563	0.37	1.58803e-158	0.553596
TSHZ2	7.26069e-250	3.25565	0.17	0.022	1.53041e-245	0.55346
CNPY2	4.34585e-208	0.582465	0.95	0.861	9.16018e-204	0.553341
MBNL2	3.69944e-145	0.938906	0.589	0.418	7.79769e-141	0.553016
PGM3	4.77701e-169	1.2254	0.451	0.251	1.0069e-164	0.552656
DCTN5	2.13731e-161	0.85241	0.648	0.474	4.50502e-157	0.552362
TMED7	3.05732e-173	0.749197	0.736	0.569	6.44423e-169	0.551409
BRSK1	3.70403e-256	2.93185	0.188	0.029	7.80735e-252	0.551188
PLXNB1	3.20209e-253	2.5272	0.218	0.043	6.74936e-249	0.550929
PTHLH	2.18921e-51	1.4252	0.386	0.308	4.61442e-47	0.550128
SDCCAG8	2.92599e-164	0.823398	0.668	0.489	6.1674e-160	0.55003
CHD9	8.08987e-167	0.670143	0.82	0.684	1.70518e-162	0.549517
TTPAL	3.63959e-168	1.17376	0.468	0.268	7.67153e-164	0.549321
RAB6A	6.52801e-162	0.963669	0.569	0.377	1.37597e-157	0.548327
ZNF83	9.2509e-221	1.89006	0.29	0.094	1.9499e-216	0.548118
PGPEP1	9.01814e-207	1.6357	0.335	0.13	1.90084e-202	0.54796
BLOC1S6	1.77586e-164	0.777161	0.705	0.53	3.74315e-160	0.547898
MON2	3.17536e-187	1.38286	0.396	0.188	6.69302e-183	0.547614
CTBS	9.33171e-211	1.70509	0.321	0.118	1.96694e-206	0.547333
CLDND1	2.9385e-141	0.838176	0.653	0.505	6.19378e-137	0.547329
USP22	1.97761e-201	0.607092	0.901	0.771	4.1684e-197	0.54699
VPS41	1.01781e-167	1.14404	0.478	0.276	2.14534e-163	0.54685
PRDX5	8.23832e-296	0.549985	0.994	0.986	1.73647e-291	0.546685
PEAK1	1.15033e-200	1.67624	0.326	0.127	2.42467e-196	0.546455
ACTN4	0	0.547161	0.997	0.99	0	0.545519
RAB11FIP5	4.50805e-223	1.95455	0.279	0.086	9.50206e-219	0.54532
MTERF1	1.43761e-165	1.34853	0.404	0.211	3.0302e-161	0.544808
SLC33A1	1.46362e-192	1.44412	0.377	0.169	3.08501e-188	0.544435
AL358334.2	2.34822e-248	2.97322	0.183	0.028	4.94958e-244	0.544099
EPS15	3.91106e-161	0.978572	0.556	0.361	8.24374e-157	0.544086
PDGFC	3.95192e-232	2.4179	0.225	0.053	8.32985e-228	0.544029
BEND6	1.63804e-187	1.42741	0.381	0.175	3.45266e-183	0.543844
CCDC88B	2.80332e-234	2.0678	0.263	0.072	5.90884e-230	0.543831
CNIH2	1.02782e-183	1.83655	0.296	0.115	2.16643e-179	0.543619
RSF1	3.35776e-163	0.738448	0.736	0.572	7.07748e-159	0.543498
PIGN	8.27616e-230	1.92038	0.283	0.086	1.74445e-225	0.543467
HRCT1	2.20135e-134	1.67593	0.324	0.163	4.64001e-130	0.543002
NDUFAF3	4.06522e-169	0.627892	0.864	0.74	8.56868e-165	0.542498
HIBADH	1.74258e-197	1.48122	0.366	0.157	3.67301e-193	0.542128
SLC25A42	2.76621e-247	2.64305	0.205	0.038	5.83062e-243	0.541824
ZNF226	1.74155e-178	1.3344	0.406	0.202	3.67083e-174	0.541768
SLC35G1	6.33805e-201	1.59657	0.339	0.135	1.33593e-196	0.541239
PIK3R3	6.79856e-209	1.90546	0.284	0.095	1.433e-204	0.541151
PLEKHM3	2.67893e-240	2.35251	0.23	0.052	5.64666e-236	0.541078
DNAJB9	1.01089e-199	1.57268	0.344	0.14	2.13076e-195	0.541001
ZER1	5.45195e-216	1.75547	0.308	0.107	1.14916e-211	0.540685
PDZD8	3.73047e-160	0.867071	0.623	0.437	7.86308e-156	0.540185
SMARCA2	7.13992e-151	0.876858	0.616	0.444	1.50495e-146	0.540144
DMRTA1	1.0823e-213	2.06893	0.261	0.078	2.28128e-209	0.539991
ARID1B	4.35104e-156	0.797325	0.677	0.509	9.17112e-152	0.539789
SMIM19	4.90663e-160	1.04108	0.518	0.323	1.03422e-155	0.539279
LIN7B	1.87569e-215	1.9049	0.283	0.091	3.95358e-211	0.539088
UBE2D1	4.16961e-127	1.07	0.503	0.338	8.78871e-123	0.538209
AC068580.4	8.68656e-228	4.7626	0.113	0.005	1.83095e-223	0.538174
SEC23A	4.32965e-164	1.2368	0.435	0.238	9.12603e-160	0.538008
EHD2	1.85319e-164	1.18753	0.453	0.253	3.90616e-160	0.537949
TRIM38	3.87699e-181	1.3779	0.39	0.186	8.17193e-177	0.537381
AFF4	4.68246e-162	0.798288	0.673	0.497	9.8697e-158	0.537248
MON1B	5.50342e-163	1.13014	0.475	0.277	1.16001e-158	0.536816
LHFPL2	2.13755e-166	1.48253	0.362	0.174	4.50553e-162	0.536676
UBE2W	6.4389e-168	1.13691	0.472	0.268	1.35719e-163	0.536621
VAMP7	9.72734e-165	1.09911	0.488	0.288	2.05033e-160	0.536363
RASSF4	3.55766e-242	3.28702	0.163	0.021	7.49883e-238	0.535784
GALNS	3.41171e-206	1.66733	0.321	0.12	7.19119e-202	0.535212
ZNFX1	1.12872e-159	0.992892	0.539	0.345	2.37911e-155	0.535169
GRIA2	8.20273e-245	2.57248	0.208	0.04	1.72897e-240	0.535076
PDCD6IP	2.06276e-154	0.789115	0.678	0.511	4.34788e-150	0.53502
DOK6	7.8936e-236	4.3842	0.122	0.006	1.66381e-231	0.534873
PGAM2	1.00057e-181	6.68417	0.08	0.001	2.10899e-177	0.534734
PIGP	3.48691e-152	0.811166	0.659	0.497	7.34971e-148	0.534559
TMEM132A	1.66465e-202	1.85305	0.288	0.1	3.50874e-198	0.533679
UGP2	4.75688e-118	0.881952	0.605	0.478	1.00265e-113	0.533581
JHY	3.66251e-256	3.10159	0.172	0.022	7.71983e-252	0.533473
LINC00595	8.54439e-133	9.51888	0.056	0	1.80099e-128	0.533057
SCAMP1	1.42812e-165	1.14549	0.465	0.265	3.0102e-161	0.532652
FRS2	2.15038e-177	1.30143	0.408	0.203	4.53256e-173	0.530984
PKD2	3.58094e-196	1.50216	0.353	0.148	7.54791e-192	0.530264
TCEAL3	4.60976e-150	1.025	0.517	0.331	9.71646e-146	0.529923
SRGAP2C	8.43762e-115	1.05941	0.499	0.347	1.77848e-110	0.528643
FAT3	5.94417e-214	2.55325	0.207	0.048	1.25291e-209	0.528522
GSN	1.0899e-143	1.11629	0.473	0.288	2.2973e-139	0.528005
SURF4	3.52764e-178	0.609995	0.865	0.738	7.43555e-174	0.527646
RP2	5.22615e-223	1.98204	0.266	0.077	1.10157e-218	0.527224
DIP2B	5.92729e-166	1.27537	0.413	0.215	1.24935e-161	0.526729
LRRC23	1.23023e-185	1.40768	0.374	0.17	2.59308e-181	0.526473
FIS1	2.11884e-238	0.54049	0.974	0.941	4.4661e-234	0.526437
ZCRB1	6.92426e-217	0.551891	0.953	0.858	1.45949e-212	0.525952
SEC24D	9.37699e-171	1.29757	0.405	0.205	1.97648e-166	0.525517
MYL5	7.66006e-195	1.53426	0.342	0.14	1.61459e-190	0.524715
ALDH6A1	6.66357e-248	2.98014	0.176	0.025	1.40455e-243	0.524505
FGFR4	2.77988e-241	3.36181	0.156	0.018	5.85942e-237	0.524442
PHACTR2	2.6256e-167	1.26112	0.415	0.215	5.53425e-163	0.523365
RNF103	2.03649e-210	1.79828	0.291	0.098	4.29251e-206	0.523299
DDX17	9.46551e-203	0.55279	0.946	0.873	1.99514e-198	0.52294
AC245595.1	3.98076e-145	0.662823	0.788	0.663	8.39065e-141	0.522305
DENND1B	3.14405e-198	1.65701	0.315	0.119	6.62704e-194	0.521959
SEC24A	4.4801e-167	1.24557	0.419	0.219	9.44316e-163	0.521893
ATP6V1F	9.37677e-253	0.52945	0.984	0.972	1.97644e-248	0.520979
DBN1	5.30864e-134	1.01284	0.514	0.341	1.11896e-129	0.520598
MLYCD	2.78867e-217	1.97181	0.264	0.078	5.87796e-213	0.520557
KLF7	4.2807e-233	2.36582	0.22	0.049	9.02286e-229	0.52048
NRSN2	3.81995e-189	1.46534	0.355	0.153	8.05169e-185	0.520196
CLEC11A	6.7047e-172	1.3001	0.4	0.2	1.41322e-167	0.520041
C15orf54	2.28037e-231	2.90462	0.179	0.029	4.80656e-227	0.519927
RAPGEF2	1.0565e-171	1.40021	0.371	0.175	2.22688e-167	0.519477
LYRM9	1.185e-242	3.41429	0.152	0.016	2.49774e-238	0.518972
ARHGEF40	2.94928e-199	1.69044	0.307	0.113	6.2165e-195	0.518964
PCNX3	2.87724e-150	0.932978	0.556	0.368	6.06464e-146	0.518736
TOR1AIP1	6.21584e-146	0.897455	0.578	0.399	1.31018e-141	0.518729
PIK3C2A	2.33369e-147	1.04935	0.494	0.306	4.91895e-143	0.51838
ECHDC2	1.06523e-187	1.5707	0.33	0.136	2.2453e-183	0.518332
TMEM42	1.6746e-175	1.26409	0.41	0.205	3.52972e-171	0.518276
VEZF1	9.40419e-144	0.758392	0.683	0.517	1.98221e-139	0.517982
FKBP8	1.03294e-167	0.62174	0.833	0.709	2.17724e-163	0.517909
SLC6A6	6.11198e-145	1.37353	0.377	0.201	1.28828e-140	0.517822
VAMP3	2.28532e-152	0.834291	0.62	0.441	4.81701e-148	0.51726
SHC1	2.33115e-141	0.592842	0.872	0.773	4.9136e-137	0.516959
CLCN3	2.11874e-150	1.06784	0.484	0.293	4.46588e-146	0.516833
CLIC3	1.41105e-209	4.96806	0.104	0.004	2.97422e-205	0.516679
CCDC85A	1.41767e-175	6.70199	0.077	0.001	2.98816e-171	0.516053
GTF2H5	3.33754e-163	0.567706	0.909	0.817	7.03488e-159	0.516045
RASAL2	1.69855e-128	0.842871	0.612	0.46	3.58021e-124	0.515837
DENND5B	4.22297e-151	1.29596	0.398	0.214	8.90118e-147	0.515793
SHC2	5.39642e-184	6.2896	0.082	0.001	1.13746e-179	0.515747
NQO2	2.94334e-132	0.9226	0.559	0.391	6.20397e-128	0.515733
ZCCHC14	2.76979e-182	1.54884	0.332	0.14	5.83816e-178	0.514216
ZNF358	9.05902e-160	1.16846	0.44	0.243	1.90946e-155	0.514125
F11R	7.91151e-241	3.09629	0.166	0.022	1.66759e-236	0.513983
OXLD1	3.15107e-153	0.716808	0.717	0.562	6.64183e-149	0.513951
DEXI	1.49539e-168	1.25351	0.41	0.21	3.15198e-164	0.51394
FAM160B1	2.63911e-191	1.56674	0.328	0.132	5.56273e-187	0.513891
KIF1B	2.7221e-142	0.914175	0.562	0.386	5.73764e-138	0.513766
RABGAP1	2.41519e-145	0.954932	0.538	0.354	5.09073e-141	0.513753
EXOC7	2.2319e-154	1.09288	0.47	0.274	4.70441e-150	0.513653
PCDHB9	6.59578e-239	3.00111	0.171	0.024	1.39026e-234	0.51319
TLR5	1.77962e-190	5.89568	0.087	0.002	3.75108e-186	0.512924
BRWD3	1.31083e-187	1.49803	0.342	0.143	2.76297e-183	0.512327
ZNF322	8.86975e-169	1.26164	0.406	0.206	1.86957e-164	0.512225
SH3D19	4.45915e-194	1.73047	0.296	0.108	9.39899e-190	0.512218
DDR2	4.79146e-91	0.876933	0.584	0.477	1.00994e-86	0.512129
FAM208A	1.60759e-145	0.803841	0.637	0.467	3.38849e-141	0.512047
AC136616.1	2.82971e-188	2.66623	0.192	0.047	5.96447e-184	0.511917
BCL2L13	1.20928e-151	1.03357	0.495	0.304	2.54893e-147	0.511619
TRIQK	4.4882e-191	1.54997	0.33	0.133	9.46023e-187	0.511491
SETD5	6.75454e-139	0.754104	0.678	0.527	1.42372e-134	0.511283
SKAP2	3.70167e-147	0.974788	0.524	0.335	7.80238e-143	0.510789
PRR16	2.11721e-196	1.8973	0.269	0.09	4.46264e-192	0.510375
CYB5R3	4.2838e-161	0.633626	0.804	0.654	9.0294e-157	0.509436
NACC2	3.36538e-137	1.02414	0.497	0.32	7.09354e-133	0.508999
AC144831.1	1.76556e-184	6.20622	0.082	0.001	3.72144e-180	0.50891
ADARB1	5.96059e-159	1.55883	0.326	0.148	1.25637e-154	0.508178
GUCY1A2	2.6902e-182	6.19118	0.082	0.001	5.6704e-178	0.507677
TAOK3	5.17585e-143	0.891925	0.569	0.389	1.09097e-138	0.507505
ATP6V1E1	3.07716e-144	0.64693	0.784	0.653	6.48604e-140	0.507193
RTN2	1.61454e-229	2.58695	0.196	0.038	3.40314e-225	0.507041
YTHDF3	1.00162e-143	0.850557	0.596	0.418	2.11122e-139	0.506932
PLCB1	3.15722e-172	1.54466	0.328	0.142	6.65479e-168	0.506648
JUNB	1.94929e-99	0.998912	0.507	0.371	4.10871e-95	0.506449
GPC6	3.04607e-177	1.74019	0.291	0.112	6.4205e-173	0.506395
DCAF6	5.29268e-153	1.10647	0.457	0.265	1.11559e-148	0.505658
DAZAP2	4.41975e-155	0.635888	0.795	0.65	9.31596e-151	0.505531
TPST2	3.16507e-184	1.57674	0.32	0.129	6.67133e-180	0.504556
TCEA2	7.4335e-144	0.841215	0.599	0.42	1.56683e-139	0.503888
EDNRB	1.11211e-229	2.62431	0.192	0.036	2.3441e-225	0.503867
EFEMP1	8.06087e-118	1.83139	0.275	0.132	1.69907e-113	0.503631
MTRNR2L8	3.30461e-174	1.47647	0.341	0.15	6.96546e-170	0.503477
ADPGK	1.47209e-140	0.985111	0.511	0.327	3.10288e-136	0.503392
MLLT11	8.35993e-118	0.731847	0.687	0.566	1.76211e-113	0.502779
TMEM127	2.23669e-171	1.39266	0.361	0.167	4.7145e-167	0.502749
DUSP3	2.69169e-140	1.10707	0.454	0.274	5.67354e-136	0.502609
MAP3K7CL	8.12051e-221	4.0525	0.124	0.009	1.71164e-216	0.50251
POGZ	1.31893e-137	0.798708	0.629	0.465	2.78005e-133	0.502387
PTPRK	1.3221e-159	1.33204	0.377	0.187	2.78673e-155	0.50218
PCDH20	7.14779e-126	9.47502	0.053	0	1.50661e-121	0.502176
SHTN1	1.2232e-169	1.60806	0.312	0.131	2.57827e-165	0.501713
DACT3	5.59417e-230	3.79949	0.132	0.011	1.17914e-225	0.501533
GAS6-AS1	7.18904e-212	2.49515	0.201	0.045	1.51531e-207	0.501524
CD46	5.44414e-138	0.858592	0.584	0.412	1.14752e-133	0.501418
PHLDB2	2.75824e-71	0.906188	0.553	0.474	5.81382e-67	0.501122
ADAMTS15	2.57098e-213	3.62277	0.138	0.016	5.4191e-209	0.499943
TNS2	8.73051e-160	1.41849	0.352	0.167	1.84022e-155	0.499307
GPRC5B	2.64657e-213	4.49805	0.111	0.006	5.57845e-209	0.499283
IFT81	1.57456e-140	1.16644	0.428	0.248	3.31885e-136	0.499234
CCDC106	4.94506e-180	1.48528	0.336	0.142	1.04232e-175	0.499053
MICALL2	6.29433e-201	1.86849	0.267	0.086	1.32672e-196	0.498888
FAM89A	6.32693e-107	0.857136	0.582	0.453	1.33359e-102	0.498853
FRMD6	1.08269e-34	1.01997	0.489	0.459	2.28209e-30	0.498767
UHRF1BP1L	7.46941e-166	1.28181	0.389	0.192	1.5744e-161	0.498624
SIRPA	5.39908e-162	1.97007	0.253	0.094	1.13802e-157	0.498429
SEPT8	1.70204e-178	1.41999	0.351	0.154	3.58757e-174	0.498416
BTG1	2.09661e-41	0.586653	0.849	0.868	4.41924e-37	0.498068
NEK7	8.2495e-86	1.04167	0.478	0.354	1.73883e-81	0.497917
CHFR	1.07114e-172	1.34767	0.369	0.171	2.25774e-168	0.49729
B4GALT7	5.44504e-141	0.998434	0.498	0.315	1.1477e-136	0.49722
FLRT1	6.26802e-197	5.40265	0.092	0.002	1.32117e-192	0.497044
DIP2C	1.10738e-221	2.4123	0.206	0.045	2.33414e-217	0.496933
ANXA2	8.63351e-182	0.49803	0.997	0.996	1.81977e-177	0.496536
USO1	1.06443e-137	0.7618	0.651	0.49	2.2436e-133	0.495932
S1PR2	9.06538e-190	1.77672	0.279	0.098	1.9108e-185	0.495705
RALGAPB	3.74546e-144	1.02566	0.483	0.295	7.89468e-140	0.495395
ZNF512B	8.96345e-167	1.31675	0.376	0.181	1.88932e-162	0.495099
KDELR1	3.70397e-161	0.5536	0.894	0.781	7.80722e-157	0.494919
HIPK3	4.16422e-180	1.54509	0.32	0.131	8.77735e-176	0.494429
KMT5B	1.04819e-146	1.13999	0.433	0.245	2.20938e-142	0.493616
RAB3GAP2	2.06736e-139	0.864418	0.571	0.39	4.35758e-135	0.493583
CTSZ	4.66666e-169	0.539314	0.915	0.82	9.83639e-165	0.493472
SLC2A13	9.2816e-134	1.85259	0.266	0.116	1.95638e-129	0.49279
ROBO2	7.72114e-224	3.90605	0.126	0.01	1.62746e-219	0.492163
IRGQ	6.90031e-154	1.22086	0.403	0.213	1.45445e-149	0.492007
DBT	9.40358e-149	1.22376	0.402	0.216	1.98209e-144	0.491951
KLF3	6.85423e-153	1.2354	0.398	0.209	1.44473e-148	0.491688
RAB13	7.37513e-206	0.5011	0.981	0.964	1.55453e-201	0.491579
TBCEL	5.32867e-211	2.08209	0.236	0.064	1.12318e-206	0.491373
LGALS3BP	3.65505e-122	0.606633	0.81	0.715	7.70412e-118	0.491373
SCAND1	1.91129e-194	0.505302	0.972	0.949	4.02862e-190	0.491154
TLL2	3.27316e-204	4.91128	0.1	0.004	6.89917e-200	0.491128
NAIP	9.00072e-185	1.82486	0.269	0.093	1.89717e-180	0.490888
ZNF208	6.96017e-208	2.3355	0.21	0.051	1.46707e-203	0.490454
RAP2B	6.35766e-112	0.897581	0.546	0.397	1.34007e-107	0.490079
RIN2	2.48144e-171	1.47603	0.332	0.144	5.23038e-167	0.490041
VMAC	1.44546e-216	2.31927	0.211	0.048	3.04675e-212	0.489366
ZFHX4	1.87311e-124	1.05383	0.464	0.295	3.94815e-120	0.488977
GATA2-AS1	5.26716e-207	2.05225	0.238	0.066	1.11021e-202	0.488435
ABHD14B	3.70122e-132	0.759182	0.643	0.488	7.80143e-128	0.488154
EIF3L	5.52655e-169	0.514615	0.947	0.884	1.16489e-164	0.487341
BAZ2A	3.07559e-137	0.74854	0.651	0.482	6.48274e-133	0.487299
TNFSF12	2.45398e-226	3.36059	0.145	0.016	5.1725e-222	0.487286
EIF4B	3.06018e-187	0.506062	0.962	0.918	6.45024e-183	0.486832
LANCL1	4.74618e-181	1.62762	0.299	0.115	1.0004e-176	0.48666
RPS6KC1	6.52744e-144	1.05077	0.463	0.275	1.37585e-139	0.486505
TLE3	2.45928e-102	1.38983	0.35	0.21	5.18367e-98	0.486441
GNG2	1.2252e-148	1.50916	0.322	0.149	2.58247e-144	0.48595
CFL2	1.13717e-126	0.863085	0.563	0.405	2.39693e-122	0.485917
AC104695.3	9.25808e-181	5.99316	0.081	0.001	1.95142e-176	0.485446
JMY	1.06899e-154	1.28991	0.376	0.189	2.25321e-150	0.485005
CDKN2C	5.42342e-80	0.832806	0.582	0.489	1.14315e-75	0.484693
DAAM1	8.18456e-154	1.33479	0.363	0.179	1.72514e-149	0.484531
AC239868.3	4.36024e-221	2.89767	0.167	0.026	9.19052e-217	0.483912
TMEM154	9.69259e-227	3.00484	0.161	0.023	2.043e-222	0.483779
ATXN2	8.60791e-135	0.672298	0.719	0.565	1.81438e-130	0.483382
LIMK2	3.88813e-198	2.12883	0.227	0.063	8.19539e-194	0.483245
AC098864.1	9.83265e-177	1.88766	0.256	0.088	2.07253e-172	0.483241
CSNK1G3	8.9141e-137	0.728575	0.663	0.497	1.87891e-132	0.483045
ODF2L	5.81938e-137	1.07541	0.449	0.265	1.22661e-132	0.482858
ERBB2	3.65091e-187	1.73638	0.278	0.098	7.69538e-183	0.482715
HLA-DQA1	1.2104e-197	2.60884	0.185	0.04	2.55128e-193	0.482636
ADAMTS1	2.59642e-134	3.82877	0.126	0.027	5.47274e-130	0.482426
PDXDC1	3.31457e-137	0.934733	0.516	0.333	6.98646e-133	0.482322
PCDHA10	1.77654e-211	2.3511	0.205	0.047	3.7446e-207	0.481975
ZSWIM6	7.02282e-150	1.24213	0.388	0.202	1.48027e-145	0.481947
EIF2AK1	3.02182e-135	0.675529	0.712	0.558	6.36938e-131	0.480977
CETN2	1.73964e-121	0.82765	0.58	0.425	3.66682e-117	0.480037
BRD3	2.02661e-128	0.924364	0.519	0.343	4.27169e-124	0.479745
LEPROT	9.36581e-117	0.689233	0.696	0.573	1.97413e-112	0.479706
DSCR8	1.73813e-148	1.26571	0.379	0.195	3.66364e-144	0.479704
AC092807.3	1.33201e-180	2.13998	0.224	0.067	2.80761e-176	0.479356
CDKN1B	7.42797e-140	1.21019	0.396	0.216	1.56567e-135	0.479236
ATP2A2	5.4691e-133	0.573206	0.835	0.718	1.15278e-128	0.478627
ZNF664	7.74005e-133	0.962312	0.497	0.32	1.63145e-128	0.478269
RNF13	2.59501e-119	0.767415	0.623	0.47	5.46977e-115	0.4781
S100A4	5.69012e-45	0.505365	0.946	0.932	1.19936e-40	0.478075
CHCHD10	4.1094e-111	1.01041	0.473	0.319	8.66178e-107	0.477925
CERS2	7.73852e-131	0.681498	0.701	0.556	1.63112e-126	0.47773
HEXA	1.13836e-134	1.06379	0.449	0.267	2.39943e-130	0.477643
GPX7	3.47763e-213	2.66522	0.179	0.033	7.33015e-209	0.477075
STARD4	4.67575e-221	3.03344	0.157	0.022	9.85555e-217	0.476251
MSC-AS1	1.74155e-204	2.19369	0.217	0.055	3.67085e-200	0.47603
ANXA4	1.44574e-142	1.10117	0.432	0.246	3.04733e-138	0.475705
GLIPR2	1.35618e-209	4.02711	0.118	0.009	2.85855e-205	0.4752
BBOX1-AS1	5.1305e-188	5.52437	0.086	0.002	1.08141e-183	0.475095
ANKRD13A	1.5148e-136	1.29428	0.367	0.195	3.19289e-132	0.475
UBE4A	9.41594e-122	0.803417	0.591	0.431	1.98469e-117	0.474819
TBC1D8B	1.95254e-220	3.56651	0.133	0.012	4.11556e-216	0.474346
SDC3	1.00321e-198	1.97471	0.24	0.07	2.11457e-194	0.47393
KCNK1	1.30955e-82	2.05142	0.231	0.119	2.76027e-78	0.473879
R3HDM2	2.49256e-128	0.936153	0.506	0.33	5.25381e-124	0.473693
CHRNB1	4.83961e-195	2.0414	0.232	0.066	1.02009e-190	0.473605
PIEZO1	8.8887e-131	0.944905	0.501	0.322	1.87356e-126	0.473398
JPX	4.40517e-130	0.683964	0.692	0.555	9.28522e-126	0.473303
TMEM245	1.34834e-123	0.871563	0.543	0.374	2.84204e-119	0.473259
CFAP44	1.67336e-194	2.00289	0.236	0.069	3.52711e-190	0.472682
WDFY1	1.38758e-155	1.40638	0.336	0.156	2.92474e-151	0.472545
TPCN2	4.04987e-208	2.39589	0.197	0.043	8.53631e-204	0.47199
ZZEF1	8.38742e-151	1.22567	0.385	0.197	1.7679e-146	0.471884
TMEM8B	6.4927e-220	2.81518	0.167	0.026	1.36853e-215	0.470136
ADAT1	1.75952e-123	0.826604	0.568	0.405	3.70873e-119	0.469511
PTPRZ1	2.68218e-191	4.99316	0.094	0.004	5.6535e-187	0.469357
PWAR6	5.69162e-165	1.58447	0.296	0.121	1.19968e-160	0.469002
ADCY9	1.00929e-197	1.92214	0.244	0.072	2.12738e-193	0.469002
GABRB3	8.83261e-219	2.77434	0.169	0.027	1.86174e-214	0.468864
IREB2	4.43385e-127	0.72908	0.643	0.488	9.34567e-123	0.468799
CD63	3.92779e-86	0.472488	0.992	0.997	8.279e-82	0.468708
RCN2	3.39305e-192	0.476298	0.984	0.956	7.15187e-188	0.468677
SCAF11	1.61386e-140	0.52003	0.901	0.787	3.40169e-136	0.468547
PLA2G12A	6.26412e-155	1.33742	0.35	0.167	1.32035e-150	0.468097
TMEM256	5.35659e-115	0.725731	0.645	0.504	1.12906e-110	0.468096
GPSM1	4.82546e-156	1.3644	0.343	0.16	1.01711e-151	0.46799
CCNDBP1	6.87662e-129	1.04645	0.447	0.272	1.44945e-124	0.467765
PPP6R2	6.86007e-146	1.16608	0.401	0.215	1.44597e-141	0.467598
FRYL	1.49116e-119	0.863148	0.541	0.379	3.14307e-115	0.466963
AKAP6	2.86931e-210	3.09155	0.151	0.021	6.04793e-206	0.466824
ADAM17	8.1002e-130	0.929847	0.502	0.324	1.70736e-125	0.466783
AKAP13	2.29306e-115	0.831909	0.561	0.405	4.83332e-111	0.466701
REEP1	1.34585e-204	2.76025	0.169	0.031	2.83679e-200	0.466483
IL13RA1	2.26627e-164	1.48065	0.315	0.134	4.77684e-160	0.466406
NEGR1	7.69653e-84	1.09481	0.426	0.303	1.62227e-79	0.466391
ACOX1	6.13745e-157	1.35543	0.344	0.161	1.29365e-152	0.466267
SSBP3	1.71939e-128	1.09187	0.427	0.253	3.62413e-124	0.466227
HERC4	1.04041e-115	0.928295	0.502	0.341	2.19298e-111	0.466004
TLCD1	6.20024e-166	1.40354	0.332	0.145	1.30689e-161	0.465974
LINC00685	4.90255e-177	1.78365	0.261	0.091	1.03336e-172	0.465533
PHF20L1	8.65935e-130	0.598112	0.778	0.644	1.82522e-125	0.465332
MAGED2	2.20729e-145	1.4273	0.326	0.154	4.65253e-141	0.4653
TLN1	3.71975e-129	0.573502	0.811	0.68	7.84049e-125	0.46511
TRIM73	6.56164e-155	1.42651	0.326	0.148	1.38306e-150	0.465044
C19orf66	3.11589e-161	1.39142	0.334	0.149	6.56767e-157	0.464733
ZNF275	6.18665e-180	1.65973	0.28	0.101	1.30402e-175	0.464724
AGGF1	2.19009e-133	1.03902	0.447	0.266	4.61628e-129	0.464442
AC007614.1	3.14314e-187	4.69027	0.099	0.006	6.62512e-183	0.464336
SFXN3	6.83367e-118	1.01587	0.457	0.291	1.4404e-113	0.464252
BIVM	8.07324e-141	1.09092	0.425	0.239	1.70168e-136	0.463641
ARID4B	1.85188e-133	0.543782	0.852	0.727	3.9034e-129	0.463303
MTR	9.95432e-118	0.802733	0.577	0.418	2.09817e-113	0.463177
FAM129A	6.99677e-74	1.18433	0.391	0.277	1.47478e-69	0.463071
YIPF4	4.8515e-120	0.642206	0.721	0.585	1.0226e-115	0.46303
MEF2A	1.25257e-121	0.972635	0.476	0.307	2.64018e-117	0.462974
CAMSAP2	1.00637e-123	0.663121	0.698	0.546	2.12123e-119	0.462859
VKORC1	1.78111e-160	0.482336	0.959	0.919	3.75422e-156	0.46256
PNPLA8	3.59356e-128	0.949267	0.487	0.311	7.5745e-124	0.462293
NXN	7.68329e-202	3.32388	0.139	0.018	1.61948e-197	0.46202
VMP1	3.58201e-67	0.490911	0.941	0.96	7.55016e-63	0.461947
PLA2G15	2.0561e-177	1.69052	0.273	0.099	4.33385e-173	0.461511
HLA-DPB1	1.46617e-77	0.816202	0.565	0.462	3.09038e-73	0.461154
SPAG9	2.12628e-123	0.599599	0.769	0.644	4.48177e-119	0.461092
LACC1	3.16207e-207	2.57555	0.179	0.035	6.665e-203	0.461023
TCTN1	1.45321e-150	1.28404	0.359	0.176	3.06308e-146	0.46097
CHP1	1.70004e-122	0.79736	0.578	0.418	3.58334e-118	0.460874
CMPK1	9.17627e-149	0.516634	0.892	0.775	1.93417e-144	0.460838
SPINK6	6.49016e-132	7.94437	0.058	0.001	1.368e-127	0.460773
OCRL	1.23875e-163	1.52056	0.303	0.126	2.61104e-159	0.46073
SAT2	7.74764e-120	0.704156	0.654	0.504	1.63305e-115	0.460518
ERC1	8.38385e-126	0.99027	0.465	0.29	1.76715e-121	0.460476
SLC12A8	8.62509e-205	2.98981	0.154	0.024	1.818e-200	0.460431
CACNA2D1	5.64603e-163	1.6074	0.286	0.114	1.19007e-158	0.459716
EVI5L	6.29781e-217	2.90819	0.158	0.023	1.32745e-212	0.459494
DGKD	2.2472e-117	1.13957	0.403	0.241	4.73665e-113	0.459247
UCN	6.86711e-218	3.6154	0.127	0.011	1.44745e-213	0.459155
KPNA6	3.89972e-126	0.614307	0.747	0.61	8.21983e-122	0.458887
DNAL1	3.06723e-167	1.53933	0.298	0.121	6.46512e-163	0.45872
C1orf53	1.81469e-109	0.81736	0.561	0.418	3.825e-105	0.458539
VCPIP1	1.47729e-144	1.21249	0.378	0.196	3.11383e-140	0.458319
TSC2	4.23761e-116	0.842029	0.544	0.379	8.93203e-112	0.458064
HPS1	2.02246e-127	0.945918	0.484	0.308	4.26295e-123	0.457824
BAMBI	1.1136e-94	1.4483	0.316	0.182	2.34725e-90	0.457663
ZSWIM8	1.73327e-155	1.36531	0.335	0.154	3.65339e-151	0.457379
SNTA1	7.97807e-190	2.05894	0.222	0.062	1.68162e-185	0.457084
AC022035.1	1.14985e-213	3.24064	0.141	0.017	2.42365e-209	0.45693
RB1	8.09209e-116	0.802599	0.568	0.409	1.70565e-111	0.455876
LRCH3	1.41091e-142	1.32106	0.345	0.169	2.97392e-138	0.455765
PARP8	1.34392e-185	1.88185	0.242	0.075	2.83271e-181	0.455408
ERF	3.23029e-110	0.902909	0.504	0.348	6.8088e-106	0.455066
TULP3	6.26417e-115	0.934378	0.487	0.322	1.32036e-110	0.455042
ZNF117	2.83723e-208	3.01305	0.151	0.022	5.98031e-204	0.45497
ZMPSTE24	3.14571e-118	0.658044	0.691	0.554	6.63052e-114	0.454708
PXK	5.36599e-75	1.05482	0.431	0.323	1.13104e-70	0.454627
TSPO	1.76763e-141	0.467618	0.972	0.961	3.7258e-137	0.454525
WASL	1.42421e-126	0.702225	0.647	0.484	3.00196e-122	0.454339
MFSD14B	3.08912e-109	0.82595	0.55	0.4	6.51124e-105	0.454273
DNM1	1.35154e-128	0.976752	0.465	0.288	2.84877e-124	0.45419
UBN2	1.85679e-131	1.13517	0.4	0.224	3.91373e-127	0.45407
HOTAIR	1.30324e-214	3.28937	0.138	0.015	2.74696e-210	0.453934
MYO1C	9.33669e-133	0.539978	0.84	0.729	1.96799e-128	0.453581
TMEM260	2.15692e-192	2.05207	0.221	0.06	4.54635e-188	0.453507
GOLGA8A	6.76694e-168	1.64287	0.276	0.104	1.42634e-163	0.453433
MAGI2	2.51661e-189	2.06004	0.22	0.061	5.30451e-185	0.453209
ENPP1	1.49855e-188	2.46091	0.184	0.042	3.15865e-184	0.452808
IL31RA	5.68596e-213	3.14439	0.144	0.018	1.19849e-208	0.452793
TRIP11	3.21028e-110	0.792455	0.571	0.417	6.76663e-106	0.452492
MPPED2	3.21747e-189	4.86309	0.093	0.004	6.78179e-185	0.452268
GALNT1	1.0762e-107	0.710584	0.636	0.506	2.26842e-103	0.451931
GTF2IRD2	3.02924e-198	2.30575	0.196	0.046	6.38504e-194	0.451927
KANSL1	8.93082e-120	0.691634	0.653	0.507	1.88244e-115	0.451637
TP53I11	1.63621e-204	3.24223	0.139	0.017	3.4488e-200	0.45067
IDUA	3.87964e-210	2.83311	0.159	0.025	8.17751e-206	0.450464
IBTK	4.20114e-122	0.853771	0.527	0.354	8.85517e-118	0.449937
ZFPM1	7.864e-112	0.829784	0.542	0.387	1.65757e-107	0.449743
EXOC1	3.85138e-113	0.887006	0.507	0.345	8.11793e-109	0.449712
ZNF528	1.49967e-195	2.17173	0.207	0.052	3.161e-191	0.449549
RUNX1T1	2.15572e-163	2.03409	0.221	0.071	4.54383e-159	0.449533
CACNA1D	8.7443e-211	3.4571	0.13	0.013	1.84312e-206	0.449423
MKLN1	3.63091e-113	0.795522	0.564	0.412	7.65323e-109	0.448675
PDPR	6.94501e-120	0.742516	0.604	0.441	1.46387e-115	0.44848
KLC1	4.47117e-125	0.93375	0.48	0.302	9.42434e-121	0.4482
EMC10	2.18142e-132	1.0612	0.422	0.242	4.598e-128	0.447826
SREBF1	9.22777e-137	1.25385	0.357	0.183	1.94503e-132	0.447626
TMEM175	9.15795e-178	1.72744	0.259	0.089	1.93031e-173	0.447407
CSNK1A1	2.9316e-152	0.463763	0.964	0.94	6.17922e-148	0.447068
RETREG3	2.33727e-148	1.38239	0.323	0.148	4.9265e-144	0.44651
FNBP1	3.40281e-119	0.88938	0.502	0.332	7.17245e-115	0.446469
NEXN	1.39286e-99	1.21243	0.368	0.225	2.93587e-95	0.446173
TPRG1L	2.4612e-157	1.41145	0.316	0.138	5.18772e-153	0.44602
RAB31	2.22847e-154	1.60182	0.278	0.113	4.69716e-150	0.445305
STX7	2.1317e-143	1.34671	0.33	0.156	4.49319e-139	0.444416
GRINA	1.84057e-115	0.750504	0.592	0.441	3.87955e-111	0.444298
PPP2CB	1.84327e-106	0.734602	0.604	0.463	3.88524e-102	0.4437
DNAJC3	1.66056e-114	0.559873	0.792	0.67	3.50014e-110	0.443419
ITPR2	4.80844e-137	1.16032	0.382	0.203	1.01352e-132	0.443241
TBC1D9B	9.18699e-112	0.774224	0.572	0.415	1.93643e-107	0.442856
ADD3	3.5166e-72	0.699372	0.633	0.539	7.41228e-68	0.442702
PCAT7	6.83627e-138	1.28659	0.344	0.172	1.44095e-133	0.442588
UQCRQ	0	0.442416	1	1	0	0.442416
CSAD	1.57869e-158	1.56864	0.282	0.113	3.32757e-154	0.442357
CACNB3	5.46094e-172	1.7078	0.259	0.091	1.15106e-167	0.442321
NRBF2	5.35418e-104	0.85051	0.52	0.367	1.12855e-99	0.442265
GLB1	1.89278e-146	1.31612	0.336	0.159	3.98961e-142	0.442217
TMEM178B	9.36448e-197	4.13277	0.107	0.007	1.97384e-192	0.442206
DCAF5	2.10985e-154	1.39927	0.316	0.139	4.44713e-150	0.44217
VPS45	3.70709e-128	1.04255	0.424	0.248	7.8138e-124	0.44204
NCS1	5.53264e-111	0.704876	0.627	0.482	1.16617e-106	0.441957
PAPSS2	4.21198e-121	1.41173	0.313	0.159	8.87802e-117	0.441871
SARAF	1.3542e-126	0.541477	0.816	0.697	2.85437e-122	0.441845
CREB3L1	4.90535e-191	4.24602	0.104	0.007	1.03395e-186	0.441586
KIRREL1	3.6156e-114	0.950665	0.464	0.3	7.62097e-110	0.441108
AC048341.1	3.36126e-152	1.63272	0.27	0.108	7.08485e-148	0.440835
TSC22D2	5.2195e-101	0.897521	0.49	0.342	1.10017e-96	0.439785
AC006504.1	3.18626e-203	3.4611	0.127	0.013	6.716e-199	0.43956
RECK	4.86866e-172	1.74351	0.252	0.086	1.02622e-167	0.439366
ATF7IP	1.00767e-111	0.948324	0.463	0.301	2.12397e-107	0.439074
GGT7	1.83832e-167	1.71479	0.256	0.091	3.87481e-163	0.438986
AC090204.1	5.0446e-115	1.0778	0.407	0.245	1.0633e-110	0.438665
SCYL2	1.67772e-120	0.93917	0.467	0.296	3.5363e-116	0.438592
SPCS3	3.51051e-82	0.458897	0.955	0.945	7.39945e-78	0.438246
PQLC3	1.48301e-206	3.00104	0.146	0.02	3.12589e-202	0.438151
ELOVL5	1.99349e-102	0.876046	0.5	0.35	4.20188e-98	0.438023
MDM2	2.15288e-54	0.735101	0.595	0.516	4.53785e-50	0.437385
PPM1H	6.62788e-198	3.5832	0.122	0.012	1.39703e-193	0.437151
CYFIP1	1.522e-110	0.794763	0.55	0.392	3.20807e-106	0.43712
TENT2	1.9762e-136	1.17741	0.371	0.193	4.16544e-132	0.436819
DNAJB14	2.00243e-106	0.747387	0.584	0.433	4.22072e-102	0.436474
BCL2A1	4.15502e-190	3.79486	0.115	0.011	8.75796e-186	0.436409
DYRK1B	8.88251e-172	1.72461	0.253	0.087	1.87226e-167	0.436325
CA11	1.86073e-204	3.18415	0.137	0.017	3.92204e-200	0.436229
RNF130	1.27751e-116	0.857868	0.508	0.341	2.69274e-112	0.435797
PIP5K1C	1.87717e-130	1.06786	0.408	0.229	3.95671e-126	0.435686
WDR38	4.59246e-112	9.2696	0.047	0	9.67998e-108	0.435671
NUDT22	1.64145e-105	0.66581	0.654	0.53	3.45984e-101	0.43544
PCSK5	1.84447e-198	3.53846	0.123	0.012	3.88777e-194	0.435231
APPBP2	1.02339e-137	1.19778	0.363	0.186	2.1571e-133	0.434795
MAST3	1.09949e-182	1.92377	0.226	0.067	2.31751e-178	0.434773
ZNF708	7.46374e-160	1.62745	0.267	0.102	1.57321e-155	0.434529
DHRS4-AS1	1.89812e-155	1.49201	0.291	0.12	4.00086e-151	0.434174
SLITRK5	3.48128e-159	1.68939	0.257	0.095	7.33785e-155	0.434172
UBE2Q2	5.16785e-114	0.828513	0.524	0.358	1.08928e-109	0.434141
WWP1	1.90042e-124	1.03567	0.419	0.246	4.0057e-120	0.433947
TCEAL8	1.79612e-99	0.808088	0.537	0.395	3.78585e-95	0.433943
PABPN1	1.59412e-126	0.48124	0.901	0.803	3.36008e-122	0.433597
MED13L	4.97246e-108	0.725077	0.598	0.448	1.0481e-103	0.433596
ARFGAP1	4.04884e-111	0.866783	0.5	0.339	8.53414e-107	0.433391
OSBPL1A	2.55344e-102	0.868259	0.499	0.35	5.38215e-98	0.433261
NOL3	1.89501e-120	1.0329	0.419	0.249	3.99431e-116	0.432786
SMDT1	2.8098e-118	0.572208	0.756	0.629	5.9225e-114	0.43259
PDE8B	3.95148e-175	4.91415	0.088	0.004	8.32893e-171	0.432445
SLC12A4	1.18441e-147	1.35519	0.319	0.145	2.49649e-143	0.432307
SLC31A2	1.47703e-185	2.32303	0.186	0.044	3.11328e-181	0.432083
ATF2	4.04626e-146	1.31215	0.329	0.153	8.52871e-142	0.431697
CBY1	1.41437e-142	1.30377	0.331	0.157	2.9812e-138	0.431547
GPCPD1	7.13019e-135	1.20123	0.359	0.185	1.5029e-130	0.431243
THRA	3.11081e-137	1.32144	0.326	0.157	6.55697e-133	0.43079
NAA38	5.75467e-181	0.438144	0.983	0.962	1.21297e-176	0.430696
SGTB	1.8255e-142	1.44958	0.297	0.132	3.84778e-138	0.430524
CFI	1.10897e-192	4.3051	0.1	0.005	2.33748e-188	0.43051
ATRAID	2.17055e-109	0.488185	0.881	0.791	4.57508e-105	0.430091
P4HA1	2.61507e-102	0.819046	0.525	0.372	5.51204e-98	0.429999
NEK1	1.23178e-114	1.09914	0.391	0.229	2.59634e-110	0.429766
PCNX4	9.74383e-108	0.81864	0.524	0.367	2.05381e-103	0.428967
NDUFB5	1.20685e-112	0.508857	0.842	0.736	2.5438e-108	0.428457
NECAP2	6.77173e-109	0.764915	0.56	0.403	1.42735e-104	0.428353
TRPT1	6.37488e-118	1.05437	0.406	0.241	1.3437e-113	0.428074
SHARPIN	4.62992e-111	0.883855	0.484	0.321	9.75894e-107	0.427786
FAM114A2	9.22309e-128	1.14927	0.372	0.2	1.94404e-123	0.427527
MAFB	5.54283e-176	3.68407	0.116	0.013	1.16832e-171	0.427352
GOLGA5	1.21185e-143	1.29867	0.329	0.154	2.55433e-139	0.427263
PIK3CD-AS2	1.8484e-179	2.05366	0.208	0.057	3.89605e-175	0.427161
ELK4	2.49004e-104	0.812014	0.526	0.372	5.24852e-100	0.427119
TTYH3	7.71735e-126	1.1476	0.372	0.202	1.62666e-121	0.426907
ANKRD12	3.73278e-97	0.766433	0.557	0.413	7.86795e-93	0.426903
SMAD2	1.03982e-98	0.723317	0.59	0.451	2.19173e-94	0.426757
GOLM1	7.79897e-96	0.643529	0.663	0.546	1.64387e-91	0.42666
LAMTOR4	1.46467e-175	0.435469	0.979	0.945	3.08722e-171	0.426324
RAB7B	2.92021e-188	2.47746	0.172	0.036	6.15522e-184	0.426124
YWHAG	8.73292e-176	0.433839	0.98	0.944	1.84073e-171	0.425162
MPV17	8.33629e-110	0.580736	0.732	0.604	1.75712e-105	0.425099
BET1L	4.57764e-121	1.02636	0.414	0.244	9.64874e-117	0.424911
LRAT	3.03349e-134	1.55925	0.272	0.118	6.394e-130	0.424117
CD109	2.19273e-78	0.743312	0.57	0.459	4.62184e-74	0.423688
PSKH1	7.36177e-167	1.68717	0.251	0.088	1.55171e-162	0.423479
SSH3	1.06015e-188	2.23811	0.189	0.044	2.23459e-184	0.423003
LGMN	4.29125e-169	1.77728	0.238	0.079	9.0451e-165	0.422993
ANAPC5	1.87426e-120	0.47519	0.89	0.794	3.95055e-116	0.422919
HCG11	4.0587e-124	1.18425	0.357	0.191	8.55493e-120	0.422779
CTIF	9.03323e-173	1.95371	0.216	0.064	1.90402e-168	0.422001
TGFBR2	7.3926e-114	1.12202	0.376	0.216	1.55821e-109	0.421879
FAP	3.15233e-152	6.1993	0.068	0.001	6.64447e-148	0.421553
OCEL1	9.85746e-115	1.06612	0.395	0.232	2.07776e-110	0.421116
ROMO1	1.54184e-209	0.423	0.995	0.983	3.24989e-205	0.420885
ZNF429	4.68989e-187	2.51992	0.167	0.034	9.88535e-183	0.420827
LY96	3.19857e-194	3.42111	0.123	0.013	6.74195e-190	0.420797
GLCCI1	5.10077e-159	1.82001	0.231	0.078	1.07514e-154	0.420423
VEGFB	4.37117e-96	0.638819	0.658	0.539	9.21355e-92	0.420343
GBP1	1.55308e-178	2.30784	0.182	0.043	3.27357e-174	0.420026
TRIM37	1.65411e-110	0.879894	0.477	0.313	3.48653e-106	0.419709
TRIM6	2.05156e-196	3.43937	0.122	0.012	4.32427e-192	0.419604
LRP3	2.11096e-194	2.63879	0.159	0.028	4.44948e-190	0.419568
UBE3B	6.89779e-113	0.963782	0.435	0.271	1.45392e-108	0.419245
SLC39A11	1.71421e-127	1.31823	0.318	0.157	3.61322e-123	0.419197
TMED4	6.56285e-103	0.549354	0.763	0.648	1.38332e-98	0.419157
RAB23	4.21505e-158	1.82134	0.23	0.078	8.88449e-154	0.418907
MIR503HG	2.40449e-144	2.68481	0.156	0.04	5.06818e-140	0.418831
USP8	8.82254e-101	0.622905	0.672	0.542	1.85962e-96	0.418592
CDC42BPA	3.86133e-102	0.635149	0.659	0.528	8.13892e-98	0.418564
SLC5A12	1.8274e-177	4.70243	0.089	0.004	3.8518e-173	0.418517
ELMOD2	3.18855e-155	1.57897	0.265	0.101	6.72083e-151	0.418427
NCDN	1.34253e-107	0.942056	0.444	0.282	2.82978e-103	0.418273
XYLT1	2.52373e-179	2.43113	0.172	0.038	5.31952e-175	0.418155
ZNF12	5.26354e-132	1.1577	0.361	0.188	1.10945e-127	0.41793
PYGL	2.51152e-97	0.932464	0.448	0.3	5.29377e-93	0.417744
MAVS	9.45198e-101	0.743243	0.562	0.415	1.99229e-96	0.417702
BICC1	3.04161e-152	1.59391	0.262	0.102	6.4111e-148	0.417606
GPR137	2.02174e-100	0.818701	0.51	0.361	4.26142e-96	0.417537
PLEKHA1	1.37843e-101	0.867744	0.481	0.328	2.90544e-97	0.417385
RIC1	9.60501e-132	1.25665	0.332	0.164	2.02454e-127	0.417208
EML1	3.77539e-170	1.86794	0.223	0.069	7.95777e-166	0.416551
RFX3	3.92931e-157	1.70705	0.244	0.087	8.2822e-153	0.416521
KCNMB4	7.03012e-195	3.35829	0.124	0.013	1.48181e-190	0.416428
SSH1	1.99976e-81	0.772569	0.539	0.417	4.21508e-77	0.416415
ZFP90	7.23425e-159	1.77028	0.235	0.081	1.52483e-154	0.416015
RBM5	4.57583e-99	0.795361	0.523	0.375	9.64493e-95	0.415974
EIF3H	4.55949e-122	0.442774	0.939	0.879	9.61048e-118	0.415764
UBXN4	7.94829e-102	0.52034	0.799	0.701	1.67534e-97	0.415752
PLBD2	1.58124e-167	1.76164	0.236	0.077	3.33293e-163	0.415747
TIMM8B	6.28661e-159	0.427107	0.973	0.934	1.32509e-154	0.415576
GON4L	5.35341e-99	0.642046	0.647	0.514	1.12839e-94	0.415404
IGF1R	8.19756e-61	0.668448	0.621	0.558	1.72788e-56	0.415106
LINC00346	6.4882e-192	3.26731	0.127	0.015	1.36758e-187	0.414948
INTS6	3.92182e-95	0.802397	0.517	0.374	8.2664e-91	0.414839
CEP350	3.06119e-104	0.582472	0.712	0.579	6.45237e-100	0.41472
ADAR	3.94702e-118	0.500489	0.828	0.723	8.31953e-114	0.414405
SPATA6	9.89787e-108	1.08763	0.381	0.224	2.08627e-103	0.414388
ADD1	1.08069e-96	0.72656	0.57	0.429	2.27788e-92	0.414139
WNT5A	2.40318e-24	0.91798	0.451	0.421	5.06542e-20	0.414009
LZTS3	8.58179e-195	3.33324	0.124	0.013	1.80887e-190	0.413322
TBCK	7.03125e-181	2.29615	0.18	0.041	1.48205e-176	0.413306
ENTPD4	9.00938e-124	1.174	0.352	0.186	1.899e-119	0.413248
AZGP1	1.08656e-181	4.2593	0.097	0.006	2.29026e-177	0.413152
LIMK1	6.12532e-119	1.12859	0.366	0.202	1.2911e-114	0.413065
AC027644.3	2.76081e-108	1.00716	0.41	0.251	5.81925e-104	0.412934
ARL8A	5.06365e-116	1.04273	0.396	0.23	1.06732e-111	0.41292
RAB22A	6.15496e-103	0.648988	0.636	0.497	1.29734e-98	0.412756
ATP13A3	1.81009e-95	0.677442	0.609	0.468	3.8153e-91	0.412562
ADAMTSL1	2.11791e-150	2.48531	0.166	0.043	4.46413e-146	0.412561
FGF7	3.95249e-177	3.49482	0.118	0.014	8.33105e-173	0.412389
UTRN	8.29637e-104	0.90546	0.455	0.296	1.74871e-99	0.411984
TNRC6A	7.89414e-104	0.547638	0.752	0.637	1.66393e-99	0.411824
RNF170	4.24187e-144	1.3773	0.299	0.131	8.941e-140	0.411812
SND1	2.01026e-97	0.684855	0.601	0.465	4.23723e-93	0.411598
RETREG1	1.11831e-153	1.7077	0.241	0.086	2.35717e-149	0.411556
RYBP	1.93143e-91	0.722881	0.569	0.43	4.07108e-87	0.411319
FKBP7	3.41033e-176	2.19639	0.187	0.046	7.1883e-172	0.410725
SLC2A10	8.48691e-186	3.83067	0.107	0.008	1.78887e-181	0.409882
ZC3H6	1.20197e-189	3.05768	0.134	0.018	2.53351e-185	0.409729
PSEN1	2.48601e-148	1.51682	0.27	0.108	5.24001e-144	0.409542
CAPN1	6.41205e-109	0.891746	0.459	0.295	1.35153e-104	0.409311
PIK3CA	4.4447e-133	1.29095	0.317	0.152	9.36855e-129	0.409231
ARHGEF6	7.25458e-189	2.74371	0.149	0.025	1.52912e-184	0.408813
KLHL36	2.61371e-136	1.3139	0.311	0.144	5.50917e-132	0.408622
PON2	2.39993e-100	0.544787	0.75	0.631	5.05857e-96	0.40859
ZBTB44	4.88707e-93	0.697195	0.586	0.455	1.0301e-88	0.408556
MAP4K5	2.37242e-102	0.928472	0.44	0.284	5.00059e-98	0.408528
PPT1	5.93538e-101	0.555496	0.735	0.618	1.25106e-96	0.408289
HERC2	4.21944e-97	0.633585	0.644	0.511	8.89373e-93	0.408029
PLA2G4C	1.36915e-160	5.43896	0.075	0.002	2.8859e-156	0.407922
MTRNR2L1	1.35956e-147	1.58059	0.258	0.1	2.86569e-143	0.407791
PLAT	1.58117e-47	1.11924	0.364	0.277	3.3328e-43	0.407404
DAD1	2.75401e-104	0.423445	0.962	0.951	5.8049e-100	0.407354
UGGT2	2.68031e-119	1.12207	0.363	0.198	5.64957e-115	0.407312
DMPK	2.00532e-130	1.41278	0.288	0.132	4.22681e-126	0.406881
WDR1	3.81476e-101	0.469274	0.867	0.781	8.04076e-97	0.406861
CDH12	5.07643e-160	1.76859	0.23	0.077	1.07001e-155	0.406776
REST	2.55889e-93	0.631543	0.644	0.515	5.39363e-89	0.406714
PEBP1	3.58824e-169	0.408742	0.995	0.995	7.56329e-165	0.406698
RNF44	1.01949e-144	1.47254	0.276	0.114	2.14889e-140	0.40642
PDE1A	1.59111e-149	5.89006	0.069	0.001	3.35374e-145	0.406414
CNPY4	4.67582e-129	1.33043	0.305	0.145	9.85569e-125	0.405781
GALC	1.57789e-175	2.19324	0.185	0.045	3.32588e-171	0.405749
ZBTB7B	8.13858e-150	1.54832	0.262	0.102	1.71545e-145	0.405659
SYNE1	1.32045e-104	1.23627	0.328	0.181	2.78324e-100	0.405495
MAP3K13	4.51224e-95	0.730404	0.555	0.413	9.51091e-91	0.405374
TMEM108	2.11915e-182	3.0227	0.134	0.02	4.46674e-178	0.405042
GDNF	2.44245e-165	3.4029	0.119	0.017	5.14819e-161	0.404945
FAT4	3.26658e-187	3.23592	0.125	0.015	6.8853e-183	0.40449
PIK3C3	9.27993e-126	1.19299	0.339	0.173	1.95602e-121	0.404424
SOD2	8.3581e-110	1.22833	0.329	0.177	1.76172e-105	0.40412
COPG1	5.16832e-99	0.829772	0.487	0.334	1.08938e-94	0.404099
LRRC2	5.11995e-181	4.03953	0.1	0.007	1.07918e-176	0.403953
NAPEPLD	8.33172e-137	1.43669	0.281	0.122	1.75616e-132	0.40371
SARM1	3.88426e-148	1.4521	0.278	0.114	8.18725e-144	0.403683
ADPRHL1	3.29102e-179	2.88328	0.14	0.023	6.93681e-175	0.40366
HDAC5	4.91721e-116	1.1566	0.349	0.189	1.03645e-111	0.403652
ZNF521	7.34975e-168	2.18185	0.185	0.048	1.54918e-163	0.403642
C12orf57	9.63222e-116	0.431093	0.936	0.872	2.03028e-111	0.403503
AKAP11	1.48122e-99	0.829589	0.486	0.329	3.12211e-95	0.40318
MFSD14C	1.2309e-100	0.799586	0.504	0.348	2.59448e-96	0.402991
NUMBL	1.40321e-113	1.19907	0.336	0.181	2.95768e-109	0.402886
CCNG2	3.45468e-172	2.17493	0.185	0.047	7.28178e-168	0.402362
RGL2	4.90792e-149	1.62241	0.248	0.093	1.03449e-144	0.402358
ARHGEF10L	5.72637e-184	3.72254	0.108	0.009	1.207e-179	0.402034
EPS8L2	1.48688e-173	2.18471	0.184	0.046	3.13405e-169	0.401986
NATD1	4.17643e-186	2.9984	0.134	0.019	8.80308e-182	0.401785
HERC1	1.06195e-104	0.869365	0.462	0.301	2.23838e-100	0.401647
CD70	9.48416e-40	0.703015	0.571	0.529	1.99907e-35	0.401422
SMO	3.60511e-166	1.9581	0.205	0.059	7.59886e-162	0.401411
CDH18	4.14622e-158	5.42427	0.074	0.002	8.73941e-154	0.401396
TANK	9.12307e-115	1.09074	0.368	0.207	1.92296e-110	0.401393
BRD3OS	1.437e-123	1.17365	0.342	0.177	3.0289e-119	0.401388
TMEM120A	1.29482e-129	1.23497	0.325	0.159	2.72921e-125	0.401366
PHC3	4.51005e-129	1.26166	0.318	0.154	9.50629e-125	0.401209
HMG20A	6.15358e-130	1.25335	0.32	0.155	1.29705e-125	0.401071
GSTK1	1.038e-88	0.678771	0.59	0.462	2.18791e-84	0.400475
SIPA1L1	4.90678e-108	1.33448	0.3	0.155	1.03425e-103	0.400345
CASD1	1.99694e-146	1.48687	0.269	0.108	4.20914e-142	0.399968
ZNF347	1.93311e-152	1.61814	0.247	0.09	4.07462e-148	0.399681
PNMA8A	7.91499e-134	1.37346	0.291	0.131	1.66832e-129	0.399677
COX14	8.83538e-158	0.409001	0.977	0.939	1.86232e-153	0.399594
AP3B1	6.36883e-98	0.783278	0.51	0.358	1.34242e-93	0.399472
GLIS2	2.4495e-171	2.38995	0.167	0.037	5.16306e-167	0.399122
SV2A	2.04246e-105	0.942782	0.423	0.263	4.30509e-101	0.398797
CAMK2D	5.89351e-107	1.03582	0.385	0.228	1.24223e-102	0.398792
FBXO3	1.87746e-124	1.23404	0.323	0.161	3.95732e-120	0.398594
REV3L	1.01984e-90	0.773791	0.515	0.374	2.14961e-86	0.398503
PTPN21	1.54791e-167	2.00236	0.199	0.056	3.26268e-163	0.39847
LINC01750	1.05125e-103	9.05404	0.044	0	2.21583e-99	0.398378
SLC35B2	1.88332e-100	0.850857	0.468	0.312	3.96966e-96	0.398201
JMJD8	4.18278e-86	0.615426	0.647	0.529	8.81646e-82	0.39818
GLP2R	1.54647e-180	3.86342	0.103	0.008	3.25964e-176	0.397933
TMUB2	6.58098e-114	1.05813	0.376	0.213	1.38714e-109	0.397855
SPOCD1	3.30897e-152	1.8854	0.211	0.068	6.97464e-148	0.39782
CLCN4	1.34518e-178	2.41098	0.165	0.034	2.83537e-174	0.397811
TCTN3	2.70678e-102	0.972445	0.409	0.254	5.70536e-98	0.39773
RMND5A	2.57459e-94	0.877778	0.453	0.306	5.42673e-90	0.397633
NHLRC3	7.01974e-120	1.24259	0.32	0.162	1.47962e-115	0.397628
ADGRG6	3.13844e-141	1.7354	0.229	0.084	6.61521e-137	0.397407
USP11	2.73703e-86	0.617897	0.643	0.52	5.76912e-82	0.397308
ANKFY1	1.01035e-104	0.880265	0.451	0.29	2.12961e-100	0.397
FYTTD1	2.27114e-95	0.69399	0.572	0.426	4.78711e-91	0.396962
RSPH3	3.90092e-153	1.73969	0.228	0.078	8.22236e-149	0.396649
EVA1B	1.6773e-78	0.552476	0.717	0.633	3.53541e-74	0.396125
THNSL2	1.23353e-168	2.09583	0.189	0.05	2.60004e-164	0.396112
CD163L1	3.93269e-175	2.4912	0.159	0.033	8.28933e-171	0.3961
LIPG	6.5929e-175	4.3051	0.092	0.005	1.38965e-170	0.396069
WSB2	1.4272e-90	0.649988	0.609	0.482	3.00824e-86	0.395843
NRN1	2.93847e-169	2.31147	0.171	0.04	6.19371e-165	0.395261
EVL	3.05722e-144	1.56104	0.253	0.098	6.44401e-140	0.394943
ABHD17A	1.06862e-92	0.602698	0.655	0.524	2.25244e-88	0.394768
SREBF2	1.78676e-154	1.69274	0.233	0.081	3.76614e-150	0.394408
PIAS1	1.08816e-95	0.838172	0.47	0.321	2.29363e-91	0.393941
CDK18	3.12394e-178	2.81362	0.14	0.023	6.58463e-174	0.393906
TMEM63B	1.0181e-136	1.47518	0.267	0.112	2.14596e-132	0.393873
NSF	1.30724e-106	0.900734	0.437	0.274	2.75539e-102	0.393621
SLC17A5	6.21286e-144	1.67997	0.234	0.086	1.30955e-139	0.393112
RC3H1	4.4399e-107	0.978489	0.401	0.24	9.35842e-103	0.392374
SMARCA1	2.78956e-113	1.09591	0.358	0.197	5.87984e-109	0.392338
ZNF362	2.61948e-159	1.86724	0.21	0.065	5.52134e-155	0.392121
PFDN5	0	0.392107	1	1	0	0.392107
GM2A	5.21881e-147	1.57987	0.248	0.094	1.10002e-142	0.391809
FAM120B	1.25393e-148	1.56665	0.25	0.094	2.64303e-144	0.391663
PDZRN3	3.24847e-132	2.43084	0.161	0.046	6.84711e-128	0.391366
FGD5-AS1	5.85136e-92	0.568724	0.688	0.568	1.23335e-87	0.391282
ADGRL1	1.54589e-157	1.89761	0.206	0.063	3.25842e-153	0.390907
ARHGAP23	1.11945e-109	1.02838	0.38	0.219	2.35957e-105	0.390786
RPS4X	0	0.390775	1	1	0	0.390775
KLHDC10	1.02951e-96	0.83673	0.467	0.314	2.17e-92	0.390753
SLC44A5	4.94089e-182	3.55103	0.11	0.01	1.04144e-177	0.390613
C12orf76	3.08644e-135	1.38408	0.282	0.123	6.5056e-131	0.39031
RPL23	0	0.390252	1	1	0	0.390252
BGN	1.00563e-153	2.42334	0.161	0.039	2.11967e-149	0.390158
SEC22B	7.78642e-86	0.649747	0.6	0.472	1.64122e-81	0.389848
RALGDS	4.44795e-124	1.33472	0.292	0.137	9.3754e-120	0.389739
TRAK2	9.48443e-133	1.41684	0.275	0.12	1.99913e-128	0.389632
NIPA1	2.40845e-127	1.41626	0.275	0.123	5.07653e-123	0.389471
FIGN	1.05257e-128	1.5961	0.244	0.1	2.21861e-124	0.38945
SCARB1	9.17758e-87	0.772478	0.504	0.367	1.93445e-82	0.389329
AC098850.3	2.11519e-171	2.18288	0.178	0.043	4.45839e-167	0.388553
LINC00923	9.16666e-165	2.13376	0.182	0.047	1.93215e-160	0.388344
MAP4K3	5.57618e-113	1.15578	0.336	0.18	1.17535e-108	0.388344
C16orf72	2.97088e-83	0.660969	0.587	0.464	6.26203e-79	0.387989
PURB	3.68312e-84	0.612871	0.633	0.516	7.76329e-80	0.387947
UVSSA	7.49839e-106	1.0597	0.366	0.211	1.58051e-101	0.387851
FAM227A	2.86993e-175	2.73107	0.142	0.024	6.04925e-171	0.387811
TAF1	2.2401e-92	0.788197	0.492	0.344	4.72169e-88	0.387793
DUSP10	9.94789e-125	1.55709	0.249	0.106	2.09682e-120	0.387714
RETREG2	5.9081e-108	0.983914	0.394	0.234	1.24531e-103	0.387662
SRP14-AS1	2.24907e-156	1.86352	0.208	0.065	4.74059e-152	0.387612
TMBIM6	8.32852e-158	0.390416	0.992	0.975	1.75548e-153	0.387293
KIAA1109	5.54966e-129	1.33488	0.29	0.132	1.16976e-124	0.387115
IL17RA	3.26763e-142	1.54823	0.25	0.097	6.88752e-138	0.387059
TNRC18	1.20969e-93	0.763242	0.507	0.357	2.54977e-89	0.386963
ZNF513	2.82337e-136	1.57204	0.246	0.097	5.9511e-132	0.386721
WDFY3	1.44684e-137	1.4303	0.27	0.113	3.04964e-133	0.38618
PEX2	1.19249e-89	0.722256	0.534	0.392	2.51354e-85	0.385685
MEF2D	1.64722e-113	1.11782	0.345	0.186	3.47201e-109	0.385649
VPS13D	2.40856e-124	1.3251	0.291	0.135	5.07676e-120	0.385605
SRSF8	2.50996e-89	0.720589	0.535	0.39	5.2905e-85	0.385515
CHD3	1.17384e-88	0.76181	0.506	0.363	2.47422e-84	0.385476
YTHDC2	2.95575e-100	0.928688	0.415	0.258	6.23012e-96	0.385406
CARD6	1.14196e-161	1.86095	0.207	0.062	2.40702e-157	0.385217
OTUD6B-AS1	9.20428e-92	0.5549	0.694	0.567	1.94008e-87	0.385101
TMEM9B	3.38428e-89	0.656245	0.586	0.454	7.13339e-85	0.384559
FBXO28	2.39168e-92	0.799927	0.48	0.331	5.04119e-88	0.383965
CPQ	1.9466e-176	3.65679	0.105	0.009	4.10304e-172	0.383963
GANAB	2.23823e-105	0.457636	0.839	0.726	4.71775e-101	0.383956
ITPR1	6.90849e-151	2.04078	0.188	0.055	1.45617e-146	0.383667
MTOR	1.1544e-91	0.779585	0.492	0.344	2.43325e-87	0.383556
PCDHB11	9.70787e-167	4.51104	0.085	0.004	2.04622e-162	0.383439
LATS2	2.09726e-97	0.928347	0.413	0.262	4.4206e-93	0.383407
HLCS	6.31444e-130	1.34882	0.284	0.127	1.33096e-125	0.383064
DPY19L3	3.55605e-120	1.34352	0.285	0.134	7.49544e-116	0.382904
MOGS	1.02873e-102	0.952244	0.402	0.244	2.16835e-98	0.382802
LINC00882	6.80493e-169	3.57671	0.107	0.011	1.43434e-164	0.382708
PYGO1	1.05795e-156	1.92261	0.199	0.059	2.22995e-152	0.3826
SLC35E2A	1.10427e-153	1.82032	0.21	0.066	2.32759e-149	0.382268
LDLRAP1	1.34845e-102	1.03301	0.37	0.216	2.84227e-98	0.382213
ABHD12	3.44558e-80	0.702553	0.544	0.421	7.26259e-76	0.382189
FOLR1	2.39145e-151	5.37948	0.071	0.002	5.04069e-147	0.381943
YIPF6	5.13201e-85	0.621828	0.614	0.486	1.08173e-80	0.381802
ORMDL1	8.95722e-80	0.505636	0.755	0.666	1.888e-75	0.381755
IST1	3.93819e-86	0.742239	0.514	0.377	8.30091e-82	0.381511
ABL1	1.8241e-100	1.05962	0.36	0.21	3.84484e-96	0.381462
EXOC4	1.09769e-106	1.0476	0.364	0.208	2.31372e-102	0.381327
COA5	8.47084e-87	0.668284	0.57	0.432	1.78548e-82	0.380922
ZNF655	2.89016e-79	0.627062	0.607	0.487	6.09188e-75	0.380627
PPP1R12B	9.81244e-113	1.24295	0.306	0.155	2.06827e-108	0.380343
TNRC6C	3.77285e-93	0.8662	0.439	0.291	7.95241e-89	0.380262
TRIM16L	9.26296e-84	0.80204	0.474	0.339	1.95245e-79	0.380167
JDP2	1.197e-152	1.96894	0.193	0.057	2.52304e-148	0.380006
TCF7	3.04746e-116	1.61632	0.235	0.1	6.42343e-112	0.379835
AGPAT1	2.69443e-84	0.616154	0.616	0.488	5.67932e-80	0.379551
HEBP1	1.5516e-113	1.15682	0.328	0.172	3.27046e-109	0.379435
EIF4G3	1.43864e-91	0.497255	0.763	0.655	3.03237e-87	0.379405
RPP25L	5.92906e-94	0.865595	0.438	0.289	1.24973e-89	0.379131
CPE	5.26693e-156	1.9945	0.19	0.054	1.11016e-151	0.378955
MB21D2	3.70197e-147	1.75408	0.216	0.073	7.80302e-143	0.378882
TRIP12	2.39707e-86	0.558808	0.678	0.556	5.05254e-82	0.378872
NPDC1	6.28938e-83	0.810716	0.467	0.332	1.32567e-78	0.378604
HTT	4.99853e-92	0.848425	0.446	0.299	1.05359e-87	0.378398
GINM1	1.26237e-88	0.78505	0.482	0.339	2.66081e-84	0.378394
MSRB3	5.15987e-101	0.934306	0.405	0.249	1.0876e-96	0.378394
MSL1	2.83652e-87	0.730397	0.518	0.375	5.97881e-83	0.378346
SLC2A12	2.85408e-157	4.7287	0.08	0.004	6.01582e-153	0.378296
OSBP	1.69553e-95	0.814795	0.464	0.309	3.57384e-91	0.378065
TECPR2	7.37962e-145	1.65518	0.228	0.081	1.55548e-140	0.377381
MYO9A	5.25926e-103	1.04526	0.361	0.208	1.10855e-98	0.377337
TRIM52	3.05301e-106	1.11272	0.339	0.187	6.43514e-102	0.377214
PPM1B	5.80165e-106	1.08356	0.348	0.194	1.22287e-101	0.37708
P3H4	8.09593e-80	0.637916	0.591	0.477	1.70646e-75	0.377008
SLC39A6	1.21481e-84	0.570027	0.661	0.542	2.56057e-80	0.376788
ZNF280D	6.1426e-102	1.03761	0.363	0.209	1.29474e-97	0.376652
IVNS1ABP	6.2405e-32	0.786309	0.479	0.417	1.31537e-27	0.376642
KLF6	6.94173e-52	0.877516	0.429	0.339	1.46318e-47	0.376454
SNAPC5	5.33128e-87	0.607101	0.62	0.483	1.12373e-82	0.376403
TMEM101	2.91804e-109	1.11607	0.337	0.182	6.15064e-105	0.376117
PABPC1	5.54687e-289	0.376069	1	0.999	1.16917e-284	0.376069
DICER1	1.30162e-82	0.698561	0.538	0.403	2.74354e-78	0.375826
DEAF1	1.41935e-125	1.29594	0.29	0.133	2.99171e-121	0.375822
LINC00987	9.95879e-166	4.08113	0.092	0.006	2.09911e-161	0.375464
ACOT13	1.36343e-103	1.02852	0.365	0.212	2.87385e-99	0.375411
NPAS3	1.75727e-170	3.86947	0.097	0.007	3.70397e-166	0.375338
NDRG4	3.7493e-168	2.45289	0.153	0.031	7.90277e-164	0.375292
AC013652.1	8.31693e-100	1.35468	0.277	0.141	1.75304e-95	0.375246
C1orf54	5.7916e-172	3.50601	0.107	0.011	1.22075e-167	0.375143
SMIM30	1.89444e-88	0.667333	0.562	0.423	3.9931e-84	0.375041
RGL1	5.11297e-130	1.65184	0.227	0.087	1.07771e-125	0.374967
BRAF	2.0624e-98	0.92335	0.406	0.252	4.34713e-94	0.37488
LINC01739	7.16833e-148	5.35522	0.07	0.002	1.51094e-143	0.374866
BTBD7	1.08272e-85	0.795695	0.471	0.329	2.28217e-81	0.374772
GSK3B	4.66742e-82	0.645934	0.58	0.456	9.83798e-78	0.374642
EGF	6.7624e-167	4.16242	0.09	0.006	1.42538e-162	0.374618
TBC1D9	6.45978e-127	1.36712	0.274	0.122	1.36159e-122	0.374591
FAM120A	7.85945e-123	0.390611	0.958	0.896	1.65662e-118	0.374206
ZDBF2	9.08997e-138	1.57891	0.237	0.09	1.91598e-133	0.374201
BTBD8	2.27655e-170	3.89629	0.096	0.007	4.79852e-166	0.374044
TMEM67	1.95732e-133	1.57812	0.237	0.092	4.12564e-129	0.374014
MARF1	9.23422e-109	1.08882	0.343	0.188	1.94639e-104	0.373467
WWC3	1.08963e-101	1.05029	0.355	0.204	2.29672e-97	0.372851
SEC16A	2.86425e-82	0.782723	0.476	0.343	6.03726e-78	0.372576
XRN1	8.78383e-96	0.94512	0.394	0.244	1.85146e-91	0.372377
XPR1	6.52942e-117	1.17434	0.317	0.159	1.37627e-112	0.372265
SYBU	4.95437e-161	2.71666	0.137	0.026	1.04428e-156	0.372182
SULF1	2.08298e-158	3.9562	0.094	0.008	4.3905e-154	0.371883
UFM1	2.22909e-89	0.437455	0.85	0.76	4.69848e-85	0.371837
FYCO1	1.00107e-140	1.7697	0.21	0.072	2.11005e-136	0.371637
PLCE1	2.37663e-86	0.966169	0.384	0.245	5.00945e-82	0.371009
TP53I13	1.14387e-74	0.785725	0.472	0.347	2.41105e-70	0.370862
LINC01089	1.55106e-108	1.18841	0.312	0.162	3.26932e-104	0.370782
IGBP1	7.92249e-79	0.650433	0.57	0.45	1.6699e-74	0.370747
WASHC4	1.42758e-82	0.708304	0.523	0.389	3.00905e-78	0.370443
RECQL	2.63715e-83	0.49987	0.741	0.641	5.55859e-79	0.370404
RNF217	8.80852e-90	1.21772	0.304	0.171	1.85666e-85	0.370186
LINC01297	2.15279e-143	1.79581	0.206	0.068	4.53764e-139	0.369936
[truncated: 13,234 more rows]

## Sheet: C_CTL- vs. Drug-persister
gene	p_val	avg_log2FC	pct.1 (CTL-persister)	pct.2 (Drug-persister)	p_val_adj	Ranking metric (avg_log2FC x pct)
SPRR2D	0	14.7108	0.743	0	0	10.9301
TFPI2	0	8.01885	0.925	0.039	0	7.41744
SLCO4A1-AS1	0	12.7597	0.533	0	0	6.80094
BST2	0	8.01684	0.825	0.009	0	6.61389
TIMP1	0	6.33194	0.986	0.565	0	6.24329
IRF1	0	6.18857	0.994	0.129	0	6.15144
PHLDA1	0	5.81653	0.997	0.157	0	5.79908
WARS	0	5.36287	1	0.409	0	5.36287
DUSP6	0	6.068	0.881	0.045	0	5.34591
PHLDA2	0	5.30269	0.984	0.135	0	5.21785
XAF1	0	6.91133	0.741	0.014	0	5.1213
HMGA1	0	5.00415	0.997	0.208	0	4.98914
ETV4	0	7.3058	0.677	0.008	0	4.94603
C3	0	7.29778	0.674	0.009	0	4.9187
SLCO4A1	0	8.67445	0.558	0.003	0	4.84034
TAGLN3	0	7.28525	0.642	0.011	0	4.67713
AIM2	0	6.07237	0.762	0.028	0	4.62715
IL24	0	6.37448	0.721	0.024	0	4.596
FERMT1	0	5.14845	0.89	0.28	0	4.58212
HMGA2	0	6.1174	0.743	0.026	0	4.54523
S100P	0	7.55843	0.571	0.007	0	4.31587
AREG	0	9.37441	0.454	0.004	0	4.25598
CYB5R2	0	11.7013	0.363	0	0	4.24756
MIA	0	4.27426	0.993	0.429	0	4.24434
CXCL8	0	8.33978	0.477	0.003	0	3.97807
SFRP1	0	4.21728	0.936	0.174	0	3.94738
ISG20	0	4.07573	0.957	0.241	0	3.90048
ERRFI1	0	4.57441	0.84	0.121	0	3.8425
PSMB9	0	3.82767	0.993	0.344	0	3.80088
CCND1	0	3.76951	0.999	0.525	0	3.76574
SNRPB2	0	3.76502	0.999	0.74	0	3.76126
VGF	0	6.67357	0.559	0.013	0	3.73052
FOSL1	0	4.03071	0.921	0.238	0	3.71228
PMAIP1	0	4.1346	0.891	0.113	0	3.68393
PSME2	0	3.679	0.999	0.473	0	3.67532
HLA-B	0	3.64903	1	0.889	0	3.64903
HIST1H1D	0	4.50779	0.806	0.108	0	3.63328
DDIT3	0	3.67738	0.976	0.293	0	3.58912
CTSS	0	3.91929	0.879	0.178	0	3.44506
MYEOV	0	5.45698	0.626	0.025	0	3.41607
GYPC	0	4.42615	0.769	0.073	0	3.40371
LINC00973	0	6.58845	0.51	0.009	0	3.36011
NR4A1	0	4.30556	0.776	0.106	0	3.34112
ETHE1	0	3.55845	0.934	0.31	0	3.32359
IL1RL1	6.27799e-306	12.9796	0.252	0	1.29257e-301	3.27086
HIST1H1E	0	4.47384	0.718	0.082	0	3.21222
STAT1	0	3.26911	0.981	0.444	0	3.207
PSME1	0	3.23379	0.988	0.406	0	3.19498
SLC20A1	0	3.58135	0.866	0.196	0	3.10145
LINC00326	0	6.81319	0.454	0.006	0	3.09319
SARS	0	3.10132	0.983	0.438	0	3.0486
SNHG25	0	3.22046	0.915	0.3	0	2.94672
BANCR	0	7.82554	0.375	0.003	0	2.93458
TMEM158	0	5.29819	0.552	0.034	0	2.9246
NTM	0	6.42105	0.452	0.008	0	2.90231
ASNS	0	3.59643	0.805	0.135	0	2.89512
S100A2	0	3.1024	0.918	0.477	0	2.848
LAP3	0	2.9724	0.953	0.37	0	2.8327
DUSP4	0	4.71631	0.597	0.039	0	2.81564
IFI16	0	2.85787	0.979	0.447	0	2.79785
IER2	0	2.79448	0.99	0.599	0	2.76653
EIF2S2	0	2.75307	1	0.911	0	2.75307
HLA-A	0	2.7526	0.999	0.862	0	2.74985
MT2A	0	2.74323	0.999	0.684	0	2.74049
HNRNPM	0	2.75172	0.995	0.589	0	2.73796
LIF	0	4.72606	0.576	0.042	0	2.72221
TOP1	0	2.7332	0.991	0.636	0	2.7086
EIF4EBP1	0	2.70991	0.999	0.72	0	2.7072
GARS	0	2.72951	0.988	0.51	0	2.69675
IFI35	0	3.16647	0.851	0.236	0	2.69467
HIST1H4C	0	2.75331	0.978	0.477	0	2.69274
TARS	0	2.70055	0.993	0.576	0	2.68165
SERPINE2	0	2.65422	0.991	0.7	0	2.63034
DDIT4	0	2.90207	0.894	0.262	0	2.59445
IL13RA2	0	3.16606	0.819	0.257	0	2.59301
PSMC3	0	2.73306	0.923	0.368	0	2.52261
PYGB	0	2.81514	0.895	0.341	0	2.51955
NRP1	0	3.33704	0.755	0.159	0	2.51947
UCA1	0	6.62963	0.379	0.011	0	2.51263
ITGB8	0	3.16421	0.794	0.217	0	2.51238
CCNA1	0	8.48399	0.296	0.001	0	2.51126
NMT1	0	2.57163	0.962	0.44	0	2.4739
PSMB8	0	2.58287	0.949	0.418	0	2.45115
CD96	0	3.28457	0.737	0.136	0	2.42073
CDCP1	0	7.62965	0.317	0.002	0	2.4186
S100A6	0	2.41622	1	0.998	0	2.41622
UBE2L6	0	2.64362	0.911	0.347	0	2.40834
ATOX1	0	2.38863	1	0.989	0	2.38863
NUB1	0	2.52131	0.947	0.45	0	2.38768
PSMA4	0	2.38939	0.999	0.742	0	2.387
PDLIM4	0	2.56157	0.926	0.437	0	2.37202
CD74	0	2.35904	1	0.892	0	2.35904
EGR1	0	5.97325	0.394	0.01	0	2.35346
PPP1R15A	0	2.52889	0.93	0.444	0	2.35186
KIAA0040	0	4.94673	0.475	0.025	0	2.3497
GBP1	0	3.20982	0.729	0.174	0	2.33996
FRG1	0	2.58823	0.904	0.354	0	2.33976
ATG101	0	2.4267	0.946	0.541	0	2.29565
KRT18	0	2.56344	0.892	0.258	0	2.28659
NOP58	0	2.71625	0.84	0.292	0	2.28165
INHBA	0	2.801	0.814	0.416	0	2.28002
GJB1	2.08188e-262	10.3979	0.219	0	4.28638e-258	2.27713
PSMD14	0	2.38757	0.953	0.463	0	2.27535
STK17A	0	2.37113	0.959	0.513	0	2.27392
GADD45A	0	2.43436	0.933	0.443	0	2.27126
ENO1	0	2.26742	0.999	0.906	0	2.26515
GNG4	0	3.63186	0.621	0.116	0	2.25538
NDUFB8	0	2.27823	0.987	0.602	0	2.24861
GSTO1	0	2.28548	0.979	0.543	0	2.23748
SLC3A2	0	2.31467	0.965	0.509	0	2.23366
IFITM3	0	2.24036	0.991	0.741	0	2.22019
NT5E	0	5.35336	0.414	0.014	0	2.21629
SLC1A5	0	2.42302	0.914	0.366	0	2.21464
GNG11	0	2.37028	0.932	0.532	0	2.2091
FST	0	4.59704	0.477	0.064	0	2.19279
TINAGL1	0	4.1366	0.527	0.044	0	2.17999
RNF145	0	2.23739	0.968	0.518	0	2.16579
GLRX2	0	2.21639	0.977	0.599	0	2.16542
TIMM44	0	2.56113	0.844	0.299	0	2.1616
PARP14	0	2.40355	0.893	0.406	0	2.14637
NDUFA13	0	2.14493	0.999	0.729	0	2.14278
IDO1	2.02001e-244	10.3898	0.206	0	4.15899e-240	2.14029
PHGDH	0	2.75039	0.778	0.191	0	2.1398
GDF15	0	7.37479	0.29	0.004	0	2.13869
LMO4	0	2.12687	0.994	0.535	0	2.11411
HLA-DQA1	0	2.83273	0.743	0.179	0	2.10472
MOSMO	0	2.19915	0.957	0.525	0	2.10459
BCL2A1	0	3.46135	0.606	0.112	0	2.09758
TIMP3	0	2.67783	0.783	0.292	0	2.09674
CD55	0	3.25709	0.643	0.16	0	2.09431
ETV5	0	4.22104	0.496	0.038	0	2.09364
KLF5	0	2.64855	0.776	0.254	0	2.05527
PSMA2	0	2.38713	0.857	0.336	0	2.04577
PSMC4	0	2.29325	0.887	0.381	0	2.03411
ATG12	0	2.24294	0.904	0.551	0	2.02762
SPRY2	0	2.56799	0.789	0.225	0	2.02614
S100A16	0	2.02593	0.998	0.851	0	2.02188
NTSR1	1.20355e-231	10.2194	0.196	0	2.478e-227	2.00301
LY6E	0	2.01973	0.989	0.683	0	1.99751
RBM8A	0	1.9953	0.996	0.788	0	1.98732
GAPDH	0	1.9636	1	0.999	0	1.9636
CALCOCO2	0	2.23636	0.876	0.399	0	1.95905
CXCL10	4.11651e-251	9.13427	0.214	0.001	8.47547e-247	1.95473
RPL36A	0	1.95992	0.997	0.782	0	1.95404
RAMP1	0	3.68659	0.528	0.081	0	1.94652
SLIRP	0	1.94893	0.998	0.793	0	1.94503
CEMIP2	0	2.53223	0.768	0.314	0	1.94475
EPRS	0	1.97288	0.985	0.682	0	1.94328
HLA-C	0	1.95278	0.995	0.767	0	1.94301
EXOSC8	0	2.56394	0.756	0.245	0	1.93834
DYNC1LI1	0	2.23067	0.866	0.371	0	1.93176
LYPD3	1.08578e-305	7.50523	0.257	0.003	2.2355e-301	1.92884
PFDN2	0	1.91797	1	0.964	0	1.91797
NAMPT	0	2.26583	0.845	0.397	0	1.91463
EIF3J	0	1.91722	0.995	0.81	0	1.90763
EIF6	0	1.90721	0.997	0.733	0	1.90148
PA2G4	0	1.91093	0.995	0.823	0	1.90137
TRIB3	0	2.65497	0.714	0.191	0	1.89565
UPP1	0	2.4852	0.762	0.317	0	1.89372
HSPA5	0	1.90961	0.989	0.842	0	1.8886
HSP90AB1	0	1.87321	1	0.955	0	1.87321
IFI27	0	5.40766	0.346	0.016	0	1.87105
SERPINB8	0	3.03672	0.615	0.126	0	1.86758
PSMB3	0	1.88641	0.989	0.639	0	1.86566
MOK	0	2.87009	0.646	0.236	0	1.85408
NCL	0	1.8608	0.996	0.845	0	1.85336
ACPP	6.44111e-291	7.46169	0.248	0.004	1.32616e-286	1.8505
PSMB6	0	1.86663	0.986	0.639	0	1.8405
HLA-DRB5	0	1.96953	0.931	0.442	0	1.83363
FXYD5	0	1.88145	0.971	0.637	0	1.82689
RARS	0	1.95286	0.931	0.534	0	1.81811
PTTG1	0	2.40762	0.755	0.222	0	1.81775
NEDD4L	0	2.89036	0.623	0.204	0	1.8007
SNRPB	0	1.82756	0.985	0.68	0	1.80015
SNAPC1	0	2.77162	0.645	0.32	0	1.7877
ISG15	0	1.99461	0.895	0.578	0	1.78518
ACOT7	0	2.42813	0.735	0.237	0	1.78468
ADRM1	0	1.84006	0.969	0.613	0	1.78302
ICAM1	0	2.83281	0.629	0.17	0	1.78184
NPAS2	0	4.02175	0.441	0.038	0	1.77359
UTP11	0	2.20821	0.8	0.321	0	1.76657
GBP5	1.49708e-263	7.84233	0.223	0.001	3.08234e-259	1.74884
DCBLD2	0	1.76189	0.992	0.661	0	1.7478
LDLR	0	2.88158	0.605	0.125	0	1.74336
PSMA3	0	2.04838	0.849	0.385	0	1.73907
PLAUR	0	2.99836	0.579	0.131	0	1.73605
NARS	0	1.79386	0.963	0.64	0	1.72749
GBP4	0	5.84901	0.294	0.007	0	1.71961
NQO1	0	1.7816	0.965	0.663	0	1.71925
GPAT3	0	1.9311	0.89	0.393	0	1.71868
SPRY4	1.8499e-273	7.42819	0.231	0.001	3.80875e-269	1.71591
CHAC1	0	3.76262	0.455	0.045	0	1.71199
ADGRF1	0	5.12045	0.333	0.018	0	1.70511
PSMB2	0	1.76687	0.963	0.615	0	1.7015
PDE4D	0	3.35504	0.506	0.076	0	1.69765
STMN1	0	1.88243	0.9	0.443	0	1.69419
MTHFD2	0	1.79846	0.942	0.492	0	1.69415
SNHG12	0	2.41489	0.701	0.27	0	1.69284
HLA-E	0	1.87273	0.902	0.483	0	1.6892
TUBB4B	0	1.79126	0.943	0.559	0	1.68915
ANXA1	0	1.70969	0.984	0.856	0	1.68234
COX19	0	2.20851	0.761	0.296	0	1.68067
CCT2	0	1.7287	0.969	0.673	0	1.67511
DNMT1	0	1.79929	0.93	0.613	0	1.67334
SERTAD4-AS1	0	2.12144	0.788	0.33	0	1.67169
DCPS	0	2.45441	0.681	0.206	0	1.67145
MRPL1	0	2.46	0.679	0.197	0	1.67034
TMSB10	0	1.66208	1	1	0	1.66208
TMA16	0	2.10411	0.788	0.334	0	1.65804
PTPN12	0	1.92113	0.862	0.477	0	1.65601
MAP1LC3B	0	1.67194	0.99	0.86	0	1.65522
B2M	0	1.64708	1	1	0	1.64708
RPS10	0	1.64653	1	0.949	0	1.64653
IFIT3	0	3.02038	0.543	0.127	0	1.64007
SSSCA1	0	1.91213	0.851	0.419	0	1.62723
MAGOH	0	1.82897	0.888	0.468	0	1.62412
TAP1	0	2.40738	0.673	0.214	0	1.62017
MCL1	0	1.71885	0.942	0.632	0	1.61916
MRPS18C	0	1.73241	0.932	0.54	0	1.61461
SPATS2L	0	2.00573	0.805	0.37	0	1.61461
HSPA9	0	1.70891	0.938	0.628	0	1.60296
SQSTM1	0	1.58847	0.996	0.961	0	1.58212
SSBP1	0	1.58984	0.995	0.798	0	1.58189
MRPL47	0	1.83887	0.856	0.447	0	1.57407
KYNU	0	3.44413	0.457	0.062	0	1.57397
RNF181	0	1.64691	0.95	0.59	0	1.56456
ETFB	0	1.61851	0.966	0.681	0	1.56348
PUM3	0	1.79438	0.869	0.503	0	1.55932
C15orf48	0	3.60172	0.431	0.075	0	1.55234
KLHDC7B	2.90666e-175	10.1927	0.152	0	5.98453e-171	1.54929
RSRC2	0	1.70366	0.909	0.569	0	1.54863
CTSC	0	1.7155	0.899	0.578	0	1.54224
ERCC1	0	1.66865	0.923	0.583	0	1.54016
DRAP1	0	1.54104	0.997	0.908	0	1.53641
BRIX1	0	1.92879	0.796	0.382	0	1.53531
PSMB7	0	1.58212	0.97	0.682	0	1.53465
CAMTA2	0	1.96415	0.78	0.354	0	1.53203
NUBP1	0	2.41026	0.635	0.189	0	1.53052
CITED4	0	2.97588	0.514	0.101	0	1.5296
CCT5	0	1.62178	0.94	0.638	0	1.52447
LCE1E	2.34115e-140	12.2443	0.124	0	4.8202e-136	1.5183
MRPL58	0	2.0579	0.736	0.296	0	1.51461
INPP5F	0	2.54038	0.595	0.171	0	1.51153
TPM3	0	1.51201	0.999	0.967	0	1.5105
IL18R1	0	5.38504	0.279	0.008	0	1.50243
TCEA1	0	1.53386	0.972	0.784	0	1.49091
MT-ATP8	0	1.84334	0.807	0.41	0	1.48758
NELFE	0	1.92031	0.771	0.34	0	1.48056
PSAT1	0	1.68407	0.879	0.433	0	1.4803
AP001453.2	0	1.94806	0.758	0.353	0	1.47663
LENG1	0	2.49488	0.587	0.159	0	1.46449
CTSL	0	1.85413	0.789	0.445	0	1.46291
AC005280.2	1.3674e-289	5.7934	0.251	0.005	2.81533e-285	1.45414
H1FX	0	1.6468	0.88	0.566	0	1.44919
RARRES3	0	3.72989	0.388	0.042	0	1.4472
S100A11	0	1.4335	1	0.996	0	1.4335
AC015912.3	0	3.95993	0.362	0.032	0	1.4335
PSMB1	0	1.44855	0.988	0.717	0	1.43117
BIRC3	0	2.56001	0.559	0.116	0	1.43104
WDR43	0	1.72541	0.829	0.476	0	1.43036
SHMT2	0	1.76302	0.811	0.405	0	1.42981
AKAP12	0	1.88304	0.758	0.49	0	1.42734
CIITA	0	2.62274	0.544	0.144	0	1.42677
KRT15	1.80023e-281	5.78559	0.246	0.006	3.7065e-277	1.42326
BTG1	0	1.42785	0.994	0.796	0	1.41928
MAFF	0	4.67883	0.302	0.015	0	1.41301
FOXC2	0	3.61687	0.388	0.043	0	1.40335
RNF125	0	4.65897	0.3	0.015	0	1.39769
CCDC174	0	2.17547	0.639	0.226	0	1.39013
PFN1	0	1.38627	1	0.998	0	1.38627
TGFA	0	2.67621	0.51	0.126	0	1.36487
RP9	0	1.75429	0.778	0.385	0	1.36484
PLSCR1	0	2.40802	0.565	0.168	0	1.36053
C8orf33	0	1.59448	0.853	0.498	0	1.36009
CCDC59	0	1.59788	0.851	0.487	0	1.3598
SERBP1	0	1.3527	1	0.989	0	1.3527
EIF5B	0	1.43468	0.941	0.677	0	1.35004
POLR2G	0	1.64568	0.82	0.418	0	1.34946
PWP1	0	1.68622	0.8	0.423	0	1.34897
APOBEC3G	0	3.17899	0.424	0.078	0	1.34789
CARHSP1	0	1.48347	0.907	0.689	0	1.34551
SMARCD1	0	1.54477	0.87	0.535	0	1.34395
RBMX	0	1.42168	0.945	0.71	0	1.34349
HIST2H2AC	0	3.11532	0.43	0.089	0	1.33959
CACYBP	0	1.42075	0.942	0.643	0	1.33835
RSL1D1	0	1.37603	0.972	0.772	0	1.33751
WWTR1	0	1.42384	0.939	0.711	0	1.33699
TES	0	1.72987	0.772	0.397	0	1.33546
CEBPZ	0	1.45784	0.914	0.635	0	1.33247
AVPI1	0	2.24823	0.592	0.206	0	1.33095
HNRNPU	0	1.32948	0.992	0.916	0	1.31884
GAST	3.65273e-149	10.0542	0.131	0	7.5206e-145	1.3171
RPAP3	0	1.96501	0.67	0.27	0	1.31656
UBE2S	0	1.35519	0.971	0.787	0	1.31589
CEBPG	0	1.88154	0.698	0.28	0	1.31331
DTX3L	0	2.02449	0.646	0.252	0	1.30782
ETV1	0	3.3735	0.386	0.047	0	1.30217
BATF3	0	4.56689	0.285	0.015	0	1.30156
NOC3L	0	1.64105	0.793	0.45	0	1.30135
CENPU	0	2.3233	0.56	0.173	0	1.30105
IK	0	1.51976	0.856	0.523	0	1.30092
ELK3	0	2.07351	0.627	0.256	0	1.30009
HLA-DQA2	0	2.26727	0.571	0.165	0	1.29461
MRPL22	0	1.76206	0.733	0.342	0	1.29159
PRMT1	0	1.63878	0.786	0.399	0	1.28808
SMAGP	0	2.66533	0.482	0.109	0	1.28469
NFKB1	0	1.66899	0.768	0.404	0	1.28179
RBCK1	0	1.35574	0.945	0.752	0	1.28118
LPXN	0	2.92392	0.438	0.086	0	1.28068
HES1	0	2.30865	0.553	0.18	0	1.27668
HSPD1	0	1.29101	0.988	0.858	0	1.27552
HLA-DPA1	0	1.34192	0.95	0.643	0	1.27482
ACSL3	0	1.66268	0.764	0.443	0	1.27029
XRCC5	0	1.32228	0.955	0.742	0	1.26278
AC003092.1	2.51467e-197	7.2249	0.173	0.001	5.17745e-193	1.24991
IL32	0	2.18874	0.571	0.24	0	1.24977
IER3	0	1.49973	0.829	0.409	0	1.24328
KRT7	4.69426e-298	3.75129	0.331	0.048	9.66501e-294	1.24168
CKS1B	0	1.43169	0.867	0.538	0	1.24128
ABCF1	0	1.48063	0.837	0.504	0	1.23929
APOL6	0	2.0505	0.602	0.219	0	1.2344
SLC38A2	0	1.39005	0.887	0.469	0	1.23297
EIF5	0	1.26487	0.973	0.808	0	1.23072
CAVIN3	0	1.28469	0.955	0.719	0	1.22688
NSA2	0	1.23885	0.99	0.864	0	1.22646
MCTS1	0	1.34513	0.911	0.593	0	1.22541
CAPG	0	1.74038	0.703	0.345	0	1.22349
U2SURP	0	1.27683	0.958	0.753	0	1.2232
YARS	0	1.47281	0.83	0.49	0	1.22243
DDX27	0	1.39146	0.878	0.571	0	1.2217
NDUFB9	0	1.23912	0.983	0.819	0	1.21806
TXN	0	1.21658	1	0.996	0	1.21658
PBDC1	0	1.77011	0.687	0.316	0	1.21607
NFE2L2	0	1.33418	0.911	0.643	0	1.21544
GART	0	1.73352	0.701	0.344	0	1.2152
UBC	0	1.25328	0.967	0.777	0	1.21193
PSMC1	0	1.65717	0.731	0.358	0	1.21139
S100A13	0	1.21115	1	0.986	0	1.21115
RRP15	0	1.49132	0.809	0.468	0	1.20648
MUC5B	2.32137e-280	4.69051	0.257	0.012	4.77946e-276	1.20546
SLC38A1	0	1.54399	0.779	0.393	0	1.20277
PSMA7	0	1.1977	1	0.989	0	1.1977
DDX21	0	1.2128	0.987	0.878	0	1.19703
CCT4	0	1.33609	0.893	0.614	0	1.19313
CSPG4	0	2.30117	0.517	0.161	0	1.1897
RPS21	0	1.18952	1	1	0	1.18952
EMP3	0	1.19659	0.994	0.849	0	1.18941
NASP	0	1.48182	0.802	0.46	0	1.18842
ZFAS1	0	1.1872	0.999	0.99	0	1.18601
KRT81	4.32558e-197	4.77771	0.248	0.042	8.90593e-193	1.18487
NDUFA11	0	1.18454	0.998	0.906	0	1.18217
ZC3H15	0	1.25872	0.938	0.699	0	1.18068
UQCRC1	0	1.40358	0.838	0.515	0	1.1762
OPTN	0	1.49141	0.787	0.466	0	1.17374
AP3S1	0	1.34864	0.87	0.689	0	1.17332
MX1	0	3.47918	0.337	0.045	0	1.17248
FRMD4B	0	2.88658	0.406	0.078	0	1.17195
NFKB2	0	2.5695	0.456	0.105	0	1.17169
CMTM7	0	1.93908	0.604	0.238	0	1.1712
CALM1	0	1.21567	0.963	0.736	0	1.17069
HNRNPA2B1	0	1.17149	0.999	0.985	0	1.17032
MRPS31	0	2.09648	0.556	0.189	0	1.16564
POMP	0	1.16102	1	0.99	0	1.16102
IGF2BP2	0	1.41177	0.822	0.492	0	1.16047
MED10	0	1.34286	0.863	0.556	0	1.15889
METAP2	0	1.18767	0.975	0.8	0	1.15798
PSMD4	0	1.27741	0.905	0.613	0	1.15605
BZW1	0	1.32872	0.87	0.613	0	1.15599
GJB3	3.25037e-281	4.24871	0.272	0.019	6.69218e-277	1.15565
NOL7	0	1.36253	0.842	0.532	0	1.14725
SF3B2	0	1.23004	0.932	0.713	0	1.1464
COPE	0	1.1563	0.991	0.815	0	1.14589
EIF1B	0	1.34186	0.851	0.562	0	1.14192
DDX58	1.22766e-294	3.81256	0.299	0.029	2.52763e-290	1.13995
MCTP1	1.50645e-281	4.20516	0.271	0.019	3.10164e-277	1.1396
GFPT1	0	1.56478	0.727	0.394	0	1.1376
PSMD7	0	1.17101	0.965	0.762	0	1.13003
HSP90B1	0	1.13211	0.997	0.971	0	1.12872
TNFRSF12A	0	1.12681	0.999	0.97	0	1.12568
BANF1	0	1.14613	0.981	0.826	0	1.12435
FAM129A	0	1.45928	0.77	0.371	0	1.12365
PPIA	0	1.12076	1	0.994	0	1.12076
EIF1	0	1.11833	1	1	0	1.11833
PDLIM7	0	1.28915	0.866	0.597	0	1.11641
HNRNPAB	0	1.12005	0.992	0.904	0	1.11109
EXOSC4	0	1.41605	0.78	0.455	0	1.10452
ETS1	4.67536e-297	1.46288	0.755	0.54	9.6261e-293	1.10447
EZR	0	1.57242	0.702	0.369	0	1.10384
PSIP1	0	1.35928	0.809	0.465	0	1.09966
MT-ND4L	0	1.1061	0.994	0.963	0	1.09946
REXO4	0	1.61234	0.68	0.349	0	1.09639
CARD19	0	2.00261	0.547	0.197	0	1.09543
GBP2	0	3.11682	0.351	0.054	0	1.094
NCOA7	0	1.8527	0.59	0.234	0	1.0931
PCK2	0	2.68545	0.407	0.083	0	1.09298
ATAD2	0	2.0075	0.544	0.185	0	1.09208
G3BP1	0	1.14989	0.948	0.761	0	1.0901
LDHB	0	1.09161	0.998	0.934	0	1.08943
AL035541.1	0	1.84343	0.59	0.22	0	1.08762
SESN2	0	1.91613	0.567	0.213	0	1.08645
EMG1	0	1.47806	0.735	0.402	0	1.08637
DDX1	0	1.24335	0.873	0.597	0	1.08544
HLA-F	0	2.77482	0.391	0.078	0	1.08495
CNIH4	0	1.1138	0.97	0.768	0	1.08039
ANKRD11	0	1.08253	0.996	0.926	0	1.0782
KIF2A	0	1.49078	0.722	0.403	0	1.07634
ACOX2	1.50485e-211	5.66084	0.19	0.004	3.09833e-207	1.07556
ANP32A	0	1.25987	0.853	0.566	0	1.07467
CLIC1	0	1.11938	0.959	0.731	0	1.07349
SNW1	0	1.55801	0.689	0.343	0	1.07347
NOSIP	0	1.32992	0.806	0.481	0	1.07192
IFIH1	5.23911e-280	3.76003	0.285	0.026	1.07868e-275	1.07161
MRPL46	0	2.08344	0.514	0.172	0	1.07089
FGFRL1	0	2.17787	0.49	0.153	0	1.06716
EZH2	0	1.99717	0.534	0.204	0	1.06649
WDR74	0	1.72523	0.617	0.272	0	1.06446
AARS	0	1.66506	0.639	0.295	0	1.06397
OGFR	0	1.54848	0.687	0.352	0	1.06381
IMMT	0	1.30313	0.816	0.536	0	1.06335
TNC	0	1.4002	0.759	0.366	0	1.06275
CARS	0	1.67361	0.635	0.297	0	1.06274
EMP1	0	1.83893	0.576	0.235	0	1.05922
MRPL27	0	1.18162	0.894	0.608	0	1.05637
DDX18	0	1.14915	0.919	0.686	0	1.05607
MTX1	0	1.42654	0.74	0.4	0	1.05564
NMI	0	2.07268	0.508	0.171	0	1.05292
H1F0	1.18237e-274	1.83293	0.574	0.278	2.43438e-270	1.0521
EIF5A	0	1.05249	0.999	0.966	0	1.05144
SNRPF	0	1.06175	0.99	0.846	0	1.05114
NIFK	0	1.29456	0.811	0.538	0	1.04989
SH2D2A	2.27232e-126	9.36356	0.112	0	4.67847e-122	1.04872
MGLL	3.93429e-293	3.12075	0.336	0.051	8.10031e-289	1.04857
SNRPA	0	1.66632	0.627	0.294	0	1.04478
TMX4	0	1.40422	0.744	0.472	0	1.04474
HNRNPD	0	1.13445	0.915	0.683	0	1.03802
NDUFAF2	0	1.22904	0.844	0.576	0	1.03731
XRCC6	0	1.39263	0.742	0.429	0	1.03333
SURF6	0	1.34872	0.765	0.462	0	1.03177
CSNK2B	0	1.28814	0.8	0.487	0	1.03051
SNRPC	0	1.40912	0.731	0.405	0	1.03006
HAS2	2.5321e-118	9.75233	0.105	0	5.21334e-114	1.02399
PFDN4	0	1.16017	0.882	0.622	0	1.02327
CENPF	0	1.70613	0.597	0.244	0	1.01856
PSMA1	0	1.20853	0.842	0.564	0	1.01758
HIST1H2AM	1.10854e-174	6.47414	0.157	0.002	2.28237e-170	1.01644
RPS6KA3	0	1.36821	0.741	0.465	0	1.01384
ANP32B	0	1.02501	0.989	0.851	0	1.01373
PLP2	0	1.1594	0.873	0.563	0	1.01216
CXCL3	5.49179e-234	4.27018	0.237	0.019	1.1307e-229	1.01203
MRPL13	0	1.25947	0.803	0.499	0	1.01136
TIMM17B	0	1.26692	0.798	0.502	0	1.01101
GAGE1	1.9186e-243	3.20583	0.315	0.065	3.9502e-239	1.00984
ACTR6	0	1.565	0.645	0.317	0	1.00943
LRRFIP1	0	1.19125	0.847	0.611	0	1.00899
RANBP1	0	1.07015	0.942	0.734	0	1.00808
RPS15A	0	1.00638	1	1	0	1.00638
CBR3	1.43796e-277	3.19251	0.314	0.044	2.96062e-273	1.00245
HNRNPL	0	1.59056	0.63	0.303	0	1.00206
TPR	0	1.05422	0.947	0.785	0	0.998345
MYO1E	9.16826e-281	1.97138	0.506	0.203	1.88765e-276	0.997518
POLR3C	4.34216e-293	2.36043	0.422	0.115	8.94007e-289	0.9961
STIP1	0	1.27891	0.778	0.489	0	0.99499
RSL24D1	0	1.03301	0.963	0.827	0	0.994793
CCT8	0	1.33502	0.745	0.446	0	0.994588
CAST	0	1.02389	0.971	0.836	0	0.994196
AF121898.1	4.88917e-117	9.54355	0.104	0	1.00663e-112	0.992529
HLA-DRB1	0	1.2387	0.8	0.428	0	0.990956
UCN2	1.6777e-263	3.52273	0.281	0.03	3.45422e-259	0.989887
HADHA	0	1.17308	0.843	0.592	0	0.988903
NSRP1	0	1.31932	0.748	0.441	0	0.986854
LHX1	4.44587e-261	3.34498	0.295	0.04	9.1536e-257	0.986768
MRPS34	0	1.01697	0.97	0.829	0	0.986464
EIF3M	0	1.05065	0.938	0.756	0	0.985512
BATF2	6.8526e-234	4.35957	0.226	0.013	1.41088e-229	0.985263
ZNF593	0	1.14223	0.862	0.594	0	0.984599
PLIN2	0	1.10129	0.892	0.67	0	0.982352
SREK1IP1	0	1.34989	0.725	0.437	0	0.978671
RPL37	0	0.97717	1	1	0	0.97717
SIRPB1	1.73956e-119	9.21761	0.106	0	3.58158e-115	0.977066
MAP1B	0	1.05022	0.93	0.704	0	0.976708
PKM	0	0.976762	0.998	0.96	0	0.974808
AC245297.3	0	1.27086	0.767	0.468	0	0.974753
NDUFB1	0	1.02705	0.949	0.77	0	0.974674
SUPT16H	0	1.13049	0.859	0.636	0	0.971087
NPM1	0	0.968886	1	0.997	0	0.968886
CDK5RAP2	5.92659e-275	1.68646	0.574	0.275	1.22023e-270	0.968026
HIF1A	2.89823e-301	1.14594	0.841	0.617	5.96716e-297	0.963736
TBCA	0	0.961905	1	0.983	0	0.961905
HSP90AA1	0	0.9625	0.999	0.997	0	0.961538
UTP14A	2.26289e-288	1.59648	0.602	0.297	4.65907e-284	0.961082
JPT1	0	0.966716	0.992	0.851	0	0.958982
NT5C	0	1.09307	0.874	0.633	0	0.955341
TRA2B	0	1.1782	0.81	0.542	0	0.954341
ANP32E	1.52226e-299	1.28956	0.74	0.458	3.13417e-295	0.954274
AC104958.2	5.53583e-169	6.26143	0.152	0.002	1.13977e-164	0.951737
SLC2A3	2.31861e-263	3.23697	0.294	0.038	4.77379e-259	0.951668
EGR3	2.82967e-117	9.14831	0.104	0	5.82601e-113	0.951424
MRPL54	0	1.06661	0.891	0.659	0	0.950346
CCNB1	4.14423e-221	2.26234	0.419	0.15	8.53255e-217	0.947919
SLFN5	5.76394e-308	1.16225	0.814	0.561	1.18674e-303	0.946071
SRPK1	4.4952e-295	1.54666	0.61	0.298	9.25517e-291	0.943465
MYL12B	0	0.951413	0.991	0.856	0	0.942851
OASL	1.22512e-166	6.24238	0.151	0.002	2.5224e-162	0.942599
DDX39A	2.08985e-290	1.54584	0.609	0.302	4.3028e-286	0.941418
ESM1	1.16005e-129	7.96876	0.118	0.001	2.38842e-125	0.940314
TGIF1	3.56108e-279	2.00707	0.468	0.161	7.33191e-275	0.939311
BCCIP	3.7591e-281	1.40734	0.666	0.39	7.73962e-277	0.93729
COX17	0	0.948114	0.987	0.875	0	0.935788
SAP30BP	1.27514e-293	1.575	0.594	0.276	2.62539e-289	0.935549
LINC00623	1.26095e-291	1.59905	0.582	0.263	2.59617e-287	0.930645
HLA-DMA	0	1.18773	0.783	0.471	0	0.92999
CXCL1	4.26884e-217	3.75747	0.247	0.031	8.78911e-213	0.928095
SNTB1	4.59475e-265	2.90644	0.319	0.053	9.46013e-261	0.927153
PDCD11	2.69286e-300	1.24656	0.742	0.467	5.54433e-296	0.92495
NDUFC1	0	0.959159	0.963	0.817	0	0.923671
DEK	0	1.05795	0.868	0.61	0	0.918297
KRR1	0	1.20414	0.761	0.492	0	0.916353
UTP6	1.76503e-279	1.49877	0.611	0.312	3.63402e-275	0.915748
DNAJC7	0	1.04414	0.877	0.654	0	0.915711
HIST1H2AJ	4.31726e-150	6.77363	0.135	0.001	8.8888e-146	0.91444
COL4A2	8.95641e-306	1.24044	0.737	0.43	1.84404e-301	0.914205
COPS6	0	1.13989	0.802	0.53	0	0.91419
NDUFC2	0	0.930497	0.982	0.831	0	0.913748
SNRPG	0	0.910316	0.999	0.971	0	0.909405
LGALS1	0	0.908696	1	0.997	0	0.908696
CKLF	0	1.11537	0.813	0.543	0	0.906796
MRPS6	2.14165e-252	1.26606	0.716	0.461	4.40944e-248	0.9065
GRPEL1	1.73575e-288	1.26105	0.718	0.446	3.57374e-284	0.905431
RELB	6.54266e-275	2.05514	0.44	0.135	1.34707e-270	0.904263
RPL35	0	0.899034	1	1	0	0.899034
GHITM	0	0.931387	0.964	0.833	0	0.897857
RHOC	0	0.931107	0.964	0.869	0	0.897587
PHLDA3	1.27936e-200	1.174	0.764	0.606	2.63408e-196	0.896933
PDCD10	1.19779e-289	1.20874	0.742	0.475	2.46613e-285	0.896882
USP15	2.69964e-268	1.41691	0.631	0.344	5.5583e-264	0.89407
SYF2	0	0.988496	0.904	0.693	0	0.8936
LYAR	7.24249e-303	1.126	0.79	0.513	1.49116e-298	0.889542
SEPT7	0	0.910392	0.977	0.877	0	0.889453
GTF2F1	7.37538e-297	1.14115	0.776	0.524	1.51852e-292	0.88553
ADM2	6.15616e-235	3.58909	0.246	0.023	1.26749e-230	0.882917
LINC00460	8.96971e-224	3.78858	0.233	0.02	1.84677e-219	0.882738
SNRPD1	0	0.903741	0.976	0.836	0	0.882051
RUVBL1	4.66038e-251	1.25997	0.7	0.455	9.59526e-247	0.881976
MRPL52	0	0.95616	0.919	0.71	0	0.878711
PRRC2C	0	0.880478	0.997	0.962	0	0.877837
VPS29	0	1.02733	0.853	0.606	0	0.876311
UCHL5	4.66667e-279	1.11058	0.787	0.561	9.6082e-275	0.874025
FRMD4A	3.39945e-232	1.48809	0.587	0.308	6.99914e-228	0.873509
RGS2	6.50211e-177	3.72036	0.234	0.043	1.33872e-172	0.870564
AIMP1	0	1.00114	0.868	0.635	0	0.868987
GAR1	2.36924e-259	1.39183	0.624	0.34	4.87802e-255	0.868502
CFAP97	0	0.946193	0.916	0.746	0	0.866712
PSMA5	0	1.00942	0.857	0.599	0	0.86507
RPL36	0	0.864743	1	1	0	0.864743
GSTP1	0	0.863236	1	0.966	0	0.863236
NDUFS7	3.78004e-298	1.11862	0.771	0.5	7.78273e-294	0.862456
FBL	8.50702e-277	1.16683	0.739	0.479	1.75151e-272	0.862284
C19orf33	1.36967e-187	4.68465	0.184	0.01	2.82e-183	0.861975
UBE2C	1.06486e-217	1.7897	0.481	0.197	2.19244e-213	0.860845
NHP2	0	0.865272	0.992	0.917	0	0.85835
ATP5ME	0	0.86214	0.995	0.959	0	0.85783
PET100	5.70226e-288	1.12031	0.764	0.5	1.17404e-283	0.855916
NOP56	1.79774e-261	1.11724	0.766	0.512	3.70136e-257	0.855805
COX6A1	0	0.855534	1	0.97	0	0.855534
CCT6A	0	0.886365	0.965	0.852	0	0.855342
BRD4	0	0.919219	0.929	0.766	0	0.853955
COX6C	0	0.854255	0.999	0.97	0	0.853401
TBCB	0	1.0084	0.844	0.578	0	0.851093
AP2B1	0	0.950665	0.895	0.712	0	0.850845
MDH2	0	0.941735	0.902	0.708	0	0.849445
CEBPB	6.17771e-296	1.05332	0.806	0.533	1.27193e-291	0.848974
RFXANK	8.74976e-252	1.40487	0.604	0.318	1.80149e-247	0.848539
NET1	2.92498e-240	1.83145	0.463	0.178	6.02225e-236	0.847963
PRDX1	0	0.856883	0.988	0.887	0	0.846601
UBALD2	2.27415e-245	1.63932	0.516	0.227	4.68224e-241	0.845889
SRSF7	0	0.9201	0.918	0.733	0	0.844651
CCPG1	1.28535e-247	1.19396	0.707	0.457	2.64641e-243	0.844133
CYC1	0	0.98818	0.854	0.618	0	0.843906
RNF114	7.72371e-280	1.10828	0.761	0.508	1.59023e-275	0.843398
TKT	0	0.889584	0.948	0.773	0	0.843325
CD63	0	0.84274	1	0.982	0	0.84274
NUSAP1	2.98273e-246	1.81135	0.465	0.167	6.14114e-242	0.842276
HLA-DQB1	1.02438e-245	1.34117	0.628	0.347	2.10911e-241	0.842256
PSMD8	0	0.856494	0.983	0.839	0	0.841934
SMC4	3.55768e-209	1.31284	0.639	0.401	7.3249e-205	0.838902
SIGIRR	1.44287e-242	1.70559	0.49	0.202	2.97072e-238	0.835738
EIF3G	0	0.853546	0.976	0.846	0	0.83306
SMC3	2.74303e-262	1.07511	0.773	0.532	5.64763e-258	0.83106
NDE1	2.18997e-224	1.81384	0.456	0.187	4.50893e-220	0.827112
LTBP3	3.2263e-253	1.53937	0.535	0.233	6.64262e-249	0.823564
GPRC5A	0	0.915583	0.899	0.371	0	0.823109
RPA3	4.22192e-259	1.01477	0.81	0.58	8.69251e-255	0.821961
RAB38	2.25714e-224	3.00855	0.273	0.042	4.64723e-220	0.821335
MED19	2.20487e-250	1.25711	0.652	0.381	4.53961e-246	0.819638
PTPRZ1	1.21566e-150	2.90642	0.282	0.093	2.50292e-146	0.81961
NUDC	2.48716e-293	0.918437	0.891	0.699	5.12081e-289	0.818327
CCT7	1.75834e-267	1.08125	0.755	0.491	3.62025e-263	0.816347
ATP5MD	0	0.812922	1	0.998	0	0.812922
PIN4	2.84785e-269	1.0421	0.779	0.523	5.86344e-265	0.811795
TRMT6	8.20202e-236	1.20931	0.671	0.422	1.68871e-231	0.811446
ATP5MPL	0	0.816498	0.99	0.925	0	0.808333
MT-ND3	0	0.808649	0.999	0.995	0	0.80784
MRPS15	4.98016e-284	0.969706	0.833	0.597	1.02536e-279	0.807765
HIST1H1B	9.54654e-201	3.64822	0.221	0.024	1.96554e-196	0.806257
NME1	0	0.817398	0.985	0.86	0	0.805137
H3F3B	0	0.804904	1	0.999	0	0.804904
AC023043.1	2.7727e-214	2.12334	0.379	0.124	5.70871e-210	0.804747
AAK1	5.45697e-259	0.97493	0.825	0.62	1.12353e-254	0.804317
CENPN	2.98344e-235	1.52488	0.527	0.236	6.1426e-231	0.803614
LAMA4	2.75244e-215	1.90991	0.42	0.158	5.667e-211	0.802161
RND3	3.23301e-263	1.35656	0.589	0.265	6.65644e-259	0.799012
SCNM1	6.50221e-232	1.23232	0.646	0.388	1.33874e-227	0.796078
ATP5F1E	0	0.79535	1	1	0	0.79535
MAK16	1.09598e-220	1.34111	0.593	0.339	2.25652e-216	0.795281
RCAN1	3.74044e-291	1.06337	0.747	0.447	7.70119e-287	0.794335
TOP2A	2.36349e-221	1.65229	0.479	0.187	4.86619e-217	0.791445
COL19A1	3.15801e-198	3.65898	0.216	0.022	6.50202e-194	0.790341
TPX2	5.57178e-203	1.40367	0.563	0.298	1.14717e-198	0.790265
PSMD1	2.62127e-253	1.00908	0.783	0.552	5.39693e-249	0.790109
STK24	1.58308e-226	1.24911	0.632	0.373	3.2594e-222	0.789435
PRKDC	0	0.796	0.989	0.95	0	0.787244
MRPL12	4.43131e-271	0.88864	0.885	0.711	9.12362e-267	0.786447
SAAL1	5.91006e-222	2.4513	0.32	0.074	1.21682e-217	0.784415
JUNB	7.73148e-238	1.04793	0.747	0.474	1.59183e-233	0.782805
FIP1L1	3.57058e-216	1.44418	0.54	0.276	7.35147e-212	0.779857
BCL3	2.66838e-226	1.99414	0.391	0.124	5.49393e-222	0.77971
A4GALT	1.47144e-128	6.71784	0.116	0.001	3.02955e-124	0.77927
ECI1	3.33276e-224	1.31607	0.592	0.323	6.86181e-220	0.779115
LY6K	1.65384e-163	1.32573	0.587	0.379	3.40509e-159	0.778205
RPS26	0	0.778203	1	0.998	0	0.778203
WDR18	1.95479e-226	1.44304	0.539	0.261	4.02471e-222	0.777801
DDX52	3.54649e-232	1.08258	0.716	0.481	7.30187e-228	0.775126
RNMT	6.6521e-227	0.966472	0.801	0.61	1.3696e-222	0.774144
NFE2L3	4.58973e-218	1.8831	0.411	0.146	9.44978e-214	0.773956
AATF	1.87202e-212	1.40108	0.551	0.288	3.85431e-208	0.771994
NRIP1	1.87638e-212	1.14718	0.672	0.428	3.86329e-208	0.770902
CENPH	4.07756e-212	1.57264	0.49	0.22	8.39529e-208	0.770592
SET	0	0.770414	0.999	0.992	0	0.769644
LARS	9.01862e-305	0.827386	0.93	0.804	1.85684e-300	0.769469
DNAJA1	1.17819e-239	0.875021	0.878	0.725	2.42578e-235	0.768269
GNL3L	8.00349e-218	1.93933	0.396	0.134	1.64784e-213	0.767973
CBX3	0	0.779438	0.985	0.914	0	0.767746
DBF4	2.77632e-199	1.361	0.564	0.308	5.71616e-195	0.767604
NFIB	1.76516e-223	1.7429	0.44	0.163	3.63428e-219	0.766877
PARP9	1.38656e-213	1.75835	0.436	0.171	2.8548e-209	0.766642
ZBTB8OS	3.88865e-247	0.943836	0.812	0.607	8.00635e-243	0.766395
TIPIN	6.27401e-209	1.94976	0.393	0.138	1.29176e-204	0.766255
HNRNPK	0	0.777037	0.986	0.941	0	0.766158
PSMD6	2.20902e-225	1.11037	0.69	0.446	4.54816e-221	0.766153
TRMT112	0	0.76732	0.998	0.988	0	0.765786
UBE2M	0	0.789659	0.968	0.847	0	0.764389
TECR	6.33766e-243	1.02673	0.744	0.487	1.30486e-238	0.763886
PFKFB4	3.11904e-193	1.37344	0.556	0.31	6.42179e-189	0.763633
RPF2	2.0644e-208	1.30903	0.582	0.328	4.25038e-204	0.761857
UTP18	1.33852e-209	1.48362	0.513	0.25	2.75588e-205	0.761098
RELL1	1.04717e-198	3.34499	0.227	0.027	2.15601e-194	0.759313
EFHD2	3.61864e-200	1.11479	0.681	0.453	7.45041e-196	0.759174
MMP9	1.44562e-88	9.58666	0.079	0	2.97638e-84	0.757346
MTREX	6.38219e-212	1.30793	0.578	0.318	1.31403e-207	0.755984
SNX8	5.07872e-210	2.08729	0.362	0.111	1.04566e-205	0.755598
SERTAD1	1.51087e-206	1.631	0.463	0.202	3.11073e-202	0.755152
HNRNPDL	1.42709e-294	0.823841	0.916	0.753	2.93823e-290	0.754638
H2AFV	3.42933e-296	0.812299	0.929	0.786	7.06064e-292	0.754626
CMC2	3.94796e-242	0.930503	0.81	0.584	8.12844e-238	0.753707
ALDH1A3	4.50009e-276	1.045	0.721	0.389	9.26524e-272	0.753446
SELENOS	4.57616e-288	0.818858	0.92	0.748	9.42186e-284	0.753349
SEC62	1.77352e-289	0.819939	0.917	0.75	3.6515e-285	0.751884
CEP55	1.57778e-210	1.82093	0.412	0.146	3.24848e-206	0.750222
GOT1	1.56429e-211	1.69258	0.442	0.177	3.22071e-207	0.748122
PSPH	1.59252e-209	1.38867	0.537	0.273	3.27884e-205	0.745714
PRR4	7.66222e-153	5.00311	0.149	0.007	1.57757e-148	0.745464
DDRGK1	2.8589e-208	1.31	0.569	0.307	5.88619e-204	0.74539
MITD1	1.07442e-211	1.61847	0.46	0.193	2.21213e-207	0.744496
MED8	2.12668e-217	1.08599	0.685	0.447	4.37861e-213	0.743905
DHX36	1.85776e-284	0.813708	0.91	0.748	3.82494e-280	0.740474
SH3BGRL3	0	0.740083	1	1	0	0.740083
ATP5F1B	1.06878e-304	0.795405	0.93	0.77	2.20051e-300	0.739726
PQBP1	2.32589e-206	1.2839	0.576	0.32	4.78877e-202	0.739524
BUD31	0	0.761076	0.971	0.873	0	0.739005
TFB1M	1.7855e-204	2.4507	0.301	0.07	3.67617e-200	0.737661
MRPL28	2.98168e-236	0.943669	0.781	0.548	6.13898e-232	0.737005
NDUFS6	0	0.737922	0.998	0.968	0	0.736446
CIT	3.54114e-196	2.00341	0.367	0.123	7.29086e-192	0.73525
TWF1	8.28345e-114	0.936421	0.785	0.703	1.70548e-109	0.735091
C1S	3.15664e-164	4.4256	0.166	0.01	6.49921e-160	0.73465
UBB	0	0.741116	0.99	0.923	0	0.733705
SP100	3.25418e-198	1.15567	0.632	0.396	6.70003e-194	0.730383
PHB	7.29548e-258	0.836259	0.873	0.667	1.50207e-253	0.730054
PBK	2.77162e-197	2.11789	0.344	0.105	5.70648e-193	0.728554
TJP1	7.11978e-217	0.956939	0.761	0.547	1.46589e-212	0.72823
ZCCHC9	3.53252e-202	1.17024	0.622	0.374	7.2731e-198	0.727891
MINOS1	0	0.73815	0.986	0.918	0	0.727816
MOCOS	1.04052e-202	1.75371	0.415	0.159	2.14233e-198	0.727792
HMGB2	6.2784e-197	1.38757	0.524	0.257	1.29266e-192	0.727086
NDUFB11	0	0.730919	0.994	0.932	0	0.726533
MNAT1	1.3061e-197	1.31354	0.553	0.302	2.68913e-193	0.726387
NDUFB10	0	0.727464	0.997	0.961	0	0.725281
HIST1H2AH	2.44648e-163	4.28945	0.169	0.012	5.03706e-159	0.724918
COPB1	5.21438e-197	1.08268	0.669	0.448	1.07359e-192	0.724313
CREM	1.43045e-175	1.09227	0.662	0.459	2.94515e-171	0.723082
E2F7	2.93321e-193	1.87358	0.385	0.14	6.03919e-189	0.721326
PAK1IP1	4.16065e-183	1.34566	0.536	0.299	8.56637e-179	0.721276
SNHG15	2.07892e-177	1.29468	0.556	0.324	4.28028e-173	0.719842
NDUFS2	1.20741e-218	0.958684	0.748	0.516	2.48593e-214	0.717095
FAM241A	7.78855e-198	1.41611	0.506	0.249	1.60358e-193	0.716551
PSMB4	3.88754e-284	0.759076	0.942	0.81	8.00405e-280	0.715049
DKC1	3.94501e-193	0.929113	0.769	0.576	8.12237e-189	0.714488
PFKP	2.32321e-190	1.52773	0.467	0.216	4.78325e-186	0.71345
GSPT1	1.24888e-227	0.830054	0.859	0.695	2.57132e-223	0.713016
NCAPG	5.56197e-197	1.90625	0.374	0.128	1.14515e-192	0.712936
EBNA1BP2	6.92089e-201	0.942863	0.753	0.536	1.42494e-196	0.709976
HINT2	9.04189e-200	1.0805	0.657	0.417	1.86164e-195	0.709887
BEX2	6.16129e-193	2.16771	0.327	0.095	1.26855e-188	0.708843
ZFP91	3.79935e-194	1.07227	0.661	0.436	7.82247e-190	0.708771
SH3KBP1	3.92666e-198	0.841923	0.84	0.7	8.0846e-194	0.707215
NDUFV2	1.09309e-250	0.794865	0.889	0.718	2.25057e-246	0.706635
SHOC2	1.23711e-192	1.06039	0.666	0.435	2.54709e-188	0.706219
PDAP1	3.32486e-307	0.731617	0.965	0.882	6.84555e-303	0.706011
APOD	5.03859e-149	4.69025	0.15	0.008	1.0374e-144	0.703538
TUBA1B	4.49051e-268	0.726146	0.967	0.832	9.24552e-264	0.702183
ELOB	0	0.701501	1	0.995	0	0.701501
CD274	4.53806e-176	3.63346	0.193	0.019	9.3434e-172	0.701258
CDC42EP2	3.86878e-194	2.46162	0.284	0.064	7.96544e-190	0.6991
CXCL11	8.79877e-87	8.96005	0.078	0	1.81158e-82	0.698884
BMP2	2.08064e-183	2.42597	0.288	0.072	4.28383e-179	0.69868
MIR222HG	1.08088e-197	1.71724	0.406	0.151	2.22542e-193	0.6972
NDUFA6	1.5233e-206	0.95154	0.732	0.513	3.13632e-202	0.696527
MT-ND6	2.65758e-191	0.766224	0.905	0.783	5.47168e-187	0.693433
FDX2	6.03909e-192	1.50963	0.459	0.207	1.24339e-187	0.692922
ST3GAL4	2.05326e-175	1.1571	0.598	0.371	4.22745e-171	0.691947
XBP1	4.90462e-190	1.0418	0.663	0.431	1.00981e-185	0.690716
LINC00467	2.11453e-181	1.49193	0.462	0.218	4.35361e-177	0.689273
POLR3D	7.81712e-187	1.06853	0.644	0.423	1.60947e-182	0.688135
LEMD1	5.55343e-165	2.21456	0.31	0.1	1.1434e-160	0.686515
EIF2B4	1.17973e-187	1.56844	0.437	0.188	2.42894e-183	0.685409
MRPL24	9.33671e-188	1.03197	0.664	0.436	1.92234e-183	0.685231
SLC14A1	1.32198e-124	5.95607	0.115	0.002	2.72182e-120	0.684948
SELENOK	3.72056e-246	0.735919	0.928	0.832	7.66025e-242	0.682933
TXNRD1	3.17404e-203	0.817392	0.834	0.645	6.53503e-199	0.681705
MAGOHB	1.60179e-182	1.0775	0.632	0.402	3.29793e-178	0.680977
PRPF6	6.07347e-204	0.881054	0.771	0.567	1.25047e-199	0.679293
IMPA1	2.72088e-171	1.30883	0.519	0.287	5.60201e-167	0.679283
PRNP	6.65626e-198	0.822652	0.825	0.631	1.37046e-193	0.678688
CD58	5.50584e-190	1.93502	0.35	0.113	1.1336e-185	0.677258
CLMP	2.9741e-163	1.79061	0.378	0.157	6.12337e-159	0.67685
BLOC1S1	6.09341e-282	0.706014	0.956	0.859	1.25457e-277	0.67495
PLA2G16	2.64802e-172	1.18532	0.569	0.336	5.45201e-168	0.674449
PDCD5	0	0.683841	0.986	0.889	0	0.674267
MRPS22	1.30024e-173	1.33234	0.506	0.272	2.67706e-169	0.674163
CD9	1.04827e-175	1.00131	0.672	0.437	2.15829e-171	0.672882
YTHDC1	3.66913e-186	0.906936	0.741	0.546	7.55438e-182	0.67204
DDX3X	6.06764e-206	0.775497	0.866	0.723	1.24927e-201	0.671581
ILF3	7.40126e-208	0.778824	0.862	0.706	1.52385e-203	0.671347
RPS17	4.04682e-242	0.726244	0.923	0.767	8.332e-238	0.670323
PHB2	7.5097e-250	0.726091	0.923	0.784	1.54617e-245	0.670182
SRA1	3.99731e-203	0.78542	0.852	0.689	8.23006e-199	0.669178
NR2F2	1.90758e-156	0.941735	0.71	0.516	3.92751e-152	0.668632
KIF2C	4.01732e-143	2.12239	0.315	0.122	8.27126e-139	0.668553
GNL2	6.50308e-170	1.45837	0.458	0.224	1.33892e-165	0.667934
RTF1	2.09872e-216	0.760252	0.878	0.708	4.32105e-212	0.667502
RPS29	0	0.666773	1	1	0	0.666773
TUBGCP2	1.59721e-181	0.952531	0.699	0.484	3.2885e-177	0.665819
GTPBP4	4.02015e-183	0.928078	0.716	0.501	8.27709e-179	0.664504
RPL41	0	0.662873	1	1	0	0.662873
GPATCH4	1.32606e-231	0.71138	0.931	0.825	2.73022e-227	0.662295
TMEM258	0	0.661049	1	0.991	0	0.661049
PRKCD	3.51131e-173	3.34124	0.197	0.022	7.22943e-169	0.658224
MFAP2	1.06134e-211	0.942751	0.698	0.4	2.1852e-207	0.65804
MRTO4	1.16216e-166	1.04273	0.631	0.416	2.39276e-162	0.657962
SPCS2	4.52263e-224	0.730501	0.898	0.734	9.31163e-220	0.65599
IL11	3.13684e-173	1.40468	0.467	0.22	6.45845e-169	0.655986
SP110	2.9916e-166	1.54167	0.425	0.196	6.1594e-162	0.655209
POLR3G	1.90438e-170	1.46564	0.447	0.211	3.92093e-166	0.65514
RPS27	0	0.654441	1	1	0	0.654441
PRIM1	5.39828e-170	2.21702	0.295	0.086	1.11145e-165	0.654021
CDC123	1.78723e-171	1.07081	0.61	0.386	3.67973e-167	0.653192
AL590617.2	1.26744e-140	1.81659	0.359	0.158	2.60953e-136	0.652157
RBM25	3.80705e-180	0.81477	0.798	0.624	7.83834e-176	0.650187
NTMT1	2.35454e-178	0.892811	0.728	0.519	4.84776e-174	0.649966
NDUFS3	5.75305e-180	0.933579	0.696	0.48	1.1845e-175	0.649771
TEX10	2.3175e-166	1.58802	0.409	0.18	4.7715e-162	0.649499
SLC25A37	6.60034e-172	0.9125	0.711	0.506	1.35894e-167	0.648788
MCM7	3.07034e-144	1.3155	0.493	0.288	6.32153e-140	0.64854
FHL2	3.98225e-174	1.40979	0.458	0.215	8.19906e-170	0.645683
USP1	2.61276e-150	1.0511	0.614	0.408	5.3794e-146	0.645373
IFI6	2.98948e-118	0.985655	0.653	0.488	6.15504e-114	0.643632
MRPL20	0	0.644324	0.994	0.958	0	0.640458
LDHA	4.9818e-204	0.735636	0.87	0.684	1.0257e-199	0.640004
VAMP5	7.24344e-161	0.685118	0.934	0.889	1.49135e-156	0.6399
ZNF622	1.43917e-165	1.4501	0.441	0.209	2.96312e-161	0.639494
KMT5A	1.14202e-143	1.07109	0.596	0.396	2.3513e-139	0.638367
POLR2I	1.86286e-209	0.708295	0.901	0.762	3.83544e-205	0.638174
VRK1	1.48573e-161	1.8223	0.35	0.133	3.05898e-157	0.637805
CDC37	3.11672e-240	0.671689	0.949	0.863	6.41701e-236	0.637433
RAB4B	3.89624e-178	2.17929	0.292	0.077	8.02196e-174	0.636352
ATP5F1C	1.7442e-188	0.842833	0.755	0.536	3.59114e-184	0.636339
RAC1	0	0.636273	0.999	0.991	0	0.635637
DLGAP1-AS1	3.91874e-177	2.30064	0.276	0.067	8.06829e-173	0.634976
SNRPA1	1.06085e-169	0.981069	0.646	0.424	2.18419e-165	0.63377
TMPO	3.77137e-160	1.13559	0.558	0.322	7.76487e-156	0.633658
AJAP1	3.90333e-168	3.10505	0.204	0.028	8.03657e-164	0.63343
YWHAZ	0	0.634839	0.997	0.976	0	0.632935
MRPS18B	8.15966e-165	1.0784	0.586	0.363	1.67999e-160	0.63194
FXR1	1.7597e-175	0.804804	0.785	0.608	3.62305e-171	0.631771
REX1BD	2.42327e-256	0.661021	0.955	0.853	4.98927e-252	0.631275
VPS4B	2.81352e-156	0.930947	0.678	0.487	5.79276e-152	0.631182
OLA1	1.76557e-162	0.917552	0.687	0.485	3.63514e-158	0.630358
AIP	1.55715e-165	1.02701	0.613	0.387	3.20602e-161	0.62956
TUBA1C	2.5399e-167	0.749477	0.839	0.662	5.2294e-163	0.628811
TMEM18	4.61319e-162	1.0755	0.583	0.356	9.49809e-158	0.627014
PPARG	1.71137e-164	2.39019	0.261	0.065	3.52353e-160	0.62384
KCNG1	7.74721e-149	1.05335	0.592	0.371	1.59507e-144	0.623585
ZCCHC8	6.54476e-153	1.3799	0.45	0.231	1.3475e-148	0.620955
TRIM8	7.87188e-147	1.16914	0.531	0.322	1.62074e-142	0.620812
SERPINB2	3.20907e-102	6.38714	0.097	0.003	6.60715e-98	0.619553
RBM39	1.25961e-275	0.631029	0.98	0.935	2.59342e-271	0.618409
ECH1	1.00238e-157	0.979248	0.631	0.422	2.0638e-153	0.617905
OXSR1	3.53946e-136	1.09781	0.562	0.367	7.28739e-132	0.61697
WDR45B	2.04615e-154	0.940999	0.655	0.461	4.21283e-150	0.616355
STX1A	3.45306e-167	2.88991	0.213	0.033	7.10951e-163	0.615551
GLRX3	9.01616e-161	0.927147	0.663	0.455	1.85634e-156	0.614699
DYNC1H1	4.24099e-171	0.734882	0.836	0.677	8.73177e-167	0.614362
SNHG8	3.82819e-200	0.642007	0.956	0.887	7.88186e-196	0.613758
CTNNBL1	1.11208e-159	1.42173	0.431	0.204	2.28965e-155	0.612765
SMS	5.81332e-174	0.697328	0.876	0.732	1.19691e-169	0.61086
C1QBP	3.30154e-264	0.618887	0.987	0.948	6.79753e-260	0.610842
USP30-AS1	3.42611e-165	2.73205	0.223	0.04	7.05401e-161	0.609246
BAZ1B	1.03847e-158	0.781063	0.78	0.604	2.13811e-154	0.60923
FUS	4.05102e-181	0.707868	0.86	0.693	8.34065e-177	0.608766
TATDN1	2.40659e-157	0.861198	0.706	0.514	4.95494e-153	0.608005
LINC00707	6.70668e-156	3.26847	0.186	0.024	1.38084e-151	0.607935
BCAS2	6.35921e-149	0.994816	0.611	0.408	1.3093e-144	0.607833
CIR1	5.11635e-151	1.06683	0.569	0.353	1.0534e-146	0.607029
CMSS1	1.26848e-167	0.738154	0.822	0.651	2.61168e-163	0.606763
PRPF4B	1.5219e-145	0.973493	0.623	0.422	3.13344e-141	0.606486
ATIC	6.08585e-155	1.39652	0.434	0.211	1.25302e-150	0.606091
ADAR	4.82681e-183	0.673325	0.9	0.781	9.93793e-179	0.605992
NDC80	1.0941e-156	2.25258	0.269	0.074	2.25264e-152	0.605944
MRPL35	1.36831e-145	1.04625	0.579	0.378	2.81721e-141	0.605778
SLC9A3R2	9.30272e-145	0.72138	0.839	0.694	1.91534e-140	0.605238
MAP1S	6.7289e-158	1.64863	0.365	0.146	1.38541e-153	0.601751
MRPS23	3.56907e-169	0.766654	0.784	0.587	7.34837e-165	0.601057
RUVBL2	3.59887e-146	1.14216	0.526	0.315	7.40971e-142	0.600776
PLEC	4.14395e-168	0.668194	0.899	0.774	8.53197e-164	0.600706
PDHB	5.13923e-150	1.01769	0.59	0.377	1.05812e-145	0.600435
KLF3	3.0614e-132	1.05316	0.569	0.375	6.30313e-128	0.599245
ESF1	1.19962e-153	0.839149	0.714	0.519	2.46989e-149	0.599152
TTC1	2.8717e-167	0.75919	0.788	0.61	5.91254e-163	0.598242
NOP16	2.85266e-140	0.989256	0.603	0.406	5.87334e-136	0.596522
SF3B1	1.38247e-158	0.75069	0.79	0.637	2.84636e-154	0.593045
FH	4.10055e-141	1.3726	0.432	0.223	8.44262e-137	0.592963
TYMP	3.23873e-159	1.70737	0.347	0.13	6.66823e-155	0.592458
SNRPD3	4.19689e-195	0.669363	0.884	0.695	8.64098e-191	0.591717
TMCC3	1.65166e-159	2.98604	0.198	0.028	3.4006e-155	0.591236
RFC1	2.96382e-145	0.818318	0.722	0.545	6.10221e-141	0.590825
SAMD9L	2.86202e-119	1.2464	0.474	0.29	5.89262e-115	0.590793
RPL34	0	0.590714	1	1	0	0.590714
WDR25	1.04098e-155	1.7165	0.344	0.131	2.14328e-151	0.590477
SRI	3.55266e-214	0.629187	0.935	0.798	7.31457e-210	0.58829
UQCR11	2.50562e-288	0.593446	0.991	0.952	5.15883e-284	0.588105
UBXN1	1.63418e-210	0.629791	0.932	0.823	3.36461e-206	0.586965
HMGB1	7.84613e-143	0.594419	0.986	0.972	1.61544e-138	0.586097
SUCLG1	2.17375e-144	1.026	0.57	0.357	4.47552e-140	0.584821
CKS2	7.29048e-152	0.793446	0.734	0.534	1.50104e-147	0.582389
ITGB3	5.45846e-129	4.50371	0.129	0.006	1.12384e-124	0.580979
YBX3	1.68872e-199	0.612848	0.947	0.856	3.47691e-195	0.580367
PHF19	2.46967e-167	1.1488	0.505	0.253	5.08481e-163	0.580145
CETN3	5.70657e-146	1.53174	0.378	0.167	1.17493e-141	0.578996
HAX1	1.9634e-195	0.625858	0.925	0.812	4.04244e-191	0.578918
APOC1	1.0717e-156	2.34335	0.247	0.059	2.20652e-152	0.578807
NDUFA3	1.50054e-159	0.769656	0.751	0.552	3.08947e-155	0.578011
DDX24	1.10807e-154	0.722277	0.8	0.637	2.2814e-150	0.577822
SNRPE	0	0.577444	0.999	0.99	0	0.576866
TNFRSF14	5.72429e-160	2.24229	0.257	0.063	1.17858e-155	0.576269
EEF1E1	9.74347e-141	0.861286	0.669	0.475	2.00608e-136	0.5762
TRAP1	1.27715e-145	1.39454	0.413	0.197	2.62953e-141	0.575946
DIAPH2	5.03147e-151	1.75924	0.327	0.12	1.03593e-146	0.575271
SLK	2.86821e-127	0.96855	0.593	0.41	5.90536e-123	0.57435
SLC22A18AS	3.22652e-120	4.86132	0.118	0.005	6.64309e-116	0.573636
CWC27	1.36258e-139	1.0987	0.522	0.311	2.80541e-135	0.573519
MIA2	1.4953e-137	1.33676	0.429	0.222	3.07868e-133	0.573469
TFAP2C	8.10386e-135	1.63293	0.351	0.154	1.6685e-130	0.573159
EXOSC5	3.96193e-134	1.038	0.552	0.349	8.15722e-130	0.572977
TWF2	4.96612e-143	1.20851	0.474	0.257	1.02247e-138	0.572836
NDUFS8	1.89935e-220	0.591715	0.967	0.865	3.91057e-216	0.572188
SRP68	6.8071e-135	1.14244	0.5	0.295	1.40151e-130	0.571219
ATP1A1	1.78708e-131	0.820361	0.693	0.525	3.67943e-127	0.56851
ALAS1	2.89473e-143	1.45677	0.39	0.179	5.95997e-139	0.568139
TMEM256	6.57532e-147	0.731172	0.776	0.602	1.35379e-142	0.56739
CDV3	2.67127e-250	0.582178	0.974	0.901	5.49989e-246	0.567042
UBD	4.78681e-73	8.58808	0.066	0	9.85557e-69	0.566813
EDF1	0	0.565665	0.999	0.972	0	0.5651
NFE2L1	9.69955e-143	0.692263	0.816	0.68	1.99704e-138	0.564887
AP1S2	3.83017e-137	0.737484	0.765	0.607	7.88593e-133	0.564175
DHPS	1.31811e-142	1.0205	0.552	0.337	2.71386e-138	0.563318
SPANXB1	7.36767e-153	2.28097	0.246	0.06	1.51693e-148	0.561118
UBE2I	2.30736e-163	0.648559	0.865	0.722	4.75063e-159	0.561004
CRNKL1	2.16458e-131	1.209	0.464	0.259	4.45666e-127	0.560974
PAICS	6.10348e-128	0.896951	0.625	0.436	1.25665e-123	0.560595
MFAP1	4.96518e-128	0.999399	0.56	0.365	1.02228e-123	0.559663
PPIE	1.2529e-129	1.10061	0.508	0.31	2.5796e-125	0.559108
HMMR	1.38916e-134	1.78471	0.313	0.118	2.86014e-130	0.558616
SLTM	1.80001e-169	0.614899	0.908	0.794	3.70604e-165	0.558328
PPM1G	1.33227e-182	0.589857	0.946	0.867	2.74302e-178	0.558005
BDNF	5.82289e-145	2.36208	0.236	0.058	1.19887e-140	0.55745
MVB12A	1.18449e-135	0.818636	0.676	0.488	2.43874e-131	0.553398
MTHFD1L	1.9975e-134	1.35232	0.409	0.203	4.11266e-130	0.553099
RALGPS2	1.73175e-109	1.13597	0.486	0.309	3.5655e-105	0.552082
UQCC2	1.90526e-156	0.657746	0.839	0.673	3.92273e-152	0.551849
POLD3	8.98637e-126	1.46502	0.376	0.182	1.8502e-121	0.550847
KNOP1	4.98596e-134	0.78561	0.701	0.523	1.02656e-129	0.550713
USP53	5.45827e-115	1.64362	0.335	0.156	1.1238e-110	0.550614
NR1D1	6.6885e-140	1.73113	0.318	0.12	1.3771e-135	0.550498
C1GALT1	6.15954e-129	1.2742	0.432	0.229	1.26819e-124	0.550453
DUSP5	9.00892e-144	3.07416	0.179	0.025	1.85485e-139	0.550274
CHD1	5.41018e-123	0.980542	0.561	0.373	1.1139e-118	0.550084
TBL1X	6.1852e-141	1.46175	0.376	0.166	1.27347e-136	0.549619
CDC42	8.76899e-189	0.583136	0.942	0.866	1.80545e-184	0.549314
MAD2L2	7.23271e-138	1.35388	0.405	0.195	1.48914e-133	0.548321
RPS12	0	0.547543	1	1	0	0.547543
NOP14	2.37652e-126	0.923782	0.592	0.399	4.89302e-122	0.546879
CR1L	1.60405e-72	8.4075	0.065	0	3.30257e-68	0.546488
TRAPPC4	1.13971e-142	0.748446	0.73	0.54	2.34654e-138	0.546366
PHF5A	1.03779e-138	1.38172	0.395	0.186	2.13671e-134	0.545779
HR	2.52907e-150	1.82374	0.299	0.098	5.20711e-146	0.545299
H2AFZ	0	0.548393	0.994	0.943	0	0.545102
RBPJ	1.49601e-180	0.647836	0.841	0.651	3.08014e-176	0.54483
GADD45GIP1	6.17208e-258	0.548424	0.992	0.948	1.27077e-253	0.544037
ILF2	2.21257e-135	0.714596	0.761	0.596	4.55547e-131	0.543808
EIF4A1	4.0115e-169	0.592559	0.917	0.807	8.25929e-165	0.543377
BIK	4.22041e-116	4.71971	0.115	0.005	8.68939e-112	0.542766
PCM1	1.22477e-125	0.776276	0.699	0.533	2.52168e-121	0.542617
ECHS1	7.38803e-147	0.676365	0.802	0.637	1.52112e-142	0.542445
NAA10	7.5724e-178	0.583445	0.929	0.822	1.55908e-173	0.542021
CFDP1	1.95324e-124	0.813671	0.665	0.491	4.02153e-120	0.541092
RIOK3	7.40341e-117	0.81697	0.662	0.506	1.52429e-112	0.540834
DCUN1D5	1.07946e-137	0.657364	0.822	0.687	2.2225e-133	0.540353
ARL14EPL	3.83891e-93	6.28256	0.086	0.001	7.90392e-89	0.5403
RNF126	4.83157e-125	1.01214	0.533	0.336	9.94772e-121	0.539471
IRF9	3.49637e-148	2.23564	0.241	0.059	7.19868e-144	0.53879
GRAMD1B	4.97465e-121	1.73114	0.311	0.131	1.02423e-116	0.538383
PATL1	1.44526e-128	1.2969	0.415	0.215	2.97565e-124	0.538212
PMF1	1.32488e-126	1.09158	0.493	0.291	2.72779e-122	0.538151
ZNF511	2.59931e-127	0.898061	0.599	0.409	5.35172e-123	0.537939
C12orf57	2.74108e-178	0.55909	0.962	0.894	5.64361e-174	0.537845
LINC01291	1.76117e-127	3.78261	0.142	0.013	3.62607e-123	0.53713
NUDCD1	7.9194e-114	1.18285	0.453	0.269	1.63053e-109	0.535831
ARHGEF4	3.21666e-112	4.91204	0.109	0.004	6.62279e-108	0.535412
MAST4	9.85833e-110	1.57315	0.34	0.167	2.02973e-105	0.534872
TAX1BP1	1.93594e-217	0.547948	0.975	0.918	3.9859e-213	0.534249
KCNN4	1.28944e-128	1.20767	0.442	0.238	2.65483e-124	0.533792
ZEB1	1.91427e-124	1.26772	0.421	0.222	3.94128e-120	0.533712
SURF2	5.83564e-128	0.75453	0.705	0.534	1.2015e-123	0.531944
UPF2	1.00619e-121	1.0627	0.5	0.308	2.07165e-117	0.531349
RPF1	5.48757e-126	1.14506	0.464	0.264	1.12984e-121	0.531309
PPFIBP1	1.03988e-173	0.628809	0.844	0.633	2.14101e-169	0.530714
BTG3	3.51115e-119	1.26431	0.419	0.227	7.2291e-115	0.529745
TROAP	5.17715e-151	1.9404	0.273	0.077	1.06592e-146	0.529728
ROMO1	2.93918e-248	0.531129	0.997	0.987	6.05148e-244	0.529535
CRCP	1.44231e-113	1.05231	0.501	0.318	2.96958e-109	0.527205
FAM133B	3.36106e-119	0.755137	0.697	0.531	6.92009e-115	0.526331
CCDC47	4.48964e-113	0.768623	0.681	0.528	9.24372e-109	0.523432
COX5A	1.10389e-214	0.536664	0.975	0.906	2.27281e-210	0.523248
CCDC137	2.22505e-110	0.723927	0.722	0.587	4.58115e-106	0.522675
DLGAP1-AS2	1.36045e-144	2.82254	0.185	0.027	2.80104e-140	0.52217
FCER1G	1.72174e-124	3.89371	0.134	0.01	3.54489e-120	0.521757
SDHB	1.3223e-119	0.802197	0.649	0.478	2.72248e-115	0.520626
CAPS	1.64614e-97	0.675765	0.769	0.61	3.38925e-93	0.519664
TBX3	2.59357e-62	1.03283	0.503	0.399	5.3399e-58	0.519512
TM4SF1	8.00005e-111	1.47825	0.351	0.173	1.64713e-106	0.518864
KRT8	9.55626e-108	0.974638	0.532	0.358	1.96754e-103	0.518507
PSMD2	7.30993e-116	0.812309	0.638	0.47	1.50504e-111	0.518253
PELP1	1.92511e-125	1.27268	0.407	0.207	3.96361e-121	0.51798
CATSPER1	1.04692e-137	1.6386	0.316	0.119	2.15551e-133	0.517798
NUP50-DT	1.06054e-127	1.43577	0.36	0.164	2.18354e-123	0.516879
FAM96B	4.527e-254	0.51906	0.995	0.956	9.32064e-250	0.516465
SSRP1	5.1354e-130	0.601228	0.859	0.738	1.05733e-125	0.516455
MID1IP1	1.58478e-144	1.85649	0.278	0.086	3.2629e-140	0.516104
MMADHC	2.11059e-121	0.745429	0.691	0.525	4.3455e-117	0.515092
NUF2	1.81619e-142	1.63217	0.315	0.113	3.73935e-138	0.514133
CTHRC1	1.71404e-139	0.879172	0.583	0.345	3.52903e-135	0.512558
SNX6	2.51356e-130	0.647153	0.791	0.634	5.17517e-126	0.511898
SOCS6	1.27423e-127	1.55109	0.33	0.139	2.62351e-123	0.51186
GRIPAP1	5.2296e-117	0.88538	0.578	0.392	1.07672e-112	0.51175
RALY	1.13448e-119	0.773018	0.662	0.488	2.33578e-115	0.511738
ATP5F1A	1.773e-125	0.668516	0.765	0.614	3.65043e-121	0.511415
IGFBP7	1.78135e-137	1.6144	0.316	0.119	3.66763e-133	0.51015
LCN2	2.74385e-82	6.37104	0.08	0.003	5.64931e-78	0.509683
HLA-DRA	1.95664e-202	0.530434	0.958	0.749	4.02853e-198	0.508156
CDC5L	8.46051e-109	1.0181	0.499	0.319	1.74193e-104	0.508031
CD82	4.54238e-136	2.80662	0.181	0.03	9.35231e-132	0.507998
SEM1	8.44656e-268	0.510427	0.995	0.97	1.73906e-263	0.507875
DEPDC7	2.26434e-113	1.62598	0.312	0.137	4.66205e-109	0.507305
ADK	3.60166e-110	0.976581	0.519	0.338	7.41546e-106	0.506845
TXNDC17	2.17247e-275	0.508253	0.997	0.966	4.47291e-271	0.506728
NPPC	1.6475e-66	8.42977	0.06	0	3.39204e-62	0.505786
NDUFB6	6.02144e-127	0.658522	0.768	0.603	1.23975e-122	0.505745
RAB39B	4.59966e-138	1.87721	0.268	0.083	9.47024e-134	0.503093
BIRC5	6.79003e-173	1.14477	0.439	0.176	1.398e-168	0.502552
COA6	3.14845e-117	0.691221	0.727	0.564	6.48234e-113	0.502517
SMARCA5	3.25006e-118	0.636087	0.789	0.653	6.69155e-114	0.501873
LEO1	1.69421e-117	1.25156	0.4	0.208	3.48821e-113	0.500625
GNL3	2.53543e-100	0.755735	0.661	0.52	5.22019e-96	0.499541
VPS72	3.84037e-113	1.08562	0.46	0.27	7.90694e-109	0.499385
CEP57	1.68356e-107	0.978372	0.51	0.329	3.46628e-103	0.49897
ERO1B	4.66845e-105	1.59815	0.311	0.143	9.61188e-101	0.497023
C2orf70	3.21259e-67	8.28022	0.06	0	6.6144e-63	0.496813
STAMBPL1	1.26648e-131	2.11257	0.235	0.065	2.60756e-127	0.496455
RALA	3.87025e-133	0.646392	0.768	0.587	7.96846e-129	0.496429
BACH1	1.61381e-114	1.15703	0.429	0.237	3.32267e-110	0.496366
SNU13	2.10933e-206	0.501368	0.99	0.944	4.34291e-202	0.496354
NUDT5	8.99542e-112	0.827214	0.6	0.429	1.85207e-107	0.496328
SLC25A45	2.742e-116	1.65914	0.299	0.123	5.64551e-112	0.496081
EXOC6	1.5803e-124	1.53913	0.322	0.134	3.25368e-120	0.495601
RNPS1	8.22547e-128	0.559844	0.885	0.789	1.69354e-123	0.495462
FKBP3	1.52469e-114	0.737222	0.671	0.489	3.13918e-110	0.494676
C11orf58	4.47025e-134	0.547548	0.903	0.811	9.20381e-130	0.494436
CCDC124	8.08507e-122	0.621924	0.795	0.634	1.66463e-117	0.49443
VPS25	1.29175e-110	0.717459	0.687	0.523	2.65959e-106	0.492894
SDAD1	1.63121e-106	0.960814	0.511	0.33	3.3585e-102	0.490976
ITPRIP	4.67627e-129	1.91709	0.256	0.081	9.62796e-125	0.490776
LRPPRC	1.77942e-100	0.839863	0.584	0.425	3.66366e-96	0.49048
SMIM4	6.2578e-103	0.720354	0.679	0.53	1.28842e-98	0.48912
RBM22	9.05209e-101	0.95694	0.511	0.342	1.86373e-96	0.488996
ARHGAP12	4.11144e-112	1.29362	0.378	0.192	8.46504e-108	0.488989
SRSF4	1.7612e-114	0.608867	0.802	0.664	3.62614e-110	0.488312
ATP5IF1	5.60721e-218	0.494076	0.988	0.92	1.15447e-213	0.488147
PNP	9.94978e-121	1.46542	0.333	0.146	2.04856e-116	0.487985
ADAM19	9.17665e-128	2.36762	0.206	0.048	1.88938e-123	0.487729
KNL1	3.00487e-129	1.49894	0.325	0.129	6.18673e-125	0.487156
MRPS18A	8.79196e-114	1.19058	0.409	0.219	1.81018e-109	0.486946
HNRNPC	1.20996e-203	0.491616	0.99	0.976	2.49118e-199	0.4867
FDPS	1.25213e-104	0.831705	0.585	0.417	2.57801e-100	0.486548
C19orf48	2.50017e-106	1.05758	0.46	0.277	5.14761e-102	0.486486
TMC7	6.91686e-127	1.89244	0.257	0.083	1.42411e-122	0.486356
ENY2	4.20148e-207	0.491861	0.988	0.939	8.65042e-203	0.485959
TRIM21	2.50759e-132	2.33531	0.208	0.047	5.16287e-128	0.485744
ATP5MF	9.65691e-243	0.4876	0.996	0.969	1.98826e-238	0.48565
MRPS5	1.78931e-104	0.915232	0.529	0.353	3.68401e-100	0.484158
SNRPD2	4.11791e-233	0.484945	0.998	0.969	8.47837e-229	0.483975
GOT2	4.77755e-96	0.703313	0.688	0.556	9.83651e-92	0.483879
FKBP2	4.04225e-177	0.494202	0.979	0.923	8.32259e-173	0.483824
GGNBP2	4.69517e-109	0.703997	0.687	0.529	9.66689e-105	0.483646
MT-CO3	0	0.483563	1	0.995	0	0.483563
RASSF8	2.40695e-103	0.788497	0.613	0.444	4.95567e-99	0.483349
RAN	3.79452e-195	0.491407	0.98	0.925	7.81253e-191	0.481579
LMAN1	1.27213e-113	0.601145	0.801	0.668	2.61918e-109	0.481517
RPS15	0	0.480556	1	1	0	0.480556
BMS1	7.59521e-100	0.842662	0.57	0.406	1.56378e-95	0.480318
ZCCHC17	1.51511e-106	0.645436	0.744	0.602	3.11946e-102	0.480205
AHCTF1	1.77579e-98	0.730081	0.657	0.507	3.65617e-94	0.479663
XRN1	2.80302e-96	0.898161	0.534	0.371	5.77113e-92	0.479618
PPP1CA	8.48458e-121	0.579074	0.828	0.681	1.74689e-116	0.479473
RPP30	3.56281e-101	1.04398	0.458	0.283	7.33548e-97	0.478141
DCTN4	2.96726e-97	0.857208	0.556	0.396	6.10929e-93	0.476608
RPL26	0	0.47568	1	1	0	0.47568
DNAJC17	3.15789e-124	1.74801	0.272	0.096	6.50178e-120	0.475458
DNAJC8	1.46e-114	0.589114	0.807	0.668	3.00599e-110	0.475415
METTL1	1.12831e-119	1.52771	0.311	0.128	2.32308e-115	0.475118
CLEC2B	1.07549e-62	0.844438	0.562	0.444	2.21433e-58	0.474574
XRCC1	6.32376e-120	1.65915	0.286	0.109	1.302e-115	0.474518
PIH1D1	1.30633e-107	0.777592	0.61	0.43	2.6896e-103	0.474331
AC103591.3	2.27029e-120	3.38404	0.14	0.015	4.67429e-116	0.473765
CXCL2	8.60941e-111	4.11456	0.115	0.007	1.77259e-106	0.473174
SMC2	1.90349e-87	0.920084	0.514	0.362	3.9191e-83	0.472923
RPL8	0	0.472097	1	1	0	0.472097
CWC22	1.05418e-102	1.02347	0.461	0.281	2.17045e-98	0.47182
CKAP2L	8.42523e-123	2.13966	0.22	0.06	1.73467e-118	0.470726
DLGAP5	2.14072e-108	1.88187	0.25	0.089	4.40753e-104	0.470468
ITGB3BP	5.50401e-89	0.858202	0.548	0.398	1.13322e-84	0.470295
KIF4A	1.69243e-121	1.72018	0.272	0.096	3.48454e-117	0.467888
DTL	3.32583e-129	1.39925	0.334	0.133	6.84756e-125	0.467348
SERPINB1	1.65571e-82	0.996184	0.469	0.32	3.40895e-78	0.46721
EPSTI1	7.65898e-121	3.09247	0.151	0.02	1.57691e-116	0.466964
CDK2	1.12106e-116	1.60973	0.29	0.115	2.30816e-112	0.466822
ACTN1	2.12316e-133	0.712412	0.654	0.427	4.37136e-129	0.465917
TAF1D	4.18791e-94	0.539116	0.864	0.786	8.62248e-90	0.465796
OTUB1	3.9496e-98	0.734949	0.633	0.477	8.13182e-94	0.465223
HUWE1	5.74676e-99	0.581929	0.799	0.684	1.1832e-94	0.464961
PARP4	9.23925e-97	1.08832	0.427	0.256	1.90227e-92	0.464713
CTNNA1	7.47425e-106	0.542692	0.856	0.763	1.53887e-101	0.464544
RFC3	2.88252e-109	1.30761	0.355	0.173	5.93482e-105	0.464201
TRIM69	3.05506e-117	1.46423	0.317	0.134	6.29006e-113	0.464161
AC004264.1	7.69095e-87	5.6478	0.082	0.002	1.58349e-82	0.46312
C12orf45	3.21205e-97	0.825071	0.561	0.392	6.61329e-93	0.462865
SMIM26	1.19614e-108	0.543786	0.851	0.731	2.46273e-104	0.462762
RBX1	7.01974e-127	0.509599	0.908	0.789	1.44529e-122	0.462716
BTF3L4	6.26124e-109	0.596277	0.775	0.623	1.28913e-104	0.462114
KIF18A	1.86778e-122	2.03272	0.227	0.065	3.84558e-118	0.461428
TRIM25	1.08792e-91	0.732242	0.63	0.483	2.23992e-87	0.461312
LINC00473	8.0023e-114	3.62966	0.127	0.011	1.64759e-109	0.460966
MRPL40	2.65852e-105	0.640054	0.72	0.556	5.47362e-101	0.460839
WDR75	3.3935e-114	1.35049	0.341	0.156	6.98688e-110	0.460516
KLF13	1.25736e-99	1.28489	0.358	0.186	2.58878e-95	0.459992
MRPL39	3.09416e-126	2.11595	0.217	0.056	6.37056e-122	0.459161
FARSB	3.89559e-106	1.38094	0.332	0.158	8.02064e-102	0.458473
CARD16	1.68444e-109	3.87913	0.118	0.009	3.4681e-105	0.457737
CCDC58	4.0603e-106	1.25163	0.365	0.186	8.35976e-102	0.456844
HSPB11	1.0175e-113	0.594712	0.768	0.584	2.09492e-109	0.456739
FYN	4.29347e-110	1.36666	0.334	0.155	8.83982e-106	0.456464
MZT2A	1.57489e-99	0.679886	0.671	0.506	3.24254e-95	0.456203
CKAP5	8.62557e-82	0.80271	0.568	0.425	1.77592e-77	0.455939
NPM3	2.84656e-93	0.77653	0.587	0.427	5.86079e-89	0.455823
LINC02454	6.03077e-62	8.13288	0.056	0	1.24167e-57	0.455441
ZYX	9.56483e-91	0.701331	0.648	0.49	1.9693e-86	0.454463
SART1	1.65124e-95	1.06153	0.428	0.257	3.39973e-91	0.454333
SPTBN1	1.2998e-88	0.535635	0.848	0.777	2.67615e-84	0.454219
AC108134.2	4.58885e-108	1.37162	0.331	0.154	9.44798e-104	0.454007
MARS	1.11361e-97	0.808847	0.56	0.389	2.29281e-93	0.452954
SRSF10	8.23224e-102	0.52509	0.862	0.759	1.69494e-97	0.452628
UBASH3B	5.56734e-121	1.77217	0.255	0.085	1.14626e-116	0.451904
PHF3	1.04449e-93	0.5853	0.771	0.647	2.15051e-89	0.451267
SEC61G	3.8973e-243	0.451434	0.999	0.993	8.02415e-239	0.450982
SVIP	1.61921e-79	0.715482	0.63	0.499	3.33378e-75	0.450754
UBE2L3	2.89218e-110	0.550359	0.819	0.673	5.9547e-106	0.450744
DENR	3.54578e-111	0.51727	0.871	0.767	7.3004e-107	0.450542
CASP1	7.55095e-108	3.85045	0.117	0.009	1.55467e-103	0.450503
PSMB8-AS1	1.67764e-121	2.24026	0.201	0.048	3.45409e-117	0.450291
ARPC5L	4.04588e-119	0.485597	0.926	0.845	8.33005e-115	0.449663
RGS10	9.40096e-121	1.81485	0.247	0.079	1.93556e-116	0.448267
ANO1	4.30291e-90	5.15067	0.087	0.003	8.85926e-86	0.448108
MKI67	2.3982e-183	1.01219	0.442	0.167	4.93765e-179	0.447389
ZFAND2A	4.44814e-93	1.02103	0.436	0.266	9.15828e-89	0.445169
MRPL55	4.87508e-99	0.595102	0.748	0.601	1.00373e-94	0.445136
CHCHD5	1.00996e-94	0.61427	0.724	0.575	2.07941e-90	0.444732
MRPS36	6.77409e-104	0.519292	0.853	0.743	1.39472e-99	0.442956
SYAP1	6.77805e-98	0.541838	0.817	0.705	1.39553e-93	0.442682
AKIRIN2	1.3987e-93	1.09918	0.401	0.233	2.87978e-89	0.440771
TMBIM6	5.80133e-209	0.442957	0.995	0.98	1.19444e-204	0.440742
SYNE1	3.96878e-95	0.908293	0.484	0.307	8.17132e-91	0.439614
MRPS10	1.3642e-88	0.754719	0.582	0.431	2.80876e-84	0.439246
SRRM1	5.6631e-98	0.507731	0.865	0.773	1.16598e-93	0.439187
SINHCAF	5.81899e-83	0.709437	0.619	0.484	1.19807e-78	0.439142
NSMCE1	6.89371e-90	0.941526	0.466	0.301	1.41935e-85	0.438751
TCOF1	4.05064e-74	0.751678	0.583	0.453	8.33986e-70	0.438228
RASA2	3.94703e-105	1.42033	0.308	0.137	8.12654e-101	0.437461
IGF2BP3	6.55924e-70	0.854311	0.511	0.384	1.35048e-65	0.436553
NDUFAF4	3.59244e-85	0.97628	0.447	0.29	7.39648e-81	0.436397
RPS28	0	0.436104	1	1	0	0.436104
EIF2AK2	2.3538e-85	0.553146	0.784	0.673	4.84624e-81	0.433666
TBRG1	8.63607e-87	0.613219	0.705	0.571	1.77808e-82	0.432319
ACP1	2.41365e-112	0.477132	0.904	0.815	4.96946e-108	0.431328
NDUFA12	1.95673e-109	0.506336	0.851	0.7	4.02872e-105	0.430892
ARPC1B	1.04034e-91	0.518298	0.831	0.733	2.14195e-87	0.430706
CT83	1.70089e-108	1.8699	0.23	0.076	3.50197e-104	0.430076
SLC6A9	1.14835e-114	1.80459	0.238	0.077	2.36434e-110	0.429493
DDX60	3.78224e-110	1.88125	0.228	0.073	7.78725e-106	0.428926
DNTTIP1	4.62335e-86	0.833281	0.514	0.353	9.51902e-82	0.428307
FAM173A	1.86192e-98	0.530802	0.806	0.668	3.83351e-94	0.427826
TRNP1	6.36832e-76	1.07729	0.396	0.247	1.31117e-71	0.426606
RNF19A	6.75991e-76	0.934436	0.456	0.31	1.3918e-71	0.426103
PCMT1	1.37274e-86	0.809417	0.526	0.366	2.82633e-82	0.425753
MT-ND5	8.53924e-81	0.425471	0.999	0.991	1.75814e-76	0.425046
MMP25-AS1	5.64515e-98	1.42948	0.297	0.135	1.16228e-93	0.424555
GABARAP	4.28505e-94	1.21878	0.348	0.181	8.82249e-90	0.424137
AL162231.1	2.46233e-101	1.48481	0.285	0.122	5.06968e-97	0.423171
GTPBP10	1.55741e-88	1.12478	0.376	0.213	3.20655e-84	0.422916
PLEKHA4	2.16992e-97	1.57971	0.267	0.112	4.46766e-93	0.421783
LURAP1L	1.50265e-110	1.54809	0.272	0.104	3.0938e-106	0.42108
SLC4A7	1.14631e-64	0.840293	0.501	0.374	2.36015e-60	0.420987
NKAP	8.07911e-83	0.625965	0.672	0.538	1.66341e-78	0.420648
PRR11	6.74574e-107	1.51103	0.278	0.11	1.38888e-102	0.420067
RNF219	3.91985e-87	1.1468	0.366	0.205	8.07057e-83	0.41973
RFC2	7.11524e-92	1.33378	0.314	0.154	1.46496e-87	0.418806
C17orf51	8.03014e-104	1.70674	0.245	0.09	1.65333e-99	0.418151
YAF2	1.41599e-78	0.769873	0.543	0.398	2.91538e-74	0.418041
YBX1	2.1586e-264	0.417539	1	0.999	4.44434e-260	0.417539
ARL6IP4	5.88191e-162	0.423417	0.986	0.962	1.21103e-157	0.417489
LINC00944	7.58348e-104	3.62582	0.115	0.01	1.56136e-99	0.41697
FUOM	1.38901e-98	1.23964	0.336	0.165	2.85984e-94	0.416519
UFD1	4.50746e-85	0.807685	0.515	0.354	9.28041e-81	0.415958
SAP18	1.00009e-119	0.438634	0.948	0.842	2.05908e-115	0.415825
LTV1	4.25185e-83	0.989771	0.42	0.261	8.75412e-79	0.415704
KIF22	5.047e-76	0.887998	0.468	0.319	1.03913e-71	0.415583
MDH1	2.64313e-84	0.691475	0.601	0.451	5.44194e-80	0.415577
PLPP2	1.60596e-88	0.932525	0.445	0.275	3.3065e-84	0.414974
AC016831.1	3.776e-102	1.88602	0.22	0.073	7.77441e-98	0.414924
NDUFAF3	3.52739e-108	0.460356	0.899	0.806	7.26255e-104	0.41386
SNRNP27	6.838e-80	0.664791	0.621	0.481	1.40788e-75	0.412835
TOMM5	9.67305e-75	0.629405	0.655	0.529	1.99158e-70	0.41226
IL18BP	3.95513e-108	2.18068	0.189	0.048	8.14321e-104	0.412149
TSEN15	4.92764e-80	0.693125	0.594	0.451	1.01455e-75	0.411716
PRPF8	1.2233e-79	0.631917	0.651	0.521	2.51865e-75	0.411378
MSH6	2.83167e-77	1.03507	0.397	0.245	5.83012e-73	0.410922
AC025419.1	2.21514e-53	8.55951	0.048	0	4.56076e-49	0.410856
PROSER2	1.36433e-102	1.63995	0.25	0.093	2.80901e-98	0.409988
PPP1R7	7.48152e-82	0.923381	0.444	0.286	1.54037e-77	0.409981
ZNF217	4.25384e-77	0.884888	0.463	0.309	8.75824e-73	0.409703
RBM42	3.96011e-89	0.965577	0.424	0.253	8.15347e-85	0.409405
DHX9	4.78222e-77	0.620265	0.66	0.527	9.8461e-73	0.409375
WBP11	1.76481e-75	0.574993	0.71	0.601	3.63357e-71	0.408245
FOXN2	8.79886e-95	1.17019	0.348	0.178	1.8116e-90	0.407226
TAF15	1.56777e-76	0.644686	0.631	0.491	3.22788e-72	0.406797
INO80E	3.42518e-77	0.792825	0.513	0.365	7.05211e-73	0.406719
PNPT1	5.0884e-71	0.854073	0.474	0.335	1.04765e-66	0.404831
DNAJA2	2.64758e-76	0.582475	0.695	0.576	5.45111e-72	0.40482
PRSS33	5.85877e-107	2.54358	0.159	0.031	1.20626e-102	0.404429
CCSAP	1.49769e-78	1.09229	0.369	0.217	3.08359e-74	0.403054
PRR34-AS1	1.1131e-78	0.992965	0.405	0.251	2.29176e-74	0.402151
NAE1	1.55293e-75	0.698145	0.576	0.429	3.19733e-71	0.402131
PDGFA	2.17158e-83	1.45052	0.277	0.131	4.47106e-79	0.401795
FAM27C	1.90158e-85	1.33439	0.301	0.15	3.91517e-81	0.401652
TIMM50	9.17397e-78	0.856353	0.469	0.316	1.88883e-73	0.40163
TNNT1	5.50457e-101	1.58013	0.254	0.097	1.13334e-96	0.401352
TESC	1.79442e-94	3.61379	0.111	0.012	3.69454e-90	0.401131
HGS	1.93989e-74	0.573378	0.699	0.581	3.99404e-70	0.400791
CCT3	1.13984e-78	0.477083	0.84	0.758	2.34682e-74	0.400749
ATG3	1.51032e-74	0.679578	0.588	0.45	3.10959e-70	0.399592
FAU	0	0.39948	1	1	0	0.39948
USP14	1.56098e-73	0.605973	0.659	0.53	3.2139e-69	0.399336
CLPP	3.67612e-72	0.618275	0.645	0.519	7.56876e-68	0.398788
GRB2	3.54869e-79	0.599742	0.664	0.53	7.30639e-75	0.398228
FOXC2-AS1	3.21949e-84	4.78355	0.083	0.003	6.62861e-80	0.397034
PSMD12	3.4892e-80	0.518863	0.765	0.647	7.18391e-76	0.39693
SMCR5	1.35107e-104	2.08905	0.19	0.051	2.78171e-100	0.396919
SKP1	2.76287e-158	0.400171	0.991	0.953	5.68847e-154	0.396569
NFKBIB	5.82547e-89	1.19322	0.332	0.171	1.19941e-84	0.396148
FAM207A	5.90658e-67	0.732224	0.541	0.412	1.21611e-62	0.396133
EXOSC9	3.53556e-93	1.45054	0.273	0.119	7.27937e-89	0.395997
NDUFS4	1.10646e-78	0.547639	0.723	0.592	2.2781e-74	0.395943
C1orf131	4.81804e-76	0.594102	0.666	0.534	9.91986e-72	0.395672
PDRG1	2.75437e-82	1.02878	0.384	0.225	5.67098e-78	0.39505
AFG3L2	1.06482e-71	0.698072	0.565	0.429	2.19236e-67	0.394411
LAMB1	1.5705e-67	0.814441	0.484	0.347	3.2335e-63	0.394189
SRPRA	8.32217e-73	0.501744	0.785	0.693	1.71345e-68	0.393869
GTF2H3	2.22448e-68	0.63731	0.618	0.493	4.57999e-64	0.393858
MTIF2	1.80416e-68	0.760345	0.517	0.385	3.71458e-64	0.393098
FUBP1	4.93862e-70	0.819836	0.479	0.338	1.01681e-65	0.392701
TMEM205	7.84931e-72	0.659792	0.595	0.457	1.61609e-67	0.392576
SYNE2	7.59975e-95	1.30274	0.301	0.138	1.56471e-90	0.392124
ELOC	5.87199e-149	0.396497	0.988	0.941	1.20898e-144	0.391739
RSRC1	8.14843e-70	0.638845	0.613	0.486	1.67768e-65	0.391612
IQGAP3	1.55691e-97	1.63751	0.239	0.089	3.20553e-93	0.391365
DAP3	2.24276e-70	0.57031	0.686	0.572	4.61763e-66	0.391233
LINC00941	1.8833e-102	1.90714	0.205	0.062	3.87753e-98	0.390964
GMPS	2.29709e-68	0.767824	0.509	0.373	4.72948e-64	0.390823
IDH3B	2.94245e-81	0.896084	0.436	0.273	6.05821e-77	0.390693
PLOD3	4.18553e-83	0.47832	0.816	0.686	8.61759e-79	0.390309
SYTL5	6.23049e-101	2.24244	0.174	0.043	1.2828e-96	0.390185
UBA1	3.55818e-69	0.628937	0.62	0.498	7.32594e-65	0.389941
POLR2B	3.35284e-72	0.656144	0.594	0.457	6.90317e-68	0.38975
TUBE1	4.99488e-88	1.15968	0.336	0.174	1.0284e-83	0.389653
BTF3	4.23e-296	0.389548	1	1	8.70915e-292	0.389548
NGDN	5.80189e-92	1.31127	0.297	0.139	1.19455e-87	0.389447
PDXK	4.06464e-76	0.757303	0.514	0.362	8.36869e-72	0.389254
ZBTB38	1.25522e-70	0.461083	0.844	0.754	2.58437e-66	0.389154
ZNF207	3.9951e-79	0.437019	0.89	0.824	8.22551e-75	0.388947
UBE2V1	4.06138e-89	1.30505	0.298	0.142	8.36198e-85	0.388905
AL445524.1	2.07004e-84	1.22939	0.316	0.162	4.26201e-80	0.388487
LSM5	1.63674e-108	0.408422	0.951	0.911	3.36989e-104	0.388409
TTL	4.9726e-80	1.01197	0.383	0.226	1.02381e-75	0.387585
PTS	5.67298e-85	0.511175	0.758	0.606	1.16801e-80	0.387471
ORC6	3.83116e-87	1.01404	0.382	0.214	7.88797e-83	0.387362
RBM47	1.46851e-94	1.51874	0.255	0.103	3.02351e-90	0.38728
TSR1	3.55333e-65	0.592971	0.653	0.545	7.31595e-61	0.38721
TGS1	8.39872e-75	0.618157	0.626	0.488	1.72921e-70	0.386966
NOP10	6.22569e-131	0.391635	0.988	0.956	1.28181e-126	0.386935
WBP4	3.06955e-68	0.69556	0.555	0.421	6.3199e-64	0.386036
RPS8	0	0.385843	1	1	0	0.385843
OAS2	1.67071e-94	1.8592	0.207	0.069	3.43983e-90	0.384855
DESI1	2.34176e-71	0.625604	0.615	0.482	4.82145e-67	0.384746
ALDH1L2	9.12914e-80	1.0136	0.379	0.222	1.8796e-75	0.384156
UQCRFS1	2.85457e-79	0.494756	0.776	0.649	5.87727e-75	0.383931
EFL1	1.05274e-96	1.65384	0.232	0.085	2.16748e-92	0.383692
MCUB	1.17091e-86	1.25164	0.306	0.151	2.41079e-82	0.383003
BCLAF1	5.76678e-71	0.466501	0.821	0.742	1.18732e-66	0.382998
UAP1	1.415e-31	0.627458	0.61	0.555	2.91335e-27	0.382749
CCDC12	2.63171e-74	0.744411	0.514	0.363	5.41842e-70	0.382627
UBXN4	2.04039e-79	0.447038	0.853	0.744	4.20096e-75	0.381324
AURKB	2.69724e-95	1.50089	0.254	0.1	5.55335e-91	0.381226
HLA-DOA	1.60849e-108	1.98357	0.192	0.049	3.31172e-104	0.380845
NBN	1.22735e-65	0.64399	0.591	0.468	2.527e-61	0.380598
STYXL1	1.66861e-76	0.948197	0.401	0.246	3.43549e-72	0.380227
RACK1	0	0.380226	1	0.999	0	0.380226
UPF3B	1.3289e-61	0.810134	0.469	0.344	2.73607e-57	0.379953
FAM50A	4.89181e-71	0.532014	0.714	0.581	1.00718e-66	0.379858
PTGS2	4.55728e-79	3.98725	0.095	0.011	9.38299e-75	0.378788
STK17B	1.39446e-97	1.80352	0.21	0.068	2.87106e-93	0.378738
KIF20B	1.27102e-82	0.96463	0.392	0.229	2.61689e-78	0.378135
DRG1	3.95324e-85	1.14866	0.329	0.17	8.13932e-81	0.377908
CENPE	1.03234e-96	1.39317	0.271	0.112	2.12549e-92	0.37755
CLCF1	3.67633e-93	1.66223	0.227	0.084	7.5692e-89	0.377325
AC009041.2	1.0857e-52	8.02418	0.047	0	2.23536e-48	0.377136
BUB1	5.31157e-92	2.18827	0.172	0.047	1.0936e-87	0.376383
VRK2	2.12742e-88	1.38926	0.27	0.12	4.38015e-84	0.375101
SNHG9	1.31913e-62	0.914521	0.41	0.276	2.71596e-58	0.374954
KTN1	1.60939e-120	0.381049	0.982	0.958	3.31358e-116	0.37419
CEP170	7.97671e-68	0.546081	0.685	0.569	1.64232e-63	0.374065
STIM2	1.26808e-52	0.604391	0.618	0.514	2.61085e-48	0.373514
TIPRL	5.27832e-75	0.451372	0.825	0.717	1.08675e-70	0.372382
SRP72	9.62051e-72	0.444234	0.838	0.748	1.98077e-67	0.372268
IRF7	6.30889e-99	2.18891	0.17	0.042	1.29894e-94	0.372114
CSTF2	6.84041e-98	1.74491	0.213	0.07	1.40837e-93	0.371666
SRSF3	1.14513e-102	0.397375	0.935	0.859	2.35771e-98	0.371545
PIR	3.54783e-77	1.09205	0.34	0.19	7.30462e-73	0.371297
BRD9	2.59775e-64	0.624597	0.594	0.47	5.3485e-60	0.371011
COX8A	7.33662e-246	0.370994	1	1	1.51054e-241	0.370994
CSE1L	3.3441e-62	0.697711	0.531	0.402	6.88517e-58	0.370484
STRA6	5.60792e-86	1.38715	0.267	0.119	1.15462e-81	0.370368
TLR4	2.38169e-77	1.08144	0.342	0.191	4.90366e-73	0.369853
SAMD9	4.42325e-38	0.647371	0.571	0.497	9.10702e-34	0.369649
SSB	5.80961e-69	0.680459	0.543	0.4	1.19614e-64	0.369489
DNM1L	3.63024e-61	0.548136	0.673	0.564	7.47431e-57	0.368896
TIMM13	1.43566e-84	0.396971	0.927	0.853	2.95588e-80	0.367992
PTRH2	5.22346e-68	0.881551	0.417	0.275	1.07546e-63	0.367607
PTPRJ	1.35835e-96	1.7723	0.207	0.067	2.7967e-92	0.366866
TPI1	2.93127e-171	0.36736	0.998	0.989	6.03519e-167	0.366626
AURKA	1.6122e-73	1.23597	0.296	0.153	3.31935e-69	0.365846
SERPINA1	6.06574e-92	3.20885	0.114	0.014	1.24888e-87	0.365809
ITGA1	4.63613e-44	0.855866	0.427	0.319	9.54533e-40	0.365455
MRGBP	2.4467e-62	0.750584	0.486	0.354	5.03752e-58	0.364784
PPAN	1.67779e-81	1.1177	0.326	0.171	3.45441e-77	0.36437
PDHA1	2.49037e-66	0.771184	0.472	0.331	5.12742e-62	0.363999
TAPBP	6.26651e-58	0.523671	0.692	0.598	1.29021e-53	0.36238
CDC20	5.30739e-82	1.68495	0.215	0.083	1.09274e-77	0.362264
PRDX5	7.98678e-159	0.362947	0.998	0.983	1.6444e-154	0.362221
SUPT6H	1.65887e-62	0.506183	0.715	0.61	3.41545e-58	0.361921
YWHAE	1.82609e-133	0.36314	0.995	0.991	3.75974e-129	0.361324
STK10	3.48038e-71	0.964182	0.374	0.228	7.16575e-67	0.360604
NDUFV1	1.21354e-63	0.636353	0.566	0.439	2.49855e-59	0.360176
ERP29	4.53445e-80	0.411121	0.876	0.783	9.33598e-76	0.360142
PITPNB	2.49791e-57	0.751147	0.479	0.355	5.14295e-53	0.359799
NHSL1	2.04998e-82	1.4621	0.246	0.106	4.22071e-78	0.359676
RAPH1	1.30134e-75	1.30158	0.276	0.137	2.67933e-71	0.359237
UTP4	3.05761e-74	0.98362	0.365	0.214	6.29531e-70	0.359021
PFDN6	1.25199e-62	0.579952	0.619	0.494	2.57772e-58	0.35899
PEMT	1.50629e-65	0.841651	0.426	0.287	3.1013e-61	0.358543
NOL11	2.08981e-61	0.886785	0.404	0.272	4.30271e-57	0.358261
DTYMK	2.55801e-66	0.643401	0.556	0.419	5.26668e-62	0.357731
MCPH1	6.02206e-74	0.990804	0.361	0.21	1.23988e-69	0.35768
DNPEP	3.49479e-74	1.03656	0.345	0.197	7.19542e-70	0.357612
C1R	2.61334e-87	1.92455	0.185	0.059	5.38061e-83	0.356041
IFI44L	4.16642e-95	2.12935	0.167	0.042	8.57825e-91	0.355601
BNIP1	3.6045e-84	1.40366	0.253	0.11	7.4213e-80	0.355125
GALE	1.4996e-62	0.752037	0.472	0.337	3.08753e-58	0.354962
CWC25	5.34183e-61	0.788448	0.45	0.317	1.09983e-56	0.354802
PRELID3B	3.37043e-57	0.440054	0.806	0.722	6.93938e-53	0.354684
MRPL48	7.72666e-64	0.854533	0.415	0.278	1.59084e-59	0.354631
HSPA4	1.04286e-65	0.472041	0.751	0.641	2.14714e-61	0.354503
EXOSC10	5.68935e-70	0.95159	0.372	0.227	1.17138e-65	0.353992
SLC16A6	9.69817e-69	5.2815	0.067	0.002	1.99676e-64	0.35386
CUL2	1.24159e-64	0.830009	0.426	0.288	2.5563e-60	0.353584
IGFBP2	5.44324e-96	1.37038	0.258	0.103	1.12071e-91	0.353558
EXOSC1	7.82014e-62	0.745727	0.473	0.341	1.61009e-57	0.352729
ELP5	2.41764e-60	0.60393	0.584	0.459	4.97768e-56	0.352695
PPA1	1.97388e-61	0.491733	0.717	0.605	4.06401e-57	0.352573
FAM129B	1.31235e-69	0.768888	0.458	0.306	2.702e-65	0.352151
CORO2B	5.29953e-92	3.16607	0.111	0.013	1.09112e-87	0.351434
PTMS	4.97572e-119	0.353699	0.993	0.989	1.02445e-114	0.351223
PSMG1	1.00805e-63	0.731541	0.48	0.34	2.07547e-59	0.35114
HSD17B12	1.54971e-50	0.534904	0.652	0.561	3.1907e-46	0.348758
NDUFA7	2.38341e-78	1.26167	0.276	0.133	4.90719e-74	0.34822
UQCC3	7.62299e-57	0.568662	0.612	0.5	1.5695e-52	0.348021
ZC3H8	1.42343e-66	0.996938	0.349	0.212	2.93069e-62	0.347931
LIMA1	1.6357e-43	0.474632	0.731	0.645	3.36774e-39	0.346956
SRRT	2.47607e-64	0.856205	0.405	0.265	5.09799e-60	0.346763
PDIA3	1.84371e-56	0.409114	0.847	0.797	3.79602e-52	0.34652
SLC31A1	1.33114e-58	0.679377	0.51	0.381	2.74068e-54	0.346482
SRGAP1	5.28856e-44	1.10673	0.313	0.215	1.08886e-39	0.346405
SYNCRIP	1.14411e-59	0.461852	0.749	0.65	2.35561e-55	0.345927
NDUFB4	2.78452e-82	0.373442	0.926	0.831	5.73304e-78	0.345807
NUDT21	4.9515e-57	0.51609	0.67	0.561	1.01946e-52	0.345781
ARL2	7.91347e-82	0.391187	0.882	0.765	1.62931e-77	0.345027
PLRG1	4.55133e-62	0.817522	0.422	0.285	9.37073e-58	0.344994
MRPL17	2.23114e-61	0.494851	0.696	0.571	4.59369e-57	0.344416
BRCA2	4.49904e-82	1.17267	0.293	0.141	9.26307e-78	0.343592
AL355312.4	2.48321e-63	5.71612	0.06	0.001	5.11269e-59	0.342967
HAS2-AS1	1.56885e-48	7.7934	0.044	0	3.2301e-44	0.342909
GPT2	2.86382e-74	1.09847	0.312	0.167	5.89631e-70	0.342722
SMC1A	8.50027e-53	0.500263	0.684	0.586	1.75012e-48	0.34218
CENPW	1.99829e-75	0.98092	0.348	0.194	4.11427e-71	0.34136
USP11	9.96673e-53	0.493886	0.691	0.593	2.05205e-48	0.341275
LMNA	1.46386e-116	0.342662	0.994	0.948	3.01393e-112	0.340606
DNTTIP2	6.26535e-57	0.696358	0.488	0.363	1.28997e-52	0.339823
SMARCE1	3.53715e-59	0.732031	0.464	0.332	7.28264e-55	0.339662
BZW2	2.95674e-54	0.578181	0.587	0.472	6.08764e-50	0.339392
C16orf45	2.14809e-59	0.888171	0.382	0.25	4.42271e-55	0.339281
LARP1B	1.41322e-74	1.20273	0.282	0.142	2.90969e-70	0.339169
GDI2	1.33198e-48	0.520005	0.652	0.566	2.74241e-44	0.339043
CCDC82	7.52578e-55	0.765439	0.442	0.318	1.54948e-50	0.338324
CLMN	4.84876e-84	1.61637	0.209	0.077	9.98311e-80	0.337822
AMIGO2	1.16092e-89	0.590919	0.571	0.365	2.39022e-85	0.337415
CHRM3	4.94136e-89	2.16225	0.156	0.039	1.01738e-84	0.337311
WDR70	4.02772e-63	0.891366	0.378	0.242	8.29267e-59	0.336936
NDUFA9	4.75733e-63	0.886098	0.38	0.242	9.79487e-59	0.336717
SMCHD1	4.12786e-56	0.817271	0.412	0.282	8.49885e-52	0.336716
JOSD1	6.7436e-50	0.832943	0.403	0.29	1.38844e-45	0.335676
BIRC2	2.40901e-53	0.514695	0.651	0.545	4.95991e-49	0.335066
NSUN6	1.12492e-65	1.06995	0.313	0.177	2.31609e-61	0.334894
SRP54	1.11821e-52	0.707667	0.473	0.357	2.30228e-48	0.334726
HNRNPH3	4.83627e-55	0.562983	0.594	0.476	9.9574e-51	0.334412
ARHGEF2	2.06553e-52	0.750985	0.445	0.328	4.25273e-48	0.334188
DDX46	7.31101e-61	0.394536	0.847	0.771	1.50526e-56	0.334172
FBXO27	8.18927e-61	1.10981	0.301	0.174	1.68609e-56	0.334051
FANCI	2.95238e-73	1.01918	0.327	0.179	6.07865e-69	0.333272
PNO1	7.05411e-49	0.671394	0.494	0.382	1.45237e-44	0.331669
HMOX2	4.72545e-53	0.736419	0.45	0.328	9.72923e-49	0.331388
NANS	1.33799e-58	0.638398	0.519	0.388	2.75479e-54	0.331328
RASA3	8.32579e-73	1.28363	0.258	0.124	1.7142e-68	0.331176
MRPL16	6.16393e-56	0.659961	0.501	0.375	1.26909e-51	0.330641
GNE	3.22639e-63	1.09432	0.302	0.171	6.64281e-59	0.330485
MYL10	6.9789e-76	3.9816	0.083	0.006	1.43689e-71	0.330473
GPANK1	5.66903e-57	0.829827	0.398	0.269	1.1672e-52	0.330271
HMGN2	2.71429e-83	0.34656	0.95	0.924	5.58845e-79	0.329232
SGO1	1.75287e-82	1.20055	0.274	0.125	3.60897e-78	0.328952
GMNN	8.31741e-72	1.00543	0.327	0.18	1.71247e-67	0.328776
PPP1R35	2.46935e-52	0.61174	0.537	0.422	5.08414e-48	0.328505
POLR3K	1.39597e-52	0.459782	0.714	0.617	2.87416e-48	0.328284
SPRYD7	4.19479e-51	0.711913	0.461	0.343	8.63666e-47	0.328192
CHEK1	4.83434e-68	1.07828	0.304	0.167	9.95341e-64	0.327798
APOL1	7.98602e-87	2.32463	0.141	0.031	1.64424e-82	0.327772
SLC25A24	7.61717e-45	0.656854	0.499	0.399	1.5683e-40	0.32777
RRM1	1.77773e-55	0.880832	0.372	0.244	3.66016e-51	0.32767
SENP5	8.78297e-51	0.707707	0.463	0.347	1.80833e-46	0.327668
ECHDC1	1.99219e-51	0.629488	0.52	0.405	4.10173e-47	0.327334
FAF2	2.03836e-52	0.505541	0.647	0.538	4.19677e-48	0.327085
OGFOD1	1.50405e-47	0.656355	0.498	0.391	3.09668e-43	0.326865
SLC24A3	3.43953e-75	3.98375	0.082	0.006	7.08165e-71	0.326667
HEATR1	1.05479e-48	0.567803	0.575	0.472	2.17171e-44	0.326487
TEX30	5.14577e-65	0.887048	0.368	0.226	1.05946e-60	0.326434
EIF2B3	1.66479e-59	0.906087	0.36	0.229	3.42764e-55	0.326191
RAD21	5.16845e-56	0.431312	0.756	0.666	1.06413e-51	0.326072
XRCC4	5.93294e-72	1.25796	0.259	0.126	1.22153e-67	0.325812
NDUFB7	1.62954e-127	0.326007	0.998	0.985	3.35505e-123	0.325355
NRP2	2.31328e-54	0.562388	0.578	0.448	4.7628e-50	0.32506
LPAR6	3.90151e-70	2.62024	0.124	0.031	8.03281e-66	0.32491
ATXN2L	2.9368e-50	0.632622	0.513	0.397	6.04659e-46	0.324535
SPANXC	4.08115e-78	2.94723	0.11	0.018	8.40268e-74	0.324196
LINC00513	6.96995e-86	1.91803	0.169	0.049	1.43504e-81	0.324148
HLA-DPB1	6.81438e-62	0.490288	0.66	0.527	1.40301e-57	0.32359
NSMCE2	7.75656e-64	0.963492	0.335	0.198	1.597e-59	0.32277
CLSPN	9.32368e-96	0.956137	0.337	0.157	1.91965e-91	0.322218
PIGBOS1	7.56054e-50	0.586287	0.549	0.439	1.55664e-45	0.321872
STX8	3.06153e-53	0.748439	0.429	0.306	6.30338e-49	0.32108
PTMA	5.86775e-142	0.320279	1	0.998	1.20811e-137	0.320279
HARS	2.28833e-48	0.566738	0.565	0.456	4.71145e-44	0.320207
BFAR	1.02893e-48	0.48741	0.656	0.565	2.11846e-44	0.319741
SOX10	2.3619e-95	0.384058	0.831	0.599	4.86291e-91	0.319152
DDX56	2.07626e-58	0.825876	0.386	0.253	4.27481e-54	0.318788
ANKRD18B	6.63846e-76	1.45396	0.219	0.091	1.36679e-71	0.318417
CHMP5	1.56245e-62	0.372629	0.854	0.781	3.21693e-58	0.318226
AC006064.4	2.32234e-82	3.14831	0.101	0.012	4.78146e-78	0.31798
GSAP	1.1626e-77	1.38222	0.23	0.096	2.39368e-73	0.31791
OAS1	1.31776e-81	2.25402	0.141	0.034	2.71313e-77	0.317817
CNOT10	9.22309e-55	0.832649	0.381	0.254	1.89894e-50	0.317239
POLE3	3.11483e-40	0.506799	0.625	0.547	6.41313e-36	0.31675
IL15RA	1.07469e-85	2.56335	0.123	0.022	2.21269e-81	0.315292
RBM17	7.32091e-46	0.487308	0.647	0.551	1.5073e-41	0.315288
CDKN3	5.05489e-109	0.915844	0.344	0.152	1.04075e-104	0.31505
POP7	4.9685e-50	0.487759	0.645	0.535	1.02296e-45	0.314605
RRP7A	3.13356e-51	0.734366	0.427	0.306	6.45169e-47	0.313574
LARP7	3.68325e-45	0.576954	0.543	0.439	7.58345e-41	0.313286
NCBP2	1.21417e-46	0.441019	0.71	0.619	2.49985e-42	0.313123
USP3	6.31335e-52	0.805817	0.388	0.266	1.29985e-47	0.312657
AP2S1	2.51671e-92	0.313704	0.996	0.997	5.18166e-88	0.312449
SLU7	4.91058e-45	0.507691	0.613	0.518	1.01104e-40	0.311214
CD40	5.9829e-78	1.6804	0.185	0.064	1.23182e-73	0.310874
FAM84B	3.81236e-93	1.05746	0.293	0.129	7.84927e-89	0.309835
CENPM	1.5393e-80	1.15134	0.269	0.12	3.16927e-76	0.309712
BCAR3	2.51644e-33	0.887128	0.348	0.263	5.1811e-29	0.308721
PPIL4	3.44828e-51	0.779538	0.396	0.274	7.09967e-47	0.308697
ATXN7L3B	9.6744e-48	0.44781	0.689	0.595	1.99186e-43	0.308541
SOX11	1.23125e-73	1.5567	0.198	0.077	2.53503e-69	0.308226
ITGB7	1.51907e-77	2.90683	0.106	0.017	3.12762e-73	0.308124
MAP4K4	1.33657e-43	0.464395	0.662	0.567	2.75186e-39	0.307429
NDUFA1	1.20708e-83	0.314206	0.978	0.921	2.48525e-79	0.307293
WDR4	4.39684e-77	1.5205	0.202	0.077	9.05265e-73	0.307142
FARSA	7.43891e-47	0.55286	0.555	0.446	1.5316e-42	0.306837
EAPP	9.36378e-47	0.551056	0.556	0.448	1.92791e-42	0.306387
CCDC9	8.74422e-79	1.89858	0.161	0.048	1.80035e-74	0.305671
MIR3142HG	6.98898e-64	4.77593	0.064	0.003	1.43896e-59	0.305659
PPIH	1.61723e-48	0.660078	0.462	0.344	3.32971e-44	0.304956
AC025164.1	2.8841e-76	1.63056	0.187	0.067	5.93808e-72	0.304915
AL365356.5	5.31914e-76	3.4635	0.088	0.008	1.09516e-71	0.304788
OCA2	1.18385e-74	3.62657	0.084	0.007	2.43743e-70	0.304632
STC2	3.3319e-72	1.26215	0.241	0.109	6.86006e-68	0.304178
HIST1H3G	1.41959e-78	2.59058	0.117	0.022	2.92278e-74	0.303098
ARG2	6.59205e-78	1.89081	0.16	0.048	1.35724e-73	0.302529
CDC16	1.73607e-38	0.626676	0.482	0.388	3.5744e-34	0.302058
NFXL1	1.14518e-49	0.888143	0.34	0.222	2.35782e-45	0.301969
C17orf75	1.96162e-57	0.921964	0.327	0.198	4.03879e-53	0.301482
PRKRIP1	1.99238e-42	0.694505	0.434	0.331	4.10211e-38	0.301415
SFR1	2.28366e-72	1.62791	0.185	0.069	4.70183e-68	0.301164
UBA6	7.15935e-44	0.613708	0.49	0.384	1.47404e-39	0.300717
PSENEN	1.41282e-48	0.477682	0.628	0.519	2.90885e-44	0.299984
PHF10	2.50023e-47	0.869034	0.345	0.232	5.14772e-43	0.299817
BMP8B	1.80412e-81	2.06628	0.145	0.037	3.7145e-77	0.299611
RPL39	1.61344e-299	0.299516	1	1	3.32192e-295	0.299516
INO80B	3.80278e-80	2.16669	0.138	0.033	7.82955e-76	0.299003
AAMP	2.10936e-52	0.823271	0.363	0.24	4.34297e-48	0.298847
TWISTNB	8.24699e-44	0.552803	0.54	0.437	1.69797e-39	0.298513
NCAPD3	8.55299e-32	0.689269	0.433	0.356	1.76097e-27	0.298453
MSH3	2.25152e-45	0.670128	0.445	0.332	4.63566e-41	0.298207
TERF2IP	3.071e-51	0.392981	0.758	0.658	6.32288e-47	0.29788
FYB1	2.47988e-75	3.03667	0.098	0.014	5.10583e-71	0.297593
NVL	1.67939e-57	1.04367	0.285	0.162	3.45769e-53	0.297445
JADE2	7.57242e-66	1.2212	0.243	0.118	1.55908e-61	0.296752
PPP2R3C	1.05867e-49	0.710718	0.417	0.295	2.17969e-45	0.29637
AK2	1.74813e-43	0.416539	0.711	0.623	3.59923e-39	0.296159
NRXN3	2.89629e-78	2.27699	0.13	0.03	5.96317e-74	0.296008
ADH5	1.70964e-42	0.588394	0.503	0.397	3.51999e-38	0.295962
ATP10A	2.19308e-81	2.50759	0.118	0.021	4.51533e-77	0.295896
PLCG2	2.13488e-46	1.01748	0.29	0.178	4.39551e-42	0.295068
ACSL5	1.28722e-77	2.80617	0.105	0.016	2.65026e-73	0.294648
EIF2A	9.52736e-46	0.461498	0.638	0.537	1.96159e-41	0.294436
PRPF40A	1.61414e-46	0.374365	0.785	0.706	3.32335e-42	0.293877
SPAG7	4.75576e-42	0.602134	0.488	0.383	9.79162e-38	0.293841
NSG1	2.00109e-61	4.73563	0.062	0.003	4.12005e-57	0.293609
TMA7	3.99074e-154	0.292783	1	0.999	8.21654e-150	0.292783
ROBO4	3.5899e-75	2.70802	0.108	0.019	7.39125e-71	0.292466
MEA1	2.73467e-44	0.430014	0.68	0.582	5.63042e-40	0.29241
OAS3	3.35552e-54	1.01359	0.288	0.167	6.90867e-50	0.291915
PIBF1	3.26763e-42	0.69123	0.422	0.315	6.72773e-38	0.291699
TRMT10C	1.6548e-43	0.511565	0.569	0.461	3.40706e-39	0.291081
RPL38	1.61444e-141	0.289687	1	1	3.32398e-137	0.289687
PSMB5	1.977e-53	0.329472	0.879	0.809	4.07045e-49	0.289606
LONRF3	1.49671e-68	3.96586	0.073	0.005	3.08157e-64	0.289508
PUF60	4.11593e-44	0.52085	0.555	0.449	8.47428e-40	0.289072
COL6A3	8.7282e-68	3.7994	0.076	0.006	1.79705e-63	0.288754
TNFRSF1B	8.91147e-58	5.15597	0.056	0.001	1.83478e-53	0.288734
PMM2	3.77553e-43	0.615194	0.469	0.36	7.77343e-39	0.288526
C9orf85	8.10965e-47	0.690141	0.418	0.299	1.6697e-42	0.288479
WDR3	3.21097e-35	0.625446	0.461	0.373	6.61106e-31	0.288331
UBE2F	9.16373e-33	0.600606	0.48	0.4	1.88672e-28	0.288291
BIN3	4.25835e-54	0.889031	0.324	0.199	8.76751e-50	0.288046
NCAPG2	1.73113e-63	1.24097	0.232	0.111	3.56422e-59	0.287905
CCDC33	2.51948e-69	3.73756	0.077	0.006	5.18736e-65	0.287792
AK6	1.11724e-48	0.495003	0.581	0.465	2.30028e-44	0.287597
EIF2S1	1.6591e-42	0.479963	0.598	0.498	3.41592e-38	0.287018
AL445471.2	4.85162e-74	2.89575	0.099	0.015	9.98899e-70	0.286679
ANKRD29	6.05805e-76	2.38592	0.12	0.025	1.24729e-71	0.28631
EIF3K	1.15397e-95	0.288439	0.992	0.972	2.3759e-91	0.286131
C19orf81	1.87234e-73	1.79919	0.159	0.05	3.85495e-69	0.286072
CEACAM1	9.52478e-70	3.76365	0.076	0.005	1.96106e-65	0.286037
MRPS17	1.31823e-56	1.0207	0.28	0.158	2.7141e-52	0.285797
HIRIP3	3.19265e-52	1.00975	0.283	0.167	6.57335e-48	0.28576
PSMC2	2.98742e-39	0.573234	0.497	0.397	6.1508e-35	0.284897
IFT74	7.13422e-52	0.895691	0.318	0.197	1.46887e-47	0.28483
FASTKD2	5.03523e-57	1.11151	0.256	0.137	1.0367e-52	0.284546
PRKAR1B	1.11849e-59	1.14621	0.248	0.127	2.30285e-55	0.284261
CHMP4A	1.8934e-42	0.547305	0.519	0.411	3.89831e-38	0.284051
CENPK	2.84743e-79	0.786592	0.361	0.191	5.86257e-75	0.28396
NUP88	6.65649e-51	0.870795	0.326	0.205	1.3705e-46	0.283879
SARNP	8.08052e-70	1.49348	0.19	0.074	1.6637e-65	0.283762
RAD51AP1	2.18832e-63	1.00574	0.282	0.149	4.50552e-59	0.283617
CDK1	2.499e-80	1.0185	0.278	0.127	5.14518e-76	0.283142
DNER	8.87241e-66	4.10227	0.069	0.004	1.82674e-61	0.283057
ZFAND3	2.40425e-44	0.723622	0.391	0.278	4.95011e-40	0.282936
CCNB2	2.22412e-65	1.36673	0.207	0.089	4.57923e-61	0.282913
CCAR1	5.23843e-43	0.450999	0.627	0.525	1.07854e-38	0.282776
ERAP1	5.65479e-53	0.899421	0.314	0.193	1.16426e-48	0.282418
ACIN1	1.20202e-35	0.528298	0.534	0.448	2.47485e-31	0.282111
RPLP2	2.75987e-198	0.281483	1	1	5.68229e-194	0.281483
RNF24	4.03044e-54	0.941759	0.298	0.175	8.29827e-50	0.280644
DYNLRB1	2.60657e-67	0.286332	0.98	0.954	5.36666e-63	0.280605
CASP8	1.5948e-44	0.761376	0.368	0.255	3.28353e-40	0.280186
RBAK-RBAKDN	6.79254e-57	1.00046	0.28	0.157	1.39852e-52	0.280128
HOTAIRM1	3.24888e-52	0.996183	0.281	0.163	6.68912e-48	0.279927
RAD18	7.93901e-44	0.84255	0.332	0.223	1.63456e-39	0.279727
RPL37A	7.08039e-237	0.279707	1	1	1.45778e-232	0.279707
TPP2	4.41697e-41	0.731828	0.382	0.276	9.09409e-37	0.279558
KPNA4	4.05853e-34	0.428192	0.652	0.584	8.35611e-30	0.279181
PHLDB3	1.7542e-60	1.35327	0.206	0.094	3.61172e-56	0.278775
USP36	1.55503e-42	0.686146	0.406	0.296	3.20165e-38	0.278575
CKAP2	1.37939e-19	0.614597	0.452	0.404	2.84003e-15	0.277798
SRFBP1	1.3852e-38	0.622755	0.446	0.346	2.85199e-34	0.277749
THOC1	1.31953e-59	1.14187	0.243	0.123	2.71679e-55	0.277474
TIMM23	6.92863e-48	0.81334	0.341	0.224	1.42654e-43	0.277349
LINC01764	1.20661e-55	5.1346	0.054	0.002	2.48429e-51	0.277269
MSH2	1.88042e-41	0.941846	0.294	0.192	3.87159e-37	0.276903
PCNT	1.06909e-47	0.899985	0.307	0.193	2.20114e-43	0.276295
GTF2B	1.69594e-53	1.01899	0.271	0.153	3.49176e-49	0.276147
UBR1	5.77676e-42	0.704157	0.392	0.282	1.18938e-37	0.27603
CDC6	4.71727e-56	0.992368	0.278	0.154	9.71238e-52	0.275878
TRBC2	9.70856e-40	7.65442	0.036	0	1.9989e-35	0.275559
NRDC	2.65655e-41	0.394539	0.698	0.61	5.46957e-37	0.275388
PNKD	3.35902e-38	0.44394	0.62	0.53	6.91589e-34	0.275243
LINC00239	7.46967e-64	4.0469	0.068	0.004	1.53793e-59	0.275189
KPNA2	9.3924e-32	0.709	0.388	0.301	1.9338e-27	0.275092
ELFN1-AS1	2.93353e-66	1.57936	0.174	0.065	6.03985e-62	0.274808
GCHFR	2.38278e-33	0.789452	0.348	0.254	4.9059e-29	0.274729
SERTAD4	2.49355e-67	0.681426	0.403	0.244	5.13397e-63	0.274615
MACF1	1.93977e-34	0.350972	0.782	0.714	3.99379e-30	0.27446
COPS2	7.13654e-34	0.415849	0.659	0.59	1.46934e-29	0.274045
BRD7	1.81553e-41	0.368361	0.743	0.662	3.738e-37	0.273693
HLA-DMB	6.37739e-58	1.07447	0.254	0.134	1.31304e-53	0.272914
ARL14EP	1.57951e-37	0.600279	0.454	0.355	3.25206e-33	0.272527
UQCRQ	2.04096e-152	0.272487	1	1	4.20213e-148	0.272487
RBM23	1.25822e-41	0.718239	0.379	0.269	2.59055e-37	0.272213
BLVRA	3.877e-49	0.886095	0.307	0.191	7.98235e-45	0.272031
NOLC1	7.5202e-28	0.439428	0.619	0.558	1.54833e-23	0.272006
FMC1	2.5289e-39	0.581193	0.468	0.362	5.20675e-35	0.271998
C12orf29	2.7761e-34	0.67821	0.401	0.306	5.71572e-30	0.271962
HJURP	2.84698e-55	1.32636	0.205	0.098	5.86165e-51	0.271904
ACSL4	7.42393e-44	0.826027	0.329	0.219	1.52851e-39	0.271763
CASP4	5.42121e-39	0.692668	0.392	0.288	1.11617e-34	0.271526
RANGRF	1.16294e-42	0.727425	0.373	0.262	2.39438e-38	0.271329
TMEM255B	3.92428e-57	1.18342	0.229	0.114	8.07971e-53	0.271002
SMOX	1.66193e-61	1.65112	0.164	0.062	3.42175e-57	0.270783
STAMBP	4.6109e-33	0.491985	0.55	0.47	9.49338e-29	0.270592
NAB2	5.52531e-55	1.06865	0.253	0.137	1.13761e-50	0.270367
SPDL1	5.1616e-40	0.626638	0.431	0.322	1.06272e-35	0.270081
AP000439.3	2.84882e-60	1.39916	0.193	0.084	5.86543e-56	0.270038
DYNC1I2	1.1448e-40	0.606515	0.445	0.335	2.35704e-36	0.269899
ATP5PD	1.0088e-53	0.310706	0.868	0.761	2.07703e-49	0.269693
RPL5	3.31459e-112	0.269676	1	0.997	6.8244e-108	0.269676
DIAPH3	2.52735e-59	1.23022	0.219	0.104	5.20356e-55	0.269417
BET1	4.93335e-37	0.60479	0.445	0.346	1.01573e-32	0.269131
PRMT2	1.64723e-35	0.473138	0.568	0.476	3.39149e-31	0.268742
GPN3	8.068e-40	0.587278	0.457	0.349	1.66112e-35	0.268386
GRPEL2	2.46972e-44	0.717205	0.374	0.259	5.0849e-40	0.268235
SMC6	3.31103e-33	0.571556	0.469	0.38	6.81708e-29	0.26806
AC022144.1	3.35086e-63	1.41536	0.189	0.078	6.89908e-59	0.267504
THRAP3	9.79161e-39	0.376139	0.711	0.627	2.01599e-34	0.267435
XRN2	2.53858e-34	0.336232	0.793	0.739	5.22667e-30	0.266632
SH2B3	4.27456e-43	0.816116	0.326	0.217	8.80089e-39	0.266054
CFH	1.21663e-67	2.53172	0.105	0.021	2.50491e-63	0.265831
KCNJ12	6.67437e-57	4.6634	0.057	0.002	1.37419e-52	0.265814
MTHFD1	3.88942e-48	0.934376	0.284	0.171	8.00792e-44	0.265363
ZNF330	7.5565e-41	0.769097	0.345	0.238	1.55581e-36	0.265339
TMEM126A	4.69325e-42	0.382608	0.692	0.593	9.66293e-38	0.264764
MRPL3	8.39523e-34	0.41974	0.63	0.551	1.72849e-29	0.264436
METTL26	3.2015e-47	0.28369	0.931	0.892	6.59156e-43	0.264116
NUP85	7.52653e-59	1.27458	0.207	0.096	1.54964e-54	0.263838
KDSR	9.63325e-35	0.404766	0.651	0.57	1.98339e-30	0.263503
FAS	8.18354e-58	1.26068	0.209	0.098	1.68491e-53	0.263482
IL10	4.70642e-39	7.52446	0.035	0	9.69006e-35	0.263356
MARK3	1.24782e-30	0.470264	0.56	0.487	2.56913e-26	0.263348
AP005233.2	9.54608e-54	5.16141	0.051	0.001	1.96544e-49	0.263232
WDR54	1.32339e-39	0.654407	0.402	0.293	2.72473e-35	0.263071
XPA	3.13014e-42	0.789492	0.333	0.223	6.44465e-38	0.262901
CDCA4	8.23735e-57	0.98085	0.268	0.145	1.69599e-52	0.262868
DEPDC1	3.47435e-78	0.955681	0.275	0.126	7.15334e-74	0.262812
ESCO2	6.63171e-58	1.22775	0.214	0.101	1.3654e-53	0.262738
CEBPZOS	2.76238e-33	0.384748	0.681	0.613	5.68746e-29	0.262014
SMNDC1	1.34051e-34	0.629463	0.415	0.319	2.75997e-30	0.261227
USP43	1.78208e-69	2.43897	0.107	0.021	3.66913e-65	0.26097
FAM192A	2.56952e-33	0.459433	0.567	0.484	5.29038e-29	0.260499
KIFAP3	5.55945e-32	0.557654	0.466	0.378	1.14463e-27	0.259867
CPSF3	1.87533e-41	0.733981	0.354	0.245	3.86111e-37	0.259829
MRPS30	6.67664e-39	0.678227	0.383	0.277	1.37465e-34	0.259761
TSPAN4	4.84688e-32	0.471065	0.551	0.47	9.97923e-28	0.259557
CHMP2A	8.34474e-56	0.274669	0.944	0.874	1.7181e-51	0.259288
MYBBP1A	2.57007e-36	0.646855	0.4	0.3	5.29152e-32	0.258742
RILP	5.21383e-62	1.6606	0.155	0.056	1.07348e-57	0.257393
SGF29	3.11743e-65	1.73725	0.148	0.048	6.41848e-61	0.257113
NPAT	6.07398e-43	0.924848	0.278	0.173	1.25057e-38	0.257108
BRCA1	9.52017e-56	0.64759	0.397	0.255	1.96011e-51	0.257093
AC034213.1	1.10846e-37	7.54792	0.034	0	2.28221e-33	0.256629
FOS	3.4217e-68	2.2109	0.116	0.027	7.04493e-64	0.256464
RTP4	1.46024e-67	2.39545	0.107	0.022	3.00648e-63	0.256313
SH2D4A	3.3515e-62	1.48136	0.173	0.067	6.90041e-58	0.256276
EXOSC3	4.76012e-34	0.47105	0.543	0.452	9.8006e-30	0.25578
ARF6	1.91107e-36	0.437068	0.585	0.491	3.9347e-32	0.255685
TTC39C	4.11203e-47	0.960685	0.266	0.157	8.46627e-43	0.255542
RAB8B	1.66655e-42	0.944745	0.27	0.167	3.43126e-38	0.255081
TFAM	4.83655e-33	0.444288	0.574	0.486	9.95797e-29	0.255021
ENTPD6	3.20481e-56	1.29392	0.197	0.09	6.59839e-52	0.254902
SAR1A	1.31632e-32	0.446146	0.571	0.483	2.71018e-28	0.254749
TRIM22	2.09882e-46	1.15129	0.221	0.12	4.32126e-42	0.254436
ASPM	6.89883e-90	0.720543	0.353	0.176	1.4204e-85	0.254352
TRIM56	6.53196e-36	0.419783	0.605	0.51	1.34487e-31	0.253969
VPS35	1.52214e-37	0.321779	0.789	0.711	3.13393e-33	0.253884
CHORDC1	7.32248e-30	0.430112	0.59	0.516	1.50762e-25	0.253766
TOX2	1.40812e-63	3.32979	0.076	0.008	2.89918e-59	0.253064
IFI44	4.50251e-37	0.847871	0.298	0.2	9.27021e-33	0.252665
CRMP1	3.67994e-51	5.05316	0.05	0.001	7.57663e-47	0.252658
FOXP1	1.11878e-59	1.50282	0.168	0.066	2.30345e-55	0.252473
DHRS3	6.61354e-64	0.747444	0.337	0.192	1.36166e-59	0.251889
UTP20	2.5096e-37	0.620391	0.406	0.3	5.16701e-33	0.251879
SLC4A1AP	1.88435e-34	0.659785	0.38	0.284	3.87968e-30	0.250718
NAP1L4	3.08449e-27	0.444846	0.563	0.49	6.35065e-23	0.250448
ZRANB2	7.47193e-39	0.285901	0.875	0.825	1.5384e-34	0.250163
TMEM223	2.04148e-34	0.34331	0.728	0.637	4.20321e-30	0.249929
PSMG3	3.59433e-33	0.372648	0.67	0.594	7.40038e-29	0.249674
CMC1	2.02074e-33	0.397563	0.628	0.542	4.16049e-29	0.24967
MOV10	1.5732e-41	0.774973	0.322	0.214	3.23906e-37	0.249541
ALYREF	4.19354e-41	0.421565	0.591	0.481	8.63407e-37	0.249145
SLC6A15	9.25169e-49	1.04225	0.239	0.131	1.90483e-44	0.249098
CT45A10	7.09063e-60	1.76296	0.141	0.048	1.45989e-55	0.248577
TMTC2	3.43605e-51	1.0821	0.229	0.12	7.07448e-47	0.247801
ELOVL6	1.13657e-55	1.31742	0.188	0.084	2.34009e-51	0.247675
TNFRSF10A	2.08226e-62	1.85851	0.133	0.041	4.28717e-58	0.247182
HIST1H3B	7.32401e-66	2.68655	0.092	0.015	1.50794e-61	0.247162
ATAD1	4.83056e-26	0.467013	0.529	0.465	9.94564e-22	0.24705
TRIP4	8.67021e-52	1.14308	0.216	0.109	1.78511e-47	0.246906
PDCD4	5.05341e-26	0.519784	0.475	0.401	1.04045e-21	0.246898
HAPLN3	2.41967e-59	1.44172	0.171	0.068	4.98186e-55	0.246534
RARA-AS1	6.97601e-60	1.28312	0.192	0.082	1.43629e-55	0.24636
ZFPL1	3.78747e-37	0.643611	0.382	0.278	7.79803e-33	0.245859
VPS28	9.09485e-39	0.359641	0.683	0.581	1.87254e-34	0.245635
MRPS35	1.61003e-29	0.470392	0.522	0.44	3.31488e-25	0.245544
NOB1	1.77266e-28	0.558788	0.438	0.354	3.64972e-24	0.244749
R3HCC1L	3.40105e-44	0.978428	0.25	0.146	7.00242e-40	0.244607
BUB3	7.29536e-29	0.361676	0.676	0.601	1.50204e-24	0.244493
ZBTB7A	2.36565e-26	0.455095	0.537	0.468	4.87064e-22	0.244386
SKA1	2.19827e-55	1.39555	0.175	0.074	4.52602e-51	0.244222
SPAG1	7.24591e-44	0.936973	0.26	0.156	1.49186e-39	0.243613
INO80C	3.69666e-52	1.12252	0.217	0.11	7.61105e-48	0.243587
IL1A	7.79306e-50	4.85539	0.05	0.002	1.60451e-45	0.24277
CLINT1	1.23071e-31	0.290323	0.836	0.771	2.5339e-27	0.24271
CRYBG1	2.7208e-54	1.19488	0.203	0.096	5.60185e-50	0.242561
AC016831.7	5.24255e-54	1.59494	0.152	0.059	1.07939e-49	0.24243
GLDC	2.5554e-62	2.47087	0.098	0.02	5.26131e-58	0.242145
ACD	5.68678e-42	0.868797	0.278	0.173	1.17085e-37	0.241526
USE1	1.38429e-34	0.328376	0.735	0.649	2.85011e-30	0.241357
PSMD13	1.60575e-30	0.494208	0.488	0.404	3.30608e-26	0.241174
RPL19	1.41477e-232	0.240992	1	1	2.91287e-228	0.240992
ECT2	1.29593e-43	0.922613	0.261	0.157	2.6682e-39	0.240802
MFSD2A	1.82973e-58	1.43659	0.167	0.066	3.76724e-54	0.23991
CLTA	1.01019e-66	0.242385	0.988	0.97	2.07989e-62	0.239477
CISD2	3.83297e-31	0.388746	0.615	0.527	7.8917e-27	0.239079
COX20	7.33031e-37	0.255897	0.934	0.919	1.50924e-32	0.239008
PRR13	3.89891e-30	0.303046	0.787	0.718	8.02746e-26	0.238497
B3GALT5	8.91593e-62	2.90817	0.082	0.012	1.8357e-57	0.23847
DDX6	7.98587e-30	0.38647	0.617	0.537	1.64421e-25	0.238452
MRPS9	7.22247e-51	1.16059	0.205	0.101	1.48703e-46	0.23792
LINC01419	0.371752	0.679735	0.35	0.395	1	0.237907
TMSB4X	2.0772e-104	0.246569	0.964	0.906	4.27675e-100	0.237693
WRN	1.08284e-42	0.950671	0.25	0.149	2.22946e-38	0.237668
IST1	1.25913e-28	0.42191	0.561	0.482	2.59242e-24	0.236691
SLC22A18	2.32101e-52	1.39091	0.17	0.074	4.77872e-48	0.236454
DUS4L	2.98446e-48	1.21249	0.195	0.096	6.14471e-44	0.236436
SLC5A3	8.88889e-13	0.536108	0.441	0.405	1.83013e-08	0.236424
SNX2	2.76961e-30	0.587968	0.402	0.313	5.70236e-26	0.236363
NLRC5	3.0262e-51	1.15644	0.204	0.1	6.23063e-47	0.235913
PRPH	3.84377e-36	7.36851	0.032	0	7.91395e-32	0.235792
IL6ST	5.98851e-22	0.409669	0.575	0.522	1.23298e-17	0.235559
HNRNPA3	1.14323e-30	0.266507	0.883	0.845	2.3538e-26	0.235326
MIER1	5.70506e-27	0.346946	0.678	0.612	1.17461e-22	0.235229
RPL31	2.38208e-53	0.238119	0.986	0.974	4.90447e-49	0.234785
IMP4	5.42072e-26	0.498038	0.471	0.397	1.11607e-21	0.234576
RHEBL1	2.65151e-62	2.46893	0.095	0.018	5.45919e-58	0.234548
RNF113A	3.042e-43	0.988905	0.237	0.136	6.26317e-39	0.23437
PAGE1	1.18816e-54	3.30077	0.071	0.01	2.4463e-50	0.234355
DTNBP1	4.01224e-50	1.15851	0.202	0.1	8.26079e-46	0.234019
EIF4A3	3.88445e-41	0.844791	0.277	0.173	7.9977e-37	0.234007
ARL4A	1.25831e-41	0.387312	0.604	0.488	2.59073e-37	0.233937
SAMHD1	3.86838e-38	0.906606	0.258	0.162	7.96461e-34	0.233904
CADM4	3.09004e-37	0.759235	0.308	0.207	6.36209e-33	0.233844
RHOF	3.04496e-42	1.19122	0.196	0.104	6.26926e-38	0.233478
ANKRD49	4.56298e-36	0.656636	0.355	0.253	9.39471e-32	0.233106
RPS14	6.02999e-232	0.232771	1	1	1.24151e-227	0.232771
PLK3	8.63718e-57	1.50127	0.155	0.059	1.77831e-52	0.232697
LIN9	1.45804e-52	1.42921	0.162	0.068	3.00195e-48	0.231532
RPAIN	6.43173e-37	0.313211	0.738	0.647	1.32423e-32	0.23115
CTH	2.16866e-57	1.31092	0.176	0.073	4.46506e-53	0.230721
SOX8	6.05864e-35	7.43921	0.031	0	1.24741e-30	0.230616
UBXN2A	7.78215e-25	0.397339	0.58	0.513	1.60227e-20	0.230457
KIF11	1.58596e-55	0.766576	0.3	0.17	3.26534e-51	0.229973
COBL	1.39256e-59	2.49303	0.092	0.018	2.86714e-55	0.229359
MRPL15	1.08029e-31	0.535368	0.428	0.331	2.22422e-27	0.229137
HAT1	1.36119e-33	0.704306	0.325	0.229	2.80256e-29	0.228899
RPL21	6.91468e-111	0.228492	1	1	1.42366e-106	0.228492
SULT1B1	6.51314e-52	3.93357	0.058	0.005	1.34099e-47	0.228147
FAM107B	4.60825e-43	0.463637	0.492	0.358	9.48793e-39	0.228109
TTK	3.02793e-51	1.5104	0.151	0.061	6.23421e-47	0.22807
ABHD17C	2.59923e-44	1.22549	0.186	0.094	5.35155e-40	0.227941
MZT2B	2.17716e-38	0.249793	0.911	0.848	4.48254e-34	0.227561
MND1	2.67546e-53	1.41164	0.161	0.066	5.5085e-49	0.227274
AIFM1	3.0216e-30	0.634203	0.358	0.268	6.22117e-26	0.227045
MRPS28	3.13994e-39	0.840676	0.27	0.169	6.46482e-35	0.226983
TUFM	1.55875e-37	0.279874	0.811	0.723	3.2093e-33	0.226978
RPUSD3	4.35131e-26	0.566832	0.4	0.32	8.95892e-22	0.226733
NUAK2	8.73269e-52	1.95202	0.116	0.037	1.79797e-47	0.226435
AC078820.1	2.91896e-34	7.30108	0.031	0	6.00985e-30	0.226334
CHST6	8.49365e-55	1.76513	0.128	0.042	1.74876e-50	0.225937
WDR36	1.52503e-23	0.505048	0.447	0.375	3.13989e-19	0.225756
PITPNC1	5.00294e-31	0.677513	0.333	0.241	1.03006e-26	0.225612
EMC3	8.47885e-29	0.476705	0.473	0.385	1.74571e-24	0.225482
CLK1	1.10974e-40	0.888914	0.253	0.153	2.28484e-36	0.224895
DPYD	9.40131e-37	0.76242	0.294	0.194	1.93564e-32	0.224151
NR2F2-AS1	1.96499e-57	2.90776	0.077	0.011	4.04572e-53	0.223898
NDUFV3	1.34094e-25	0.468731	0.476	0.395	2.76085e-21	0.223116
TUBG1	1.38804e-32	0.566979	0.393	0.295	2.85783e-28	0.222823
DNAJC2	2.01393e-24	0.376743	0.591	0.525	4.14648e-20	0.222655
GAP43	1.29111e-31	1.52084	0.146	0.077	2.65828e-27	0.222043
SOCS1	1.73157e-57	2.80874	0.079	0.012	3.56513e-53	0.22189
CIB1	2.61642e-36	0.265559	0.835	0.738	5.38694e-32	0.221742
EGFR	4.52571e-56	1.70359	0.13	0.043	9.31799e-52	0.221467
RBM28	4.09588e-21	0.43844	0.505	0.447	8.43301e-17	0.221412
LUC7L	5.22106e-24	0.502714	0.44	0.363	1.07496e-19	0.221194
TCF7L2	2.09411e-23	0.430904	0.513	0.438	4.31157e-19	0.221054
CCDC144NL-AS1	1.69358e-19	0.399402	0.552	0.497	3.48691e-15	0.22047
LSM8	1.35378e-27	0.258815	0.851	0.813	2.7873e-23	0.220251
INCENP	2.20397e-47	1.33324	0.165	0.075	4.53776e-43	0.219985
RPS19	4.80453e-145	0.219704	1	1	9.89205e-141	0.219704
HMBS	4.85471e-29	0.573509	0.383	0.294	9.99536e-25	0.219654
COL13A1	9.50114e-34	7.31482	0.03	0	1.95619e-29	0.219445
ZFP42	7.06518e-49	1.4525	0.151	0.063	1.45465e-44	0.219328
SLC35G2	4.23232e-46	1.09018	0.201	0.103	8.71392e-42	0.219127
EIF5AL1	2.07158e-50	1.31164	0.167	0.073	4.26518e-46	0.219044
GSS	3.11244e-28	0.512839	0.427	0.338	6.40821e-24	0.218982
BLM	5.69515e-48	1.38541	0.158	0.068	1.17258e-43	0.218894
POLA1	3.75687e-38	1.04686	0.209	0.119	7.73501e-34	0.218793
CDC73	7.09008e-23	0.371699	0.588	0.526	1.45978e-18	0.218559
GBP3	1.90738e-49	1.43685	0.152	0.063	3.92711e-45	0.218401
TRMT11	3.39929e-36	0.75886	0.287	0.188	6.9988e-32	0.217793
RMDN1	3.88598e-21	0.403881	0.538	0.481	8.00083e-17	0.217288
TTC4	6.0929e-53	1.41921	0.153	0.061	1.25447e-48	0.217139
CDCA8	1.2387e-41	0.981298	0.221	0.123	2.55037e-37	0.216867
ING2	1.00265e-27	0.560123	0.387	0.3	2.06436e-23	0.216768
CBL	8.69635e-28	0.519369	0.417	0.331	1.79049e-23	0.216577
ZNF267	4.43825e-37	0.929476	0.233	0.141	9.13791e-33	0.216568
CTU1	1.85495e-38	0.787052	0.275	0.174	3.81915e-34	0.216439
PAX8	1.25621e-56	2.7743	0.078	0.012	2.58641e-52	0.216395
ASXL1	1.9805e-22	0.402946	0.536	0.472	4.07766e-18	0.215979
LINC02323	5.95746e-57	2.34354	0.092	0.019	1.22658e-52	0.215606
STAG1	1.25567e-25	0.514568	0.419	0.337	2.58531e-21	0.215604
RPA2	2.0986e-22	0.640873	0.336	0.266	4.3208e-18	0.215333
PDCL3	6.58175e-34	0.755442	0.285	0.19	1.35512e-29	0.215301
AURKAIP1	1.57142e-63	0.21581	0.997	0.992	3.2354e-59	0.215162
UBR4	9.69229e-25	0.358181	0.6	0.532	1.99555e-20	0.214909
TXNL1	2.93564e-23	0.343255	0.625	0.562	6.04419e-19	0.214534
C10orf90	6.74171e-57	2.6478	0.081	0.014	1.38805e-52	0.214472
GOLGA7B	5.42203e-55	2.93768	0.073	0.01	1.11634e-50	0.21445
BOLA2-SMG1P6	1.15051e-51	1.48823	0.144	0.055	2.36878e-47	0.214305
SH3TC2-DT	9.1284e-56	1.94676	0.11	0.03	1.87945e-51	0.214143
BOLA3	3.69581e-34	0.23579	0.908	0.848	7.60929e-30	0.214097
PML	2.80827e-24	0.587264	0.364	0.286	5.78195e-20	0.213764
MECP2	1.08664e-23	0.416487	0.513	0.439	2.23728e-19	0.213658
LGALS3	1.24454e-22	0.366003	0.583	0.509	2.56239e-18	0.21338
FAM19A2	9.47028e-56	1.80611	0.118	0.036	1.94983e-51	0.213121
SMARCB1	5.9776e-29	0.572308	0.371	0.282	1.23073e-24	0.212326
BX119904.2	5.47401e-20	0.4747	0.447	0.383	1.12704e-15	0.212191
TRAC	1.20874e-47	4.2417	0.05	0.003	2.48868e-43	0.212085
AC061992.1	8.01246e-49	4.15851	0.051	0.003	1.64969e-44	0.212084
PLEKHG5	1.7435e-33	0.811477	0.261	0.17	3.58969e-29	0.211796
CFAP298	1.71076e-29	0.64254	0.329	0.239	3.52229e-25	0.211396
AC007952.4	8.63791e-55	1.76023	0.12	0.037	1.77846e-50	0.211228
IL6	2.227e-41	4.90054	0.043	0.002	4.58517e-37	0.210723
MELK	2.49032e-43	1.01682	0.207	0.11	5.12733e-39	0.210482
AC090833.1	6.77755e-33	7.25194	0.029	0	1.39543e-28	0.210306
RIOK2	3.30494e-35	0.865287	0.243	0.151	6.80455e-31	0.210265
GFM1	5.50326e-23	0.51022	0.412	0.337	1.13307e-18	0.210211
UIMC1	2.23894e-32	0.74761	0.281	0.19	4.60975e-28	0.210078
LINC00520	1.07494e-42	4.27229	0.049	0.004	2.21319e-38	0.209342
COX7C	6.28084e-76	0.209162	1	0.998	1.29316e-71	0.209162
PPP2R2C	1.21327e-46	4.34861	0.048	0.003	2.49801e-42	0.208733
MCM10	3.37119e-46	1.13118	0.184	0.089	6.94094e-42	0.208137
TMEM154	1.08628e-30	0.878121	0.237	0.154	2.23655e-26	0.208115
BRI3	9.1176e-22	0.223608	0.93	0.921	1.87722e-17	0.207955
RPL18A	2.50289e-158	0.20781	1	1	5.15319e-154	0.20781
CDK17	1.67102e-34	0.847361	0.245	0.154	3.44047e-30	0.207604
CDKN2D	3.03176e-37	0.638445	0.325	0.219	6.2421e-33	0.207495
STIL	1.50708e-35	1.0497	0.197	0.113	3.10293e-31	0.206791
HERC6	5.9638e-42	1.12378	0.184	0.094	1.22789e-37	0.206775
SNAPIN	1.88095e-22	0.36326	0.569	0.503	3.87269e-18	0.206695
TACC3	6.01015e-30	0.849743	0.243	0.159	1.23743e-25	0.206488
LETM2	1.51212e-46	1.51579	0.136	0.054	3.11331e-42	0.206148
YIF1B	7.12428e-27	0.568931	0.362	0.276	1.46682e-22	0.205953
FXYD3	1.63831e-21	0.902883	0.228	0.16	3.37311e-17	0.205857
TCHP	3.56287e-26	0.587906	0.35	0.266	7.33559e-22	0.205767
LAT2	8.84687e-50	3.73668	0.055	0.004	1.82148e-45	0.205517
VLDLR-AS1	9.99734e-55	2.50314	0.082	0.015	2.05835e-50	0.205258
SHISA2	2.56167e-49	2.92638	0.07	0.012	5.27421e-45	0.204846
CAMK4	2.30078e-30	0.735677	0.278	0.19	4.73707e-26	0.204518
CYP20A1	3.21876e-32	0.739418	0.276	0.185	6.62711e-28	0.204079
MED6	1.01826e-26	0.587662	0.347	0.263	2.09649e-22	0.203919
NAA20	6.29433e-27	0.333144	0.612	0.529	1.29594e-22	0.203884
TIMM10	2.12498e-24	0.310315	0.656	0.58	4.37513e-20	0.203567
TOMM34	7.43911e-22	0.324468	0.627	0.561	1.53164e-17	0.203441
MRPS2	6.41406e-26	0.576141	0.353	0.271	1.32059e-21	0.203378
AL121772.1	6.61629e-45	4.61856	0.044	0.001	1.36223e-40	0.203216
ATP5MG	2.60289e-72	0.202857	0.999	0.997	5.35909e-68	0.202654
SLC39A4	5.03446e-28	0.679697	0.298	0.212	1.03654e-23	0.20255
ARC	1.27065e-49	3.5515	0.057	0.005	2.61615e-45	0.202435
POR	1.19591e-35	0.803927	0.251	0.157	2.46226e-31	0.201786
C2CD4D	8.54069e-45	4.38222	0.046	0.002	1.75844e-40	0.201582
ALDOA	9.88682e-45	1.17033	0.172	0.081	2.0356e-40	0.201297
PKMYT1	1.75217e-45	1.33307	0.151	0.066	3.60755e-41	0.201294
KIF15	3.84652e-47	1.18388	0.17	0.078	7.91961e-43	0.20126
DNAJA3	7.26383e-23	0.465779	0.432	0.353	1.49555e-18	0.201217
SKA3	1.88235e-44	1.13028	0.178	0.086	3.87558e-40	0.20119
DDX10	1.19487e-23	0.589848	0.341	0.264	2.46012e-19	0.201138
SPHK1	3.17574e-42	1.14221	0.176	0.087	6.53854e-38	0.20103
ANAPC10	5.71146e-29	0.665452	0.302	0.214	1.17593e-24	0.200967
ANKRD39	6.20227e-34	0.784765	0.256	0.163	1.27699e-29	0.2009
DIS3	1.32951e-15	0.339138	0.592	0.549	2.73733e-11	0.20077
TXLNG	1.0374e-21	0.54792	0.366	0.293	2.1359e-17	0.200539
EBI3	2.81783e-52	2.78355	0.072	0.011	5.80163e-48	0.200415
SH3GLB1	7.73444e-19	0.304477	0.657	0.605	1.59244e-14	0.200041
BAIAP2L2	1.12821e-36	0.932951	0.214	0.125	2.32287e-32	0.199652
XPOT	1.51714e-25	0.317335	0.629	0.539	3.12365e-21	0.199604
EWSR1	1.25104e-21	0.387408	0.515	0.447	2.57576e-17	0.199515
NDUFB2	3.65419e-61	0.199657	0.998	0.995	7.52362e-57	0.199258
POLR2F	9.92138e-37	0.202079	0.986	0.97	2.04271e-32	0.19925
MRPL19	2.62438e-19	0.381687	0.522	0.464	5.40333e-15	0.199241
NDUFAB1	2.80038e-46	0.202271	0.98	0.933	5.76571e-42	0.198226
NUDT8	5.72151e-38	1.2147	0.163	0.082	1.178e-33	0.197996
LSM12	2.24376e-19	0.31021	0.638	0.581	4.61967e-15	0.197914
MCM5	1.82042e-38	0.945953	0.209	0.117	3.74806e-34	0.197704
MYEF2	1.761e-31	0.978193	0.202	0.122	3.62573e-27	0.197595
ZRSR2	4.04878e-35	0.853591	0.231	0.141	8.33603e-31	0.197179
STC1	3.37651e-29	2.46371	0.08	0.03	6.9519e-25	0.197096
OTUD6B	3.26664e-25	0.631047	0.31	0.229	6.72569e-21	0.195624
ANO10	3.76864e-26	0.72936	0.268	0.189	7.75926e-22	0.195468
FTSJ3	5.95915e-20	0.345222	0.566	0.506	1.22693e-15	0.195396
RMRP	1.39353e-49	2.31334	0.084	0.019	2.86915e-45	0.19432
MET	2.38228e-20	0.439324	0.441	0.37	4.90487e-16	0.193742
TACO1	1.15808e-24	0.569652	0.34	0.258	2.38436e-20	0.193682
PTP4A1	2.58071e-08	0.304461	0.636	0.621	0.000531343	0.193637
PLK1	8.04039e-29	1.13886	0.17	0.099	1.65544e-24	0.193606
CEP295	4.53967e-24	0.624514	0.31	0.233	9.34672e-20	0.193599
PSMB10	1.99559e-24	0.610166	0.316	0.237	4.10872e-20	0.192813
EIF3A	6.86132e-27	0.200171	0.963	0.95	1.41268e-22	0.192764
SAT1	5.70618e-176	0.242956	0.793	0.469	1.17485e-171	0.192664
BTBD11	9.1319e-51	2.96401	0.065	0.009	1.88017e-46	0.192661
IQGAP1	1.91614e-19	0.249489	0.772	0.717	3.94514e-15	0.192605
RPP38	6.48312e-24	0.560905	0.343	0.263	1.33481e-19	0.19239
AC090673.1	1.11371e-30	7.1251	0.027	0	2.29301e-26	0.192378
AC090502.1	3.05786e-34	0.914279	0.21	0.124	6.29583e-30	0.191999
C1orf109	3.15214e-19	0.544877	0.351	0.286	6.48994e-15	0.191252
CDCA2	5.79764e-40	1.15046	0.166	0.081	1.19368e-35	0.190977
HAUS1	8.71169e-25	0.655598	0.291	0.212	1.79365e-20	0.190779
KRT10	1.24203e-48	0.190377	0.999	0.998	2.55722e-44	0.190187
FLOT1	2.73623e-22	0.443013	0.429	0.349	5.63362e-18	0.190053
IDH1	6.74446e-20	0.584498	0.325	0.256	1.38862e-15	0.189962
OSBPL6	7.79552e-41	1.24048	0.153	0.071	1.60502e-36	0.189793
UXS1	4.39821e-20	0.571636	0.332	0.262	9.05547e-16	0.189783
BCL2L12	2.25622e-22	0.554222	0.342	0.266	4.64534e-18	0.189544
KDM1A	4.18649e-18	0.386238	0.49	0.43	8.61956e-14	0.189257
FKBP5	1.50193e-42	1.40108	0.135	0.057	3.09233e-38	0.189146
TLN1	4.4406e-24	0.232012	0.815	0.757	9.14275e-20	0.18909
NCAPH	4.04675e-45	1.48574	0.127	0.049	8.33186e-41	0.188689
COX16	5.48135e-30	0.754098	0.25	0.165	1.12855e-25	0.188525
PRR9	9.86903e-25	8.56527	0.022	0	2.03193e-20	0.188436
IKBKE	1.46357e-27	0.811113	0.232	0.154	3.01334e-23	0.188178
CAMP	5.15466e-39	4.95128	0.038	0.001	1.06129e-34	0.188148
RPL28	1.43786e-134	0.188114	1	1	2.96041e-130	0.188114
GSEC	8.7972e-42	1.31508	0.143	0.063	1.81126e-37	0.188057
UMPS	5.97245e-21	0.516094	0.364	0.291	1.22967e-16	0.187858
CDC42SE1	6.38886e-06	0.338224	0.555	0.557	0.13154	0.187714
CHIC2	1.33137e-17	0.385994	0.486	0.425	2.74117e-13	0.187593
MLPH	1.70185e-42	4.15269	0.045	0.003	3.50394e-38	0.186871
SH3RF3	9.65847e-50	1.94616	0.096	0.026	1.98858e-45	0.186832
SPC25	2.88513e-44	1.58078	0.118	0.043	5.9402e-40	0.186533
AL158154.2	2.78819e-40	4.65981	0.04	0.001	5.7406e-36	0.186393
JRKL	9.31693e-25	0.631792	0.295	0.215	1.91826e-20	0.186379
ORMDL2	2.48261e-29	0.302017	0.617	0.506	5.11145e-25	0.186344
PIM3	4.74003e-22	0.63132	0.295	0.22	9.75924e-18	0.186239
TBX2	7.42699e-44	1.46613	0.127	0.05	1.52914e-39	0.186198
LINC02584	1.55485e-48	2.84649	0.065	0.01	3.20127e-44	0.185022
NAV3	5.29876e-45	2.25595	0.082	0.021	1.09096e-40	0.184988
TPM2	1.10616e-69	0.192984	0.951	0.87	2.27746e-65	0.183528
LONP1	3.22366e-17	0.348168	0.527	0.472	6.63719e-13	0.183484
VBP1	9.83061e-20	0.305792	0.6	0.534	2.02402e-15	0.183475
LGALS9	8.29322e-29	7.05316	0.026	0	1.70749e-24	0.183382
LYPLAL1	6.88502e-19	0.433218	0.423	0.353	1.41756e-14	0.183251
PAX3	6.20304e-38	0.893884	0.205	0.114	1.27714e-33	0.183246
DHX16	3.2834e-21	0.527726	0.347	0.273	6.76019e-17	0.183121
COL22A1	2.06716e-40	4.56846	0.04	0.002	4.25607e-36	0.182738
AP3B2	4.75902e-48	2.40379	0.076	0.015	9.79834e-44	0.182688
FOSB	6.00803e-44	1.64411	0.111	0.039	1.23699e-39	0.182496
UFSP2	7.4085e-21	0.533435	0.342	0.268	1.52534e-16	0.182435
ALG8	2.5754e-19	0.515033	0.354	0.285	5.3025e-15	0.182322
CSF1	1.60325e-46	1.99838	0.091	0.025	3.30094e-42	0.181852
NT5C3A	3.87937e-21	0.48474	0.375	0.3	7.98723e-17	0.181777
NUP205	2.28455e-30	0.811101	0.224	0.141	4.70365e-26	0.181687
FER	1.55037e-21	0.545229	0.333	0.258	3.19207e-17	0.181561
DTD1	3.46141e-19	0.376197	0.482	0.413	7.1267e-15	0.181327
MRPL14	2.31425e-23	0.21373	0.844	0.768	4.76481e-19	0.180388
SECTM1	1.16983e-36	1.13429	0.159	0.08	2.40856e-32	0.180352
BRD8	2.14409e-20	0.514951	0.35	0.277	4.41446e-16	0.180233
C12orf10	1.40409e-17	0.307847	0.585	0.53	2.89089e-13	0.18009
LSG1	5.11818e-25	0.609293	0.295	0.214	1.05378e-20	0.179742
MAML3	3.73782e-43	1.47269	0.122	0.047	7.69581e-39	0.179668
TRIM36	2.0486e-39	1.28067	0.14	0.063	4.21786e-35	0.179294
AC025470.2	6.47561e-46	2.48338	0.072	0.015	1.33326e-41	0.178804
TPBG	5.088e-22	0.591973	0.301	0.227	1.04757e-17	0.178184
LHX1-DT	5.24715e-47	2.78355	0.064	0.01	1.08034e-42	0.178147
PRPF38A	1.16543e-16	0.311803	0.571	0.523	2.3995e-12	0.178039
C11orf24	1.4339e-09	0.270443	0.657	0.633	2.95225e-05	0.177681
EIF1AD	2.58541e-26	0.660441	0.269	0.187	5.32309e-22	0.177659
RSBN1L	4.07299e-16	0.363842	0.486	0.431	8.38588e-12	0.176827
MRPL4	6.79867e-19	0.295497	0.597	0.535	1.39978e-14	0.176412
CTPS1	1.55929e-20	0.544396	0.324	0.251	3.21043e-16	0.176384
BUD23	3.98995e-19	0.333884	0.528	0.457	8.21491e-15	0.176291
NOP2	8.67591e-41	1.35577	0.13	0.054	1.78628e-36	0.17625
NUDT1	4.26279e-17	0.366887	0.48	0.421	8.77665e-13	0.176106
AC112721.1	8.68294e-28	7.01999	0.025	0	1.78773e-23	0.1755
SMTN	8.44835e-23	0.619822	0.283	0.208	1.73943e-18	0.17541
FAM83B	1.22657e-28	7.01158	0.025	0	2.52539e-24	0.175289
IARS	1.0435e-18	0.215763	0.812	0.761	2.14846e-14	0.175199
SNX24	9.25998e-15	0.477307	0.367	0.311	1.90654e-10	0.175172
MRPL45	7.66324e-18	0.423799	0.413	0.345	1.57778e-13	0.175029
BISPR	1.56821e-44	3.30236	0.053	0.005	3.22879e-40	0.175025
DNAJC9	2.45178e-17	0.4275	0.409	0.342	5.04797e-13	0.174847
CHD2	1.83885e-18	0.438588	0.398	0.328	3.78601e-14	0.174558
TNFSF13B	4.37917e-35	1.4917	0.117	0.05	9.01627e-31	0.174529
ALKBH3	2.65982e-29	0.828516	0.21	0.13	5.47631e-25	0.173988
CD109	1.02423e-20	0.287351	0.605	0.533	2.10879e-16	0.173847
PPAT	4.07627e-19	0.512813	0.339	0.27	8.39263e-15	0.173843
BOLA2B	8.27743e-38	1.16644	0.149	0.071	1.70424e-33	0.1738
TAC1	9.20547e-31	2.44526	0.071	0.023	1.89531e-26	0.173613
CAAP1	5.40805e-16	0.33886	0.512	0.456	1.11346e-11	0.173496
OTULIN	4.70453e-17	0.432134	0.401	0.339	9.68616e-13	0.173286
AP000704.1	9.77075e-47	2.221	0.078	0.017	2.0117e-42	0.173238
ZNHIT1	3.24832e-21	0.1832	0.945	0.926	6.68797e-17	0.173124
[truncated: 13,220 more rows]

## Sheet: D_CTL-persister vs. Parental
gene	p_val	avg_log2FC	pct.1 (CTL-persister)	pct.2 (Parental)	p_val_adj
LCE1E	5.65582e-286	13.0686	0.119	0	1.08756e-281
CXCL10	0	12.753	0.201	0	0
GBP5	0	11.4727	0.203	0	0
IDO1	0	11.2561	0.191	0	0
KLHDC7B	0	11.0728	0.143	0	0
SERPINB2	9.09663e-223	10.9427	0.093	0	1.74919e-218
CASP1	5.67276e-261	10.2314	0.109	0	1.09081e-256
CXCL11	1.16663e-173	9.87169	0.073	0	2.24332e-169
UBD	7.39809e-148	9.52724	0.062	0	1.42258e-143
PRR9	1.24113e-50	9.42307	0.021	0	2.38657e-46
IL6	1.79042e-96	9.36621	0.041	0	3.4428e-92
XAF1	0	9.31229	0.631	0.002	0
RSAD2	5.18076e-92	9.27648	0.039	0	9.96209e-88
CTSS	0	9.01089	0.781	0.004	0
COL22A1	2.19044e-92	8.74639	0.039	0	4.212e-88
SLC13A5	6.98353e-81	8.61223	0.034	0	1.34286e-76
TNFSF14	1.36837e-74	8.61223	0.031	0	2.63124e-70
AC034213.1	3.51969e-77	8.53048	0.032	0	6.768e-73
IFI27	0	8.46549	0.316	0.002	0
C1S	0	8.33568	0.152	0	0
GPR158-AS1	2.07839e-62	8.19719	0.026	0	3.99653e-58
LCE1D	1.56938e-49	8.19719	0.021	0	3.01776e-45
IFITM1	1.13408e-61	8.14744	0.026	0	2.18071e-57
BANCR	0	8.12424	0.342	0.002	0
INHBE	1.83989e-59	8.08714	0.025	0	3.53792e-55
BCL11B	5.46435e-58	8.05151	0.024	0	1.05074e-53
TRIM22	0	8.01868	0.204	0.001	0
C5AR1	3.31374e-53	8.01499	0.022	0	6.37199e-49
ACPP	0	7.85069	0.234	0.002	0
PLD5	7.36958e-46	7.81705	0.019	0	1.4171e-41
BCL2A1	0	7.7655	0.515	0.005	0
AC068985.1	2.50528e-47	7.76301	0.02	0	4.8174e-43
ZP4	1.71528e-45	7.71827	0.019	0	3.29832e-41
C2	7.36683e-46	7.70686	0.019	0	1.41657e-41
EPSTI1	0	7.68378	0.141	0.001	0
AC025259.3	1.71787e-45	7.64845	0.019	0	3.30328e-41
ADARB2	1.8618e-41	7.59995	0.017	0	3.58005e-37
ADARB2-AS1	6.86142e-39	7.58756	0.016	0	1.31938e-34
LCP1	2.00658e-37	7.57507	0.015	0	3.85846e-33
CCL4	8.38005e-27	7.56247	0.011	0	1.6114e-22
KRT13	1.45707e-31	7.43002	0.013	0	2.8018e-27
PYHIN1	5.86237e-36	7.38779	0.015	0	1.12728e-31
GBP4	0	7.36423	0.264	0.002	0
IL19	1.08452e-36	7.35894	0.015	0	2.08542e-32
AL160408.1	1.36278e-35	7.3295	0.015	0	2.62049e-31
KPRP	6.68227e-28	7.31455	0.011	0	1.28493e-23
TSGA10IP	1.36376e-35	7.28417	0.015	0	2.62237e-31
IL32	0	7.27457	0.485	0.005	0
LCN2	2.16999e-172	7.2165	0.076	0.001	4.17268e-168
BIRC3	0	7.19171	0.482	0.006	0
FBXL16	7.86619e-31	7.1219	0.013	0	1.51259e-26
GPR84	2.29288e-29	7.1219	0.012	0	4.40897e-25
CARD16	2.58427e-257	7.11808	0.11	0.001	4.96929e-253
AATK	9.86831e-30	7.10462	0.012	0	1.89758e-25
MUC16	6.68192e-28	7.10462	0.011	0	1.28487e-23
USP30-AS1	0	7.09104	0.204	0.002	0
ITK	1.55235e-27	6.99637	0.011	0	2.98501e-23
AL391056.1	6.68123e-28	6.9584	0.011	0	1.28473e-23
AC018558.2	2.87669e-28	6.93904	0.011	0	5.53158e-24
LCE1F	3.60654e-27	6.93904	0.011	0	6.93501e-23
GZMB	3.06272e-24	6.93904	0.01	0	5.8893e-20
SERPING1	8.37921e-27	6.91941	0.011	0	1.61124e-22
EGR2	4.52423e-26	6.81705	0.011	0	8.69964e-22
C3	0	6.78018	0.572	0.009	0
S100P	0	6.76864	0.486	0.011	0
GPR65	3.06259e-24	6.75195	0.01	0	5.88906e-20
MMP9	4.3828e-170	6.64162	0.076	0.001	8.42768e-166
SPRR2D	0	6.61206	0.646	0.034	0
PTGS2	6.02241e-205	6.58903	0.091	0.001	1.15805e-200
CR1L	4.44912e-140	6.40554	0.061	0.001	8.55522e-136
ODF3B	3.66633e-132	6.30701	0.058	0.001	7.04999e-128
ADM2	0	6.27951	0.221	0.003	0
EXOC3L1	9.29935e-85	6.11041	0.037	0	1.78817e-80
OSCAR	2.82716e-83	6.07536	0.037	0	5.43635e-79
GBP1	0	5.99997	0.624	0.02	0
BST2	0	5.95847	0.727	0.025	0
ITGB7	4.81518e-223	5.93698	0.099	0.002	9.25912e-219
CLDN18	1.31254e-55	5.88801	0.025	0.001	2.52388e-51
CHAC1	0	5.87194	0.398	0.008	0
SOX8	4.08202e-68	5.8241	0.03	0	7.84932e-64
RTP4	3.88428e-226	5.81067	0.1	0.002	7.46908e-222
AC040170.1	4.77238e-104	5.80759	0.046	0.001	9.17681e-100
BATF2	0	5.75808	0.206	0.004	0
IRF1	0	5.7525	0.98	0.125	0
RAET1L	5.447e-119	5.73776	0.053	0.001	1.0474e-114
NSG1	2.94809e-127	5.68378	0.057	0.001	5.66889e-123
SPINK4	1.38099e-62	5.66032	0.028	0	2.6555e-58
GAST	3.50632e-274	5.63407	0.124	0.003	6.74229e-270
AIM2	0	5.62855	0.663	0.026	0
LURAP1L	0	5.61595	0.241	0.005	0
OASL	0	5.61153	0.139	0.003	0
LINC00520	1.61413e-97	5.57581	0.046	0.002	3.10381e-93
LINC01764	3.69879e-111	5.53694	0.051	0.001	7.1124e-107
IL24	0	5.49574	0.636	0.051	0
WARS	0	5.40528	0.999	0.294	0
AC003092.1	0	5.38339	0.161	0.005	0
MYL10	4.02708e-173	5.37595	0.079	0.002	7.74368e-169
APOD	0	5.28417	0.142	0.005	0
IFI44L	0	5.27648	0.153	0.004	0
ACSL5	7.05333e-213	5.26208	0.098	0.003	1.35628e-208
TAGLN3	0	5.23489	0.544	0.033	0
TSLP	3.43842e-108	5.22783	0.05	0.001	6.61174e-104
IL2RG	4.87088e-42	5.17804	0.019	0	9.36621e-38
HLA-F	0	5.16699	0.347	0.012	0
TMEM140	1.03163e-106	5.07831	0.05	0.001	1.98372e-102
DDX58	0	5.05418	0.268	0.01	0
LGALS9	2.21447e-53	5.05151	0.024	0.001	4.25821e-49
AC099518.2	6.2473e-52	5.03336	0.024	0.001	1.20129e-47
AC104051.2	2.66508e-73	5.02726	0.034	0.001	5.12468e-69
NCF2	9.76916e-50	5.0242	0.023	0.001	1.87851e-45
AC073409.1	3.45484e-74	5.0196	0.036	0.001	6.64331e-70
EIF4E3	5.82723e-70	4.99807	0.033	0.001	1.12052e-65
RARRES3	0	4.98697	0.348	0.014	0
HLA-B	0	4.96063	1	0.506	0
RAB11FIP4	3.00008e-196	4.95124	0.092	0.003	5.76885e-192
PDCD1LG2	2.00975e-100	4.9459	0.047	0.002	3.86455e-96
ICAM1	0	4.92666	0.539	0.032	0
GABRG1	6.35685e-37	4.92598	0.017	0	1.22236e-32
PRPH	6.45411e-66	4.9212	0.031	0.001	1.24106e-61
PTPRZ1	0	4.91395	0.269	0.02	0
PEX5L	2.59054e-52	4.89951	0.024	0.001	4.98134e-48
TNFRSF14-AS1	3.4414e-58	4.86709	0.027	0.001	6.61747e-54
HLA-DOA	0	4.86357	0.175	0.006	0
HLA-G	2.32589e-56	4.8506	0.026	0.001	4.47245e-52
NUPR1	5.02732e-266	4.83797	0.148	0.013	9.66704e-262
C15orf48	0	4.81395	0.386	0.029	0
MAST4	0	4.8066	0.309	0.015	0
TFPI2	0	4.74817	0.845	0.234	0
SAMD9L	0	4.7478	0.42	0.022	0
LEMD1	0	4.74488	0.287	0.015	0
NTSR1	0	4.73494	0.183	0.008	0
SULT1B1	1.4034e-113	4.72958	0.056	0.002	2.69859e-109
WNT7B	3.42184e-64	4.72958	0.031	0.001	6.57986e-60
GAS6-DT	1.3249e-51	4.72054	0.024	0.001	2.54766e-47
CPAMD8	3.28011e-36	4.71664	0.017	0.001	6.30732e-32
EGR1	0	4.71005	0.359	0.012	0
IL1A	8.35852e-99	4.69537	0.048	0.002	1.60726e-94
AC004817.3	2.26524e-45	4.68894	0.021	0.001	4.35583e-41
FAM110C	2.24302e-68	4.68104	0.034	0.002	4.3131e-64
UCA1	0	4.6743	0.351	0.029	0
CEACAM1	3.60463e-148	4.66717	0.072	0.003	6.93135e-144
AL445471.2	4.38474e-190	4.65974	0.092	0.004	8.43142e-186
ICAM4	3.25069e-61	4.6585	0.029	0.001	6.25075e-57
HLA-DQA1	0	4.65344	0.636	0.042	0
PATL2	1.22111e-44	4.63647	0.021	0.001	2.34807e-40
CCNA1	0	4.62638	0.269	0.014	0
AP000844.2	2.17042e-34	4.62267	0.016	0.001	4.1735e-30
L3MBTL4	1.4929e-47	4.61711	0.022	0.001	2.87069e-43
AC007326.4	1.23218e-29	4.60405	0.014	0	2.36936e-25
IFIH1	0	4.58905	0.256	0.012	0
IL18R1	0	4.58373	0.249	0.012	0
ATF3	0	4.56627	0.431	0.02	0
UBA7	1.78192e-149	4.54299	0.073	0.003	3.42646e-145
TIMP1	0	4.5363	0.945	0.884	0
GDF15	0	4.52621	0.267	0.017	0
ADAP1	1.35541e-90	4.52214	0.044	0.002	2.60631e-86
AC008687.4	4.04692e-31	4.52214	0.015	0.001	7.78182e-27
AC067930.4	8.09613e-28	4.51966	0.013	0	1.55681e-23
LRFN5	6.09605e-61	4.50919	0.03	0.001	1.17221e-56
GBP2	0	4.48505	0.315	0.017	0
SCEL	3.62702e-34	4.46982	0.017	0.001	6.97439e-30
AREG	0	4.46473	0.385	0.068	0
LDB2	2.63866e-29	4.46139	0.014	0.001	5.07388e-25
CRMP1	1.34926e-96	4.45296	0.048	0.002	2.5945e-92
TNFSF13B	4.49449e-218	4.4445	0.109	0.006	8.64245e-214
DDIT3	0	4.43305	0.936	0.121	0
AC104958.2	1.34465e-289	4.43276	0.142	0.007	2.58564e-285
IL21R	1.40279e-28	4.41408	0.014	0.001	2.69742e-24
GBP3	4.32773e-286	4.40163	0.14	0.007	8.32178e-282
NECAB2	6.09739e-29	4.39796	0.014	0.001	1.17247e-24
FAM19A2	2.61061e-225	4.38756	0.111	0.005	5.01994e-221
OAS2	0	4.37653	0.191	0.01	0
ACY3	6.49416e-25	4.37344	0.012	0	1.24876e-20
C1R	0	4.35761	0.169	0.009	0
AL354872.2	3.44577e-24	4.35407	0.011	0	6.62588e-20
PSMB8-AS1	0	4.348	0.184	0.01	0
TNFRSF14	0	4.33822	0.23	0.013	0
TAP1	0	4.32093	0.571	0.043	0
AC020571.1	7.9474e-24	4.31455	0.011	0	1.52821e-19
INHBB	9.69711e-23	4.31455	0.011	0	1.86466e-18
RASAL1	2.09498e-26	4.27978	0.013	0.001	4.02844e-22
VLDLR-AS1	9.83763e-154	4.26451	0.077	0.004	1.89168e-149
AC009041.2	1.9325e-89	4.24616	0.045	0.002	3.71601e-85
CXCL8	0	4.23202	0.417	0.043	0
THBS2	8.01179e-35	4.22783	0.017	0.001	1.54059e-30
AL118505.1	9.40798e-61	4.22499	0.031	0.002	1.80906e-56
SP8	2.89966e-28	4.22144	0.014	0.001	5.57577e-24
FCER1G	2.20052e-242	4.22022	0.124	0.007	4.23139e-238
TNFRSF9	1.62433e-31	4.21787	0.015	0.001	3.12343e-27
SERPINA1	1.80321e-211	4.20653	0.107	0.006	3.4674e-207
BIK	2.51084e-209	4.20459	0.107	0.006	4.8281e-205
SLC6A9	0	4.20197	0.21	0.012	0
CXCL2	1.79531e-207	4.19386	0.109	0.007	3.4522e-203
AC005280.2	0	4.19329	0.227	0.014	0
GAP43	4.51684e-259	4.18349	0.138	0.01	8.68543e-255
TRANK1	0	4.18121	0.177	0.011	0
FOXF1	1.06313e-46	4.17016	0.023	0.001	2.0443e-42
DCSTAMP	3.29863e-20	4.16699	0.01	0	6.34293e-16
ARL14EPL	5.58409e-152	4.14912	0.079	0.005	1.07376e-147
SLFN5	0	4.14322	0.717	0.081	0
MX1	0	4.14155	0.305	0.023	0
HAS2	1.70228e-182	4.13406	0.1	0.008	3.27331e-178
OPTN	0	4.13361	0.68	0.066	0
LIF	0	4.13353	0.494	0.048	0
CTH	0	4.12862	0.161	0.009	0
BMP2	0	4.12843	0.259	0.019	0
FERMT1	0	4.12838	0.792	0.358	0
RBM46	4.50382e-63	4.1219	0.032	0.002	8.66039e-59
CFH	1.70723e-185	4.10725	0.096	0.006	3.28282e-181
ANKS1B	1.7343e-71	4.09695	0.037	0.002	3.33489e-67
NR4A1	0	4.09235	0.686	0.088	0
AL357054.4	8.60858e-23	4.09215	0.011	0.001	1.65534e-18
AC096677.1	5.55376e-62	4.08714	0.032	0.002	1.06793e-57
AC112721.1	1.31123e-45	4.08008	0.023	0.001	2.52136e-41
LINGO2	1.19469e-76	4.07899	0.04	0.002	2.29727e-72
PPP2R2C	7.6659e-87	4.06079	0.045	0.003	1.47408e-82
APOL6	0	4.03985	0.517	0.043	0
LINC00659	6.51598e-30	4.02504	0.015	0.001	1.25296e-25
TAC1	3.99166e-123	4.01252	0.069	0.006	7.67556e-119
RAB39B	0	3.97667	0.239	0.016	0
PSMB9	0	3.96729	0.973	0.238	0
REC8	9.63364e-88	3.95358	0.046	0.003	1.85245e-83
ARC	3.21962e-103	3.95198	0.054	0.003	6.19101e-99
IL10	4.70114e-63	3.94552	0.033	0.002	9.03982e-59
KIAA1755	9.87039e-73	3.93904	0.038	0.002	1.89798e-68
FYB1	6.85226e-171	3.93798	0.093	0.007	1.31762e-166
SLC16A6	4.88034e-119	3.93122	0.065	0.005	9.38441e-115
LINC00944	1.61235e-204	3.92926	0.109	0.008	3.10039e-200
DDX60	0	3.91881	0.209	0.015	0
LINC01914	2.23999e-34	3.91179	0.018	0.001	4.30728e-30
AC026401.1	4.36876e-25	3.89951	0.013	0.001	8.40069e-21
ESM1	3.03156e-159	3.89718	0.112	0.017	5.82939e-155
APOL1	1.34486e-246	3.89315	0.13	0.009	2.58603e-242
GALNT12	2.18132e-121	3.89295	0.065	0.004	4.19446e-117
HLA-A	0	3.89183	0.996	0.498	0
AC135782.1	7.0254e-93	3.89082	0.05	0.003	1.35091e-88
MAFB	1.02118e-44	3.87526	0.024	0.002	1.96362e-40
HLA-DQA2	0	3.85283	0.497	0.046	0
SERPINE1	6.29712e-55	3.84265	0.029	0.002	1.21087e-50
SPATA4	4.07459e-28	3.82474	0.014	0.001	7.83503e-24
SOCS1	2.24242e-135	3.82422	0.074	0.005	4.31195e-131
PIK3AP1	5.44521e-36	3.82269	0.019	0.001	1.04706e-31
CXCL3	0	3.8158	0.218	0.023	0
MDGA1	2.51319e-93	3.8128	0.051	0.004	4.8326e-89
PAK3	2.57037e-45	3.81257	0.024	0.002	4.94256e-41
LBH	6.47328e-62	3.80124	0.034	0.002	1.24475e-57
IFIT3	0	3.80115	0.468	0.059	0
ANKFN1	4.4014e-83	3.79806	0.045	0.003	8.46344e-79
HIST2H4A	1.80799e-40	3.79187	0.022	0.002	3.47659e-36
KRT16	6.86539e-65	3.79028	0.036	0.003	1.32015e-60
ISG15	0	3.78859	0.802	0.169	0
IL15RA	1.59072e-213	3.78345	0.115	0.009	3.05879e-209
SESN2	0	3.78315	0.489	0.048	0
TMCC3	0	3.78258	0.182	0.014	0
IFITM10	4.81361e-27	3.77795	0.014	0.001	9.2561e-23
TRIM69	0	3.7745	0.281	0.023	0
IRAK2	2.30317e-99	3.76129	0.055	0.004	4.42876e-95
IRF9	0	3.75499	0.217	0.017	0
SULF1	1.16156e-102	3.7515	0.057	0.004	2.23357e-98
NRXN3	7.64216e-223	3.75133	0.122	0.01	1.46951e-218
CDCP1	0	3.74808	0.282	0.025	0
CYP1B1	1.49432e-161	3.73403	0.089	0.007	2.87342e-157
CD274	0	3.7307	0.176	0.015	0
SH2D2A	3.76392e-186	3.72958	0.103	0.008	7.23763e-182
AC108136.1	5.25009e-40	3.72958	0.021	0.001	1.00954e-35
ITGAX	4.40343e-32	3.72958	0.018	0.002	8.46735e-28
AC002074.1	1.2853e-25	3.72958	0.013	0.001	2.4715e-21
AHNAK2	0	3.72278	0.226	0.021	0
ECM2	1.06804e-95	3.72136	0.052	0.004	2.05374e-91
LINC02323	1.9593e-154	3.71953	0.085	0.007	3.76755e-150
IFI6	0	3.71901	0.549	0.076	0
AC145285.2	7.50902e-28	3.71448	0.015	0.001	1.44391e-23
AC008083.1	9.7065e-24	3.71144	0.012	0.001	1.86646e-19
KRT23	8.55375e-21	3.70941	0.011	0.001	1.6448e-16
HLA-DOB	2.24863e-35	3.69537	0.019	0.001	4.32389e-31
AC018413.1	6.14264e-61	3.68378	0.034	0.003	1.18117e-56
PDE2A	6.40051e-43	3.68378	0.023	0.002	1.23075e-38
DNER	1.68095e-118	3.68045	0.065	0.005	3.23229e-114
PCK2	0	3.67012	0.355	0.032	0
ARHGAP25	1.94508e-20	3.66818	0.011	0.001	3.7402e-16
AC007405.3	3.98515e-29	3.6637	0.016	0.001	7.66305e-25
SERPINB5	2.21482e-23	3.64519	0.012	0.001	4.25887e-19
FAM110B	6.47591e-29	3.64385	0.015	0.001	1.24525e-24
IL1R1	1.43732e-44	3.63647	0.025	0.002	2.76382e-40
TMC7	0	3.63149	0.234	0.022	0
IL12A	8.69422e-41	3.62682	0.023	0.002	1.67181e-36
HHIP	4.43294e-40	3.62682	0.022	0.002	8.52409e-36
AC011611.4	5.52469e-141	3.62423	0.079	0.007	1.06234e-136
CTSO	7.19628e-88	3.6233	0.049	0.004	1.38377e-83
PARP9	0	3.62162	0.386	0.039	0
KLF7	0	3.62095	0.171	0.015	0
MGAT4C	2.31131e-25	3.62035	0.014	0.001	4.44442e-21
DHX58	2.42974e-73	3.61494	0.041	0.003	4.67214e-69
IL12RB1	3.46073e-68	3.61	0.038	0.003	6.65464e-64
PTPRE	3.63041e-191	3.58536	0.111	0.011	6.98092e-187
LYPD3	0	3.58056	0.237	0.03	0
BEX2	0	3.57433	0.297	0.029	0
AC020659.1	1.03273e-21	3.55555	0.012	0.001	1.98583e-17
LPAR6	3.09766e-182	3.54782	0.115	0.014	5.95649e-178
TLR3	8.80204e-260	3.54126	0.146	0.013	1.69254e-255
MAP1B	0	3.53789	0.856	0.172	0
USP43	6.97829e-175	3.53694	0.099	0.008	1.34186e-170
CYB5R2	0	3.53025	0.328	0.044	0
STAT1	0	3.52753	0.939	0.284	0
SCN9A	9.1516e-35	3.52544	0.019	0.002	1.75976e-30
BDNF-AS	1.33489e-21	3.51808	0.011	0.001	2.56687e-17
AC006004.1	8.59005e-21	3.51094	0.011	0.001	1.65178e-16
IKZF2	1.98607e-220	3.49838	0.126	0.011	3.81901e-216
TCP11L2	6.07063e-65	3.49387	0.036	0.003	1.16732e-60
TMEM154	0	3.48515	0.211	0.021	0
DOK7	2.38173e-27	3.4809	0.015	0.001	4.57983e-23
PTPRN	1.13377e-130	3.45478	0.077	0.007	2.18013e-126
C19orf38	2.29095e-19	3.45205	0.01	0.001	4.40527e-15
PINLYP	3.61592e-43	3.44328	0.025	0.002	6.95305e-39
SLC24A3	6.60005e-132	3.44031	0.078	0.008	1.26912e-127
IRF7	1.38974e-269	3.42536	0.156	0.016	2.67233e-265
ABCB4	3.09825e-60	3.42048	0.035	0.003	5.95763e-56
NKILA	2.57251e-178	3.40298	0.106	0.011	4.94667e-174
LRCH2	4.56796e-148	3.40201	0.085	0.008	8.78373e-144
B2M	0	3.40089	1	0.991	0
STAT2	0	3.39811	0.351	0.041	0
NLRP3	1.11947e-65	3.3944	0.039	0.004	2.15263e-61
APLF	1.16692e-30	3.39255	0.017	0.002	2.24386e-26
NUAK2	4.56245e-178	3.38724	0.108	0.012	8.77314e-174
JAG1	0	3.38106	0.366	0.043	0
NTRK1	4.02549e-19	3.37868	0.01	0.001	7.74062e-15
S1PR4	2.12728e-96	3.36572	0.056	0.005	4.09055e-92
BDNF	0	3.363	0.216	0.025	0
TSC22D3	8.19346e-65	3.36185	0.038	0.004	1.57552e-60
TMEM88	3.2448e-51	3.36035	0.03	0.003	6.23942e-47
IL15	4.52567e-73	3.35987	0.044	0.004	8.70241e-69
LAT2	2.22417e-87	3.35761	0.052	0.005	4.27685e-83
FSBP	9.70721e-83	3.35557	0.048	0.004	1.8666e-78
ASNS	0	3.35536	0.699	0.11	0
AC004264.1	1.87947e-129	3.35273	0.078	0.008	3.61403e-125
SLPI	1.46596e-28	3.33964	0.017	0.002	2.8189e-24
A4GALT	2.22733e-182	3.33624	0.109	0.011	4.28293e-178
MUC13	5.23791e-22	3.33624	0.01	0	1.0072e-17
PARP14	0	3.33093	0.795	0.171	0
FLRT1	2.57998e-24	3.33049	0.014	0.001	4.96104e-20
NLRC5	0	3.32942	0.185	0.019	0
WNT9A	9.38543e-86	3.32737	0.052	0.005	1.80472e-81
TMEM158	0	3.31278	0.474	0.089	0
AL158154.2	3.07337e-64	3.30305	0.038	0.004	5.90978e-60
FAM167A	3.77336e-63	3.30305	0.038	0.004	7.25579e-59
SGCG	1.5304e-29	3.30247	0.017	0.002	2.9428e-25
BISPR	1.25166e-86	3.2933	0.052	0.005	2.40682e-82
NCAM1	3.00332e-40	3.28318	0.025	0.003	5.77509e-36
MIR3142HG	4.40321e-97	3.28076	0.06	0.006	8.46694e-93
COL9A2	5.67307e-110	3.27658	0.067	0.007	1.09087e-105
IFIT1	8.18318e-66	3.27015	0.045	0.006	1.57354e-61
SCNN1D	1.68571e-29	3.27015	0.018	0.002	3.24146e-25
AC137834.2	1.93928e-62	3.268	0.038	0.004	3.72905e-58
TSHZ2	1.70418e-281	3.26208	0.176	0.022	3.27696e-277
FILIP1	1.01388e-19	3.25796	0.011	0.001	1.94958e-15
S1PR1	4.20088e-24	3.25683	0.014	0.001	8.07787e-20
DIO2	5.73639e-19	3.24416	0.011	0.001	1.10305e-14
HLA-C	0	3.24348	0.976	0.387	0
MYO16	2.82784e-71	3.23341	0.047	0.006	5.43765e-67
NR2F2-AS1	4.2205e-115	3.22328	0.072	0.008	8.1156e-111
LINC02551	5.26751e-93	3.22097	0.058	0.006	1.01289e-88
RPS6KA2	8.91365e-85	3.2167	0.052	0.006	1.71401e-80
CYP4V2	3.02478e-280	3.21577	0.168	0.018	5.81636e-276
IL18BP	1.31565e-282	3.2131	0.172	0.02	2.52986e-278
DTX3L	0	3.20985	0.553	0.085	0
IL1B	4.6185e-16	3.20351	0.01	0.001	8.88091e-12
PLCXD2	2.12501e-44	3.20165	0.026	0.003	4.08618e-40
UBE2L6	0	3.19309	0.832	0.176	0
APOL3	6.20903e-111	3.19063	0.068	0.007	1.19393e-106
FOXP1	1.16988e-253	3.18961	0.155	0.018	2.24955e-249
ALDH1L2	0	3.18429	0.34	0.043	0
FLRT2	9.74276e-166	3.18313	0.105	0.012	1.87344e-161
IL1RL1	2.32493e-230	3.18237	0.237	0.068	4.47061e-226
CD82	1.21448e-269	3.17784	0.166	0.02	2.33533e-265
YPEL5	0	3.17527	0.246	0.03	0
IFI35	0	3.17264	0.75	0.164	0
INHBA	0	3.16045	0.725	0.323	0
AC245297.2	2.67995e-82	3.15744	0.052	0.006	5.15328e-78
UCN2	0	3.14605	0.253	0.034	0
KRT15	0	3.14462	0.222	0.029	0
N4BP2L1	6.75965e-41	3.14171	0.025	0.003	1.29981e-36
KDM7A	1.88058e-221	3.14003	0.138	0.016	3.61617e-217
AC025419.1	6.33694e-63	3.13661	0.046	0.007	1.21853e-58
EDNRA	3.88714e-56	3.13434	0.035	0.004	7.47458e-52
XYLT1	4.51858e-129	3.13397	0.081	0.009	8.68879e-125
WIPI1	0	3.12921	0.221	0.027	0
AC147067.1	8.95302e-23	3.1219	0.013	0.001	1.72158e-18
ARSG	4.37795e-152	3.10941	0.097	0.012	8.41837e-148
RORA	8.25091e-75	3.1063	0.048	0.006	1.58657e-70
RAB27B	4.49208e-277	3.10155	0.177	0.023	8.63782e-273
CLIC3	1.00479e-25	3.10084	0.016	0.002	1.93211e-21
WSCD1	1.10612e-39	3.09591	0.025	0.003	2.12696e-35
HAS2-AS1	2.72508e-66	3.09523	0.042	0.005	5.24006e-62
SYT1	0	3.08739	0.327	0.049	0
SYCE3	7.78754e-22	3.08506	0.013	0.002	1.49747e-17
AC025164.1	5.0647e-271	3.08295	0.171	0.021	9.73892e-267
SECTM1	3.20323e-233	3.0826	0.148	0.019	6.15948e-229
CHMP4C	1.66148e-119	3.08037	0.077	0.009	3.19485e-115
LACC1	4.25764e-125	3.07953	0.079	0.009	8.18701e-121
CCL20	1.37557e-47	3.07751	0.034	0.005	2.64508e-43
CCDC188	3.54729e-22	3.06839	0.013	0.002	6.82108e-18
CIITA	0	3.05891	0.47	0.089	0
SLC22A15	3.4796e-143	3.05393	0.091	0.011	6.69091e-139
AC116366.3	1.48753e-64	3.05151	0.041	0.005	2.86037e-60
P2RX7	2.81699e-28	3.05151	0.016	0.001	5.4168e-24
AF001548.2	1.47618e-25	3.05151	0.016	0.002	2.83855e-21
PPP1R15A	0	3.0505	0.853	0.241	0
ZC3H6	1.27736e-182	3.04968	0.117	0.014	2.45624e-178
AHCYL2	9.06385e-172	3.03569	0.114	0.015	1.74289e-167
LINC00239	3.55875e-100	3.03464	0.065	0.008	6.84312e-96
SYNGR3	4.53084e-35	3.03147	0.022	0.003	8.71235e-31
GJB1	0	3.03068	0.204	0.027	0
STC2	0	3.01832	0.216	0.031	0
APOBEC3G	0	3.01659	0.381	0.068	0
CHST11	0	3.01606	0.268	0.038	0
NAV3	1.03769e-111	3.00603	0.077	0.011	1.99537e-107
COL11A2	1.39686e-68	3.00421	0.045	0.006	2.68602e-64
MAP1LC3B2	2.01412e-88	2.99945	0.058	0.007	3.87296e-84
LINC02341	2.8046e-19	2.99637	0.012	0.001	5.39297e-15
MIR3945HG	4.52365e-17	2.99262	0.011	0.001	8.69853e-13
PARP8	0	2.98508	0.264	0.036	0
TRIM21	6.49803e-295	2.98076	0.19	0.026	1.24951e-290
CLTRN	6.15924e-37	2.97981	0.024	0.003	1.18436e-32
AC128688.2	2.81061e-19	2.97751	0.012	0.001	5.40451e-15
IL37	3.17195e-23	2.96799	0.017	0.003	6.09935e-19
LINC01550	5.32796e-32	2.96662	0.02	0.002	1.02451e-27
IFIT2	4.22948e-61	2.94403	0.045	0.007	8.13287e-57
ITPKA	2.22563e-41	2.94403	0.027	0.004	4.27967e-37
PRR4	5.70732e-188	2.93649	0.14	0.024	1.09746e-183
SPTLC3	2.83399e-43	2.92662	0.029	0.004	5.44947e-39
NUP50-DT	0	2.92334	0.319	0.048	0
ITGB8	0	2.92285	0.7	0.21	0
ATP10B	2.76696e-38	2.92223	0.024	0.003	5.32058e-34
LINC01239	5.96084e-275	2.92059	0.185	0.027	1.14621e-270
NFKB2	0	2.91938	0.398	0.064	0
PFKFB4	0	2.91924	0.483	0.099	0
SAMD5	4.01162e-65	2.90919	0.044	0.006	7.71395e-61
CAMTA2	0	2.90213	0.673	0.142	0
AL135924.2	4.26917e-28	2.89951	0.018	0.002	8.20919e-24
TMEM255B	0	2.89903	0.208	0.031	0
FGFBP2	1.67079e-59	2.89804	0.051	0.01	3.21276e-55
SAT1	0	2.89521	0.683	0.189	0
KLF13	0	2.89321	0.322	0.053	0
CALCRL	9.91342e-17	2.88878	0.01	0.001	1.90625e-12
LINC01583	3.34639e-61	2.88631	0.042	0.006	6.43478e-57
GADD45A	0	2.88201	0.861	0.283	0
ENPP2	1.42781e-68	2.88113	0.049	0.007	2.74553e-64
CA12	3.05505e-17	2.87933	0.011	0.001	5.87456e-13
LINC01615	6.58228e-41	2.87642	0.028	0.004	1.26571e-36
SLCO4A1-AS1	0	2.87109	0.463	0.125	0
GRASP	4.84604e-38	2.86709	0.026	0.004	9.31844e-34
KRCC1	0	2.86663	0.258	0.039	0
BTG1	0	2.86534	0.976	0.489	0
LSAMP	4.80428e-126	2.86256	0.089	0.013	9.23815e-122
AC068580.4	7.96937e-22	2.86083	0.014	0.002	1.53243e-17
AC005256.1	7.85098e-32	2.85887	0.021	0.003	1.50966e-27
WDR25	0	2.84757	0.307	0.048	0
B3GALT5	1.28932e-108	2.84506	0.076	0.011	2.47923e-104
AC018558.1	6.13236e-19	2.84506	0.012	0.002	1.17919e-14
AL136295.5	3.54215e-61	2.84148	0.042	0.006	6.8112e-57
AC078820.1	2.75542e-43	2.83764	0.029	0.004	5.29839e-39
AL603756.1	3.56274e-40	2.83589	0.031	0.005	6.85079e-36
EGR3	3.19398e-137	2.82755	0.096	0.014	6.1417e-133
LINC00973	0	2.82646	0.448	0.084	0
RFX3-AS1	4.2285e-19	2.82644	0.012	0.002	8.13099e-15
AC079807.1	9.63633e-26	2.82356	0.017	0.002	1.85297e-21
KRT32	1.23611e-19	2.81705	0.013	0.002	2.37692e-15
TVP23A	5.72128e-19	2.81705	0.013	0.002	1.10014e-14
EBI3	3.92788e-96	2.81148	0.068	0.01	7.55292e-92
LINC00565	3.86092e-52	2.81097	0.036	0.005	7.42416e-48
KCNT2	4.98676e-65	2.81088	0.045	0.006	9.58904e-61
SLC37A1	1.13871e-30	2.8064	0.021	0.003	2.18962e-26
PROSER2	0	2.80558	0.224	0.034	0
VLDLR	1.81375e-139	2.80358	0.097	0.014	3.48767e-135
C20orf141	2.84068e-19	2.80358	0.012	0.002	5.46234e-15
FOXC2-AS1	5.54738e-110	2.80166	0.077	0.011	1.06671e-105
RBM47	0	2.80149	0.232	0.037	0
SRGN	5.58685e-76	2.79517	0.054	0.008	1.0743e-71
LAMA1	4.8082e-31	2.79371	0.021	0.003	9.24569e-27
OAS1	4.71313e-187	2.7933	0.134	0.021	9.06288e-183
ID2	1.16366e-119	2.78848	0.086	0.013	2.2376e-115
CPEB1	6.03934e-65	2.78848	0.046	0.007	1.1613e-60
CMPK2	6.35191e-52	2.77934	0.036	0.005	1.22141e-47
IL10RB	2.47766e-71	2.77834	0.051	0.008	4.76429e-67
ADIRF	4.0444e-60	2.77655	0.042	0.006	7.77698e-56
PSMB8	0	2.77621	0.879	0.273	0
SH3RF3-AS1	1.34739e-17	2.76911	0.011	0.002	2.59089e-13
P2RX4	3.59405e-44	2.76667	0.03	0.004	6.911e-40
MIA	0	2.76138	0.983	0.651	0
PRDM1	7.69878e-80	2.76076	0.058	0.009	1.4804e-75
ARHGAP9	1.57146e-28	2.75195	0.02	0.003	3.02176e-24
AL035681.1	5.77213e-19	2.74751	0.013	0.002	1.10992e-14
ASS1	2.0614e-23	2.74339	0.016	0.002	3.96387e-19
MYH11	2.0614e-23	2.74339	0.016	0.002	3.96387e-19
PIK3C2G	8.02458e-27	2.74117	0.019	0.003	1.54305e-22
CD40	9.0173e-237	2.7359	0.167	0.026	1.73394e-232
TNFAIP3	4.85473e-138	2.73555	0.102	0.017	9.33517e-134
PMAIP1	0	2.734	0.799	0.226	0
GJB3	0	2.7311	0.248	0.043	0
COX6B2	1.02997e-15	2.72958	0.01	0.001	1.98054e-11
KLF5	0	2.72609	0.678	0.176	0
ACTN2	2.88953e-16	2.71047	0.011	0.002	5.55628e-12
TRAF1	1.02816e-60	2.70686	0.045	0.007	1.97704e-56
LHB	6.79114e-15	2.70686	0.01	0.001	1.30587e-10
TRIB3	0	2.70538	0.605	0.133	0
AL162411.1	2.23276e-121	2.70024	0.088	0.014	4.29337e-117
BTBD11	1.01034e-84	2.69833	0.062	0.01	1.94278e-80
BTN3A3	5.12538e-92	2.69404	0.067	0.01	9.85558e-88
BNC1	4.10567e-39	2.69069	0.028	0.004	7.89478e-35
HNF4G	6.05604e-23	2.68894	0.016	0.002	1.16452e-18
DMGDH	5.6485e-41	2.68564	0.03	0.005	1.08615e-36
UBE2QL1	3.03139e-30	2.68259	0.022	0.004	5.82905e-26
LMO4	0	2.68106	0.97	0.454	0
ARHGEF4	7.54587e-138	2.67682	0.102	0.017	1.45099e-133
TMEM117	1.20953e-142	2.67514	0.106	0.017	2.32581e-138
DKK2	5.81948e-22	2.67514	0.016	0.002	1.11903e-17
PMEPA1	0	2.67478	0.932	0.499	0
MMP25-AS1	0	2.66487	0.267	0.049	0
SPTBN5	4.50269e-44	2.66247	0.032	0.005	8.65822e-40
GAS6	4.47219e-191	2.65754	0.144	0.025	8.59958e-187
LRAT	0	2.65725	0.292	0.054	0
LINC00623	0	2.65585	0.496	0.102	0
AC006504.1	6.35596e-52	2.65558	0.038	0.006	1.22219e-47
PKDCC	6.9902e-31	2.64941	0.021	0.003	1.34415e-26
AC016831.1	3.89003e-271	2.64854	0.201	0.035	7.48015e-267
SMIM5	2.49027e-28	2.64712	0.021	0.003	4.78854e-24
COL6A3	5.16536e-94	2.64519	0.072	0.012	9.93247e-90
PLA2G4A	7.98622e-80	2.64361	0.063	0.011	1.53567e-75
ZHX2	2.63841e-29	2.63907	0.021	0.003	5.07339e-25
TAPBPL	9.08478e-157	2.63787	0.116	0.019	1.74691e-152
SDR16C5	1.66731e-16	2.63647	0.012	0.002	3.20606e-12
PER2	5.24949e-80	2.63557	0.06	0.01	1.00942e-75
NR1D1	0	2.63361	0.287	0.054	0
TMPRSS3	3.54769e-43	2.62959	0.032	0.005	6.82185e-39
AC004771.4	2.35294e-18	2.6277	0.013	0.002	4.52447e-14
IL3RA	5.98759e-15	2.62575	0.01	0.002	1.15135e-10
PAX8	1.2046e-94	2.62137	0.072	0.012	2.31632e-90
DM1-AS	4.26058e-14	2.6194	0.01	0.002	8.19267e-10
FRY	2.09866e-43	2.60873	0.032	0.005	4.03551e-39
ZNF536	1.12211e-47	2.60592	0.036	0.006	2.15771e-43
LHX8	1.16325e-55	2.60228	0.042	0.007	2.2368e-51
PRSS33	2.26848e-194	2.59522	0.15	0.027	4.36205e-190
SERPINB8	0	2.5938	0.524	0.12	0
LAP3	0	2.59354	0.887	0.343	0
FAM129A	0	2.59219	0.67	0.179	0
JDP2	2.9912e-87	2.59177	0.066	0.011	5.75179e-83
PRRG4	8.84738e-118	2.59031	0.089	0.015	1.70126e-113
DCLK1	1.93346e-35	2.58663	0.028	0.005	3.71785e-31
MAFF	0	2.58087	0.268	0.048	0
NEK3	7.31791e-21	2.58044	0.015	0.003	1.40716e-16
KCNG1	0	2.57643	0.503	0.126	0
SQOR	1.6952e-67	2.57507	0.052	0.009	3.25969e-63
ACTA2	3.61101e-102	2.57431	0.078	0.013	6.94361e-98
LPAR2	1.45998e-50	2.57184	0.038	0.006	2.8074e-46
SLC1A4	0	2.56961	0.238	0.043	0
PRKG1	1.43543e-37	2.56715	0.029	0.005	2.76019e-33
FLT3LG	4.37322e-118	2.56505	0.091	0.016	8.40926e-114
AL035541.1	0	2.56486	0.501	0.123	0
ZFHX2	3.06951e-22	2.56416	0.016	0.003	5.90236e-18
CDC42EP1	7.48536e-108	2.56167	0.082	0.014	1.43936e-103
AVPI1	0	2.56129	0.509	0.125	0
RELB	0	2.55162	0.387	0.077	0
APOBEC3F	1.7756e-93	2.55061	0.072	0.012	3.4143e-89
AC079949.2	3.02272e-199	2.54956	0.155	0.029	5.81238e-195
BCL2L15	7.09591e-16	2.54672	0.011	0.002	1.36447e-11
C2CD4D	2.76337e-56	2.54455	0.044	0.008	5.31369e-52
MAP1LC3B	0	2.54242	0.957	0.543	0
GTPBP2	7.41614e-273	2.54158	0.204	0.036	1.42605e-268
PDGFA	0	2.5397	0.251	0.053	0
CBS	2.01782e-14	2.53694	0.01	0.002	3.88006e-10
CD74	0	2.53619	1	0.943	0
HMGA1P4	1.25086e-38	2.53319	0.029	0.005	2.40527e-34
CYP2J2	5.59927e-41	2.53005	0.032	0.005	1.07668e-36
FOSB	1.04539e-127	2.53002	0.103	0.019	2.01017e-123
HLA-E	0	2.5289	0.804	0.254	0
CD55	0	2.52777	0.545	0.175	0
TMEM255A	1.07408e-26	2.52605	0.02	0.003	2.06535e-22
KLF14	1.62649e-44	2.52049	0.034	0.006	3.12757e-40
NPPC	3.86344e-69	2.51906	0.057	0.011	7.429e-65
LUCAT1	2.96511e-78	2.51618	0.062	0.011	5.7016e-74
GSAP	5.96457e-269	2.51588	0.206	0.038	1.14693e-264
JHY	8.31737e-79	2.51462	0.062	0.011	1.59935e-74
LRRC75B	8.41856e-20	2.51385	0.014	0.002	1.6188e-15
ETS1	0	2.51294	0.666	0.246	0
PHLDA1	0	2.50587	0.986	0.675	0
CEBPG	0	2.50504	0.598	0.145	0
SNAI2	2.71541e-14	2.50402	0.01	0.002	5.22146e-10
FOXD3-AS1	0	2.50294	0.253	0.05	0
C9orf50	4.22995e-18	2.49512	0.013	0.002	8.13377e-14
GRB10	1.34981e-152	2.4944	0.12	0.022	2.59555e-148
CSF2	2.66051e-19	2.4904	0.016	0.003	5.11589e-15
FOS	2.44877e-131	2.48777	0.109	0.021	4.70875e-127
NTNG1	6.46306e-96	2.48516	0.077	0.014	1.24278e-91
AC087564.1	7.67574e-58	2.47748	0.047	0.009	1.47597e-53
CCDC122	1.30194e-165	2.47624	0.132	0.025	2.50351e-161
IL16	2.87037e-21	2.47583	0.016	0.003	5.51943e-17
TAPBP	0	2.4754	0.583	0.151	0
CEBPB	0	2.46957	0.698	0.19	0
BLACAT1	5.70304e-69	2.46786	0.056	0.01	1.09664e-64
CREBRF	0	2.46743	0.296	0.057	0
GLDC	1.24644e-114	2.46504	0.093	0.017	2.39678e-110
CD24	6.95467e-40	2.46094	0.038	0.009	1.33731e-35
MRGPRX3	1.94887e-15	2.45998	0.011	0.002	3.74748e-11
JUNB	0	2.45947	0.635	0.189	0
PSD4	2.13991e-30	2.4569	0.023	0.004	4.11484e-26
C3orf52	6.35496e-74	2.45682	0.06	0.011	1.222e-69
PARP10	1.97456e-162	2.45221	0.131	0.025	3.79688e-158
HELZ2	4.85359e-180	2.45191	0.147	0.029	9.33296e-176
CCL5	5.70597e-16	2.44579	0.012	0.002	1.0972e-11
IL11	0	2.44281	0.419	0.121	0
TRPV4	1.20114e-255	2.43722	0.212	0.045	2.30968e-251
SYNE1	0	2.43599	0.429	0.099	0
NAV2	2.78989e-61	2.4354	0.051	0.01	5.36468e-57
SAMD9	0	2.43476	0.495	0.14	0
HLA-DRB5	0	2.43403	0.857	0.313	0
HLA-DQB1	0	2.43267	0.537	0.144	0
RARA-AS1	8.75199e-222	2.43178	0.177	0.034	1.68292e-217
SLAMF7	1.98637e-25	2.42473	0.02	0.004	3.81958e-21
VGF	0	2.42417	0.477	0.157	0
AC099520.1	7.30295e-42	2.42196	0.034	0.006	1.40428e-37
ETHE1	0	2.42175	0.859	0.422	0
AL160272.1	4.94651e-29	2.42075	0.023	0.004	9.51164e-25
AF121898.1	3.66657e-107	2.41783	0.099	0.023	7.05044e-103
AF196972.1	8.93133e-40	2.41764	0.031	0.006	1.7174e-35
CCT6B	1.69733e-33	2.41764	0.027	0.005	3.2638e-29
SIRPB1	1.50536e-119	2.41539	0.101	0.02	2.89465e-115
C11orf96	1.02031e-56	2.41206	0.055	0.013	1.96196e-52
POLD4	1.86023e-149	2.40873	0.122	0.023	3.57704e-145
HERC6	7.4849e-202	2.40522	0.168	0.034	1.43927e-197
MR1	1.33006e-58	2.40489	0.048	0.009	2.55757e-54
AC011611.3	2.24134e-14	2.40336	0.01	0.002	4.30988e-10
PSME2	0	2.40083	0.995	0.671	0
LY96	2.17171e-23	2.40052	0.018	0.003	4.17598e-19
CEMIP2	0	2.40025	0.671	0.261	0
GADD45B	0	2.39948	0.354	0.078	0
AL161421.1	2.05081e-69	2.39838	0.057	0.011	3.9435e-65
AC061992.1	2.90561e-58	2.3978	0.049	0.009	5.5872e-54
HIST1H2BJ	3.20708e-110	2.39577	0.103	0.024	6.1669e-106
SH3GL2	3.63326e-21	2.39472	0.017	0.003	6.9864e-17
SENCR	2.69889e-53	2.3934	0.044	0.008	5.18969e-49
TENM1	5.80097e-30	2.39255	0.023	0.004	1.11547e-25
IFI16	0	2.39224	0.934	0.417	0
MAB21L1	8.43608e-53	2.38951	0.045	0.009	1.62217e-48
TLCD2	6.39072e-171	2.38775	0.145	0.03	1.22887e-166
AC091173.1	1.61893e-20	2.38563	0.016	0.003	3.11303e-16
SNTB1	0	2.37815	0.282	0.06	0
SH3PXD2A-AS1	2.05504e-92	2.37691	0.078	0.016	3.95163e-88
TMTC2	1.46889e-253	2.37624	0.209	0.043	2.82454e-249
LPXN	0	2.37349	0.39	0.094	0
ZNF425	6.02732e-21	2.37004	0.016	0.003	1.15899e-16
ADAM19	4.50576e-227	2.36521	0.192	0.041	8.66412e-223
FAS	1.23913e-229	2.36419	0.191	0.039	2.38273e-225
LINC00662	0	2.36083	0.496	0.128	0
AP000704.1	4.29765e-88	2.36006	0.074	0.015	8.26396e-84
SAGE1	4.72784e-100	2.34541	0.086	0.017	9.09117e-96
SEMA6A	2.09384e-97	2.34517	0.087	0.018	4.02625e-93
AL136962.1	1.30363e-26	2.34492	0.022	0.004	2.50675e-22
MSR1	2.44053e-63	2.34123	0.056	0.012	4.69289e-59
IL20RB	2.25977e-31	2.34102	0.026	0.005	4.34531e-27
RGS2	1.01729e-152	2.33624	0.217	0.081	1.95614e-148
CSF1	1.71319e-95	2.33487	0.084	0.017	3.29429e-91
FLI1	2.80034e-80	2.33365	0.069	0.014	5.38476e-76
LINC00668	4.88135e-15	2.33292	0.012	0.002	9.38636e-11
AC087477.2	4.21802e-16	2.33162	0.013	0.003	8.11083e-12
HES1	0	2.32922	0.48	0.139	0
DUSP5	8.41523e-192	2.32815	0.164	0.034	1.61816e-187
ERN1	1.5305e-90	2.32602	0.077	0.015	2.94299e-86
AP001783.1	1.99277e-27	2.32394	0.023	0.005	3.8319e-23
COL7A1	2.40813e-234	2.32391	0.215	0.052	4.6306e-230
ACSS3	2.12965e-61	2.32296	0.052	0.01	4.0951e-57
NMI	0	2.31798	0.449	0.111	0
MMP14	3.8725e-158	2.31768	0.136	0.028	7.44644e-154
ALPK1	7.08504e-162	2.31455	0.139	0.029	1.36238e-157
MTMR11	6.69924e-60	2.31455	0.051	0.01	1.2882e-55
SLC22A4	7.11926e-58	2.31455	0.049	0.01	1.36896e-53
NEBL	2.74856e-52	2.31455	0.046	0.009	5.28521e-48
MFSD6	1.76164e-48	2.31455	0.041	0.008	3.38745e-44
IFNE	2.7297e-19	2.31455	0.016	0.003	5.24894e-15
RNF128	2.93083e-15	2.31455	0.012	0.002	5.6357e-11
INPP5J	8.1471e-15	2.31455	0.012	0.002	1.56661e-10
HAPLN3	3.05745e-186	2.31322	0.159	0.033	5.87917e-182
KCNJ12	2.15165e-61	2.31053	0.053	0.011	4.13741e-57
PER3	1.44825e-54	2.31009	0.048	0.01	2.78485e-50
NDUFA4L2	1.61578e-84	2.30533	0.072	0.015	3.10697e-80
LINC00886	1.07956e-46	2.3037	0.04	0.008	2.07588e-42
AC104794.2	1.00195e-21	2.30216	0.018	0.004	1.92664e-17
MXD1	2.52834e-166	2.30033	0.146	0.031	4.86175e-162
LINC02328	5.68256e-18	2.29895	0.014	0.003	1.0927e-13
TVP23C-CDRT4	4.12108e-14	2.29593	0.011	0.002	7.92442e-10
AL391807.1	2.58441e-13	2.29252	0.01	0.002	4.96956e-09
TRIM36	1.16853e-149	2.29038	0.13	0.028	2.24697e-145
SNHG12	0	2.28912	0.594	0.195	0
A2M	4.97773e-11	2.28758	0.011	0.003	9.57167e-07
PSMB10	0	2.28548	0.281	0.064	0
PTPRD	2.20076e-31	2.28318	0.027	0.006	4.23183e-27
ATP6V0A4	3.22234e-43	2.28099	0.038	0.008	6.19623e-39
AC103996.3	3.22042e-13	2.27211	0.01	0.002	6.19254e-09
METRNL	0	2.26851	0.432	0.116	0
TRBC2	2.80078e-39	2.26564	0.034	0.007	5.38561e-35
MUC1	1.11789e-43	2.26392	0.039	0.008	2.14958e-39
BTC	2.10744e-29	2.26208	0.025	0.005	4.05239e-25
ERRFI1	0	2.26158	0.747	0.334	0
AC022098.1	3.14243e-62	2.25874	0.055	0.011	6.04258e-58
DEPDC7	0	2.25821	0.283	0.07	0
KCNS3	4.44785e-41	2.25751	0.037	0.008	8.55277e-37
MCL1	0	2.25258	0.871	0.375	0
AC007032.1	7.68569e-26	2.25181	0.021	0.004	1.47788e-21
ABAT	8.51848e-54	2.25021	0.047	0.01	1.63802e-49
MVP	4.53929e-288	2.24923	0.247	0.055	8.7286e-284
FAM107B	0	2.24459	0.429	0.126	0
OCA2	7.40414e-85	2.24002	0.079	0.018	1.42374e-80
AC078881.1	1.7027e-117	2.23991	0.103	0.021	3.27412e-113
CFAP52	1.32528e-17	2.23978	0.014	0.003	2.54839e-13
SLC16A3	1.09723e-165	2.23612	0.152	0.035	2.10987e-161
FAM122C	8.40464e-44	2.23501	0.038	0.008	1.61613e-39
AC139887.4	1.84804e-16	2.23482	0.014	0.003	3.5536e-12
C19orf33	1.99126e-174	2.22999	0.171	0.043	3.829e-170
RCAN1	0	2.22017	0.658	0.293	0
ZSCAN16	6.43121e-44	2.21279	0.04	0.009	1.23666e-39
DIAPH2-AS1	1.92024e-17	2.21198	0.015	0.003	3.69242e-13
AL590666.2	4.07291e-20	2.21021	0.018	0.004	7.8318e-16
PXK	0	2.21002	0.299	0.072	0
LINC01060	3.06147e-126	2.20561	0.114	0.025	5.8869e-122
ANK2	1.59186e-61	2.20395	0.056	0.012	3.06099e-57
ATG101	0	2.20307	0.883	0.465	0
GAS6-AS1	3.89754e-85	2.20293	0.08	0.018	7.49457e-81
CAB39L	9.94824e-55	2.20207	0.05	0.011	1.91295e-50
ARID3B	5.4894e-86	2.19928	0.08	0.018	1.05556e-81
FDCSP	2.38236e-10	2.19366	0.023	0.01	4.58103e-06
AC245297.3	0	2.19184	0.648	0.203	0
CCDC33	1.1369e-77	2.18684	0.074	0.017	2.18615e-73
C17orf100	2.69954e-25	2.18663	0.023	0.005	5.19094e-21
CCDC191	1.71327e-25	2.18644	0.022	0.004	3.29445e-21
FAM155A	2.70935e-50	2.1854	0.045	0.01	5.20981e-46
SAMD4A	1.38806e-101	2.18493	0.093	0.021	2.66909e-97
HLA-DRB1	0	2.18445	0.688	0.234	0
PSPH	0	2.18341	0.47	0.125	0
NGEF	8.2199e-21	2.1833	0.019	0.004	1.5806e-16
CCDC88C	1.55005e-22	2.18096	0.02	0.004	2.9806e-18
BRINP2	2.79065e-20	2.18024	0.018	0.004	5.36614e-16
TYMP	0	2.17636	0.307	0.076	0
RNF125	7.84301e-297	2.17289	0.272	0.068	1.50813e-292
AC090833.1	1.48929e-30	2.17129	0.028	0.006	2.86375e-26
CHST6	5.28232e-124	2.17088	0.12	0.029	1.01574e-119
AC008105.3	2.15627e-47	2.17016	0.042	0.009	4.14628e-43
AP000542.2	9.167e-17	2.17016	0.015	0.003	1.76272e-12
KRT6B	5.8705e-42	2.1672	0.039	0.009	1.12884e-37
HIST1H2AC	5.26504e-256	2.16564	0.257	0.071	1.01242e-251
TMBIM1	2.53736e-162	2.16034	0.153	0.036	4.87909e-158
HIPK1-AS1	5.6142e-12	2.16022	0.01	0.002	1.07955e-07
AP000763.3	6.8903e-13	2.15843	0.011	0.002	1.32494e-08
AC016710.1	5.47003e-47	2.15648	0.044	0.01	1.05183e-42
ERAP2	3.4647e-77	2.1564	0.074	0.017	6.66227e-73
KLF3	0	2.15393	0.488	0.148	0
VEGFA	0	2.15294	0.536	0.159	0
DLX2	1.28266e-102	2.15269	0.097	0.022	2.46643e-98
TGFBI	0	2.14832	0.495	0.187	0
AL161935.3	2.72653e-55	2.1483	0.056	0.014	5.24285e-51
STRA6	5.16597e-259	2.14564	0.247	0.063	9.93364e-255
MAP7	1.36095e-23	2.14462	0.021	0.005	2.61698e-19
SHROOM4	1.00036e-165	2.14371	0.154	0.036	1.9236e-161
NTM	0	2.14176	0.404	0.115	0
AC009133.1	2.60274e-106	2.14052	0.102	0.024	5.00482e-102
MPP7	4.09895e-19	2.14022	0.017	0.004	7.88187e-15
HDAC9	4.73298e-151	2.13916	0.141	0.033	9.10104e-147
NRP1	0	2.13905	0.647	0.241	0
HDAC4	4.28829e-140	2.13669	0.133	0.031	8.24595e-136
TBC1D19	2.76743e-225	2.13257	0.212	0.052	5.3215e-221
KCNH8	4.75456e-13	2.13168	0.011	0.003	9.14255e-09
NTNG2	9.34234e-12	2.13012	0.01	0.002	1.79644e-07
PABPC1L	7.82107e-277	2.12756	0.254	0.062	1.50391e-272
C5orf46	7.38524e-21	2.12718	0.02	0.005	1.42011e-16
NUB1	0	2.12495	0.878	0.401	0
AC005790.1	3.46715e-32	2.12282	0.03	0.007	6.66698e-28
LINC02405	1.39685e-18	2.1219	0.016	0.004	2.686e-14
AVIL	3.82346e-28	2.12077	0.025	0.005	7.35212e-24
AKNA	2.52877e-40	2.11751	0.038	0.009	4.86257e-36
PDE8B	1.45656e-22	2.11661	0.021	0.005	2.80083e-18
AC121342.1	2.16785e-17	2.11661	0.016	0.004	4.16856e-13
UNC5B	1.90258e-23	2.11586	0.022	0.005	3.65848e-19
PARP3	1.358e-165	2.11579	0.158	0.038	2.6113e-161
CPEB2	5.03987e-55	2.11236	0.052	0.012	9.69117e-51
IL22RA1	9.45116e-13	2.11205	0.011	0.003	1.81736e-08
CYLD	5.0253e-282	2.11048	0.264	0.066	9.66316e-278
AC015912.3	0	2.1096	0.32	0.085	0
TP53INP1	7.07163e-14	2.10809	0.012	0.003	1.3598e-09
ZC3H12A	5.68223e-59	2.1066	0.058	0.014	1.09264e-54
APH1B	1.42462e-86	2.10601	0.083	0.019	2.73941e-82
RARG	0	2.1055	0.293	0.077	0
MIA2	0	2.10496	0.379	0.103	0
GEM	4.1756e-45	2.10462	0.047	0.012	8.02926e-41
XDH	7.76749e-31	2.10371	0.03	0.007	1.49361e-26
CT83	1.15394e-212	2.09672	0.207	0.052	2.21891e-208
S100A2	0	2.09241	0.83	0.674	0
NFKBIZ	1.04881e-259	2.08771	0.26	0.071	2.01676e-255
CASTOR1	9.55982e-14	2.08714	0.012	0.003	1.83826e-09
ANKRD6	1.86279e-11	2.08573	0.01	0.002	3.58196e-07
DOPEY2	5.24023e-37	2.08524	0.036	0.009	1.00764e-32
AC138696.2	9.38916e-87	2.08491	0.086	0.021	1.80544e-82
SH3BGR	4.25843e-28	2.08412	0.027	0.006	8.18854e-24
CCDC71L	1.10139e-303	2.08288	0.298	0.082	2.11786e-299
BEX4	2.10747e-101	2.08008	0.098	0.023	4.05245e-97
TMSB4X	0	2.07952	0.917	0.625	0
PLEKHG5	7.50021e-243	2.07774	0.233	0.059	1.44221e-238
ABCA1	1.14472e-82	2.07485	0.085	0.021	2.20119e-78
ARNTL2	3.14417e-119	2.07448	0.12	0.03	6.04592e-115
SCUBE3	2.53476e-20	2.07441	0.019	0.005	4.87409e-16
SLC22A18	4.96828e-162	2.07234	0.161	0.04	9.55351e-158
ZFP42	1.28363e-137	2.07203	0.138	0.034	2.46828e-133
AC087289.5	6.3749e-13	2.07062	0.012	0.003	1.22583e-08
SOX4	0	2.06868	0.49	0.214	0
CCPG1	0	2.06762	0.603	0.211	0
G2E3-AS1	1.365e-48	2.06758	0.048	0.012	2.62476e-44
MATN4	4.53344e-54	2.06171	0.054	0.013	8.71736e-50
WFDC3	2.51295e-190	2.06117	0.187	0.047	4.83216e-186
SMIM14	2.65039e-175	2.05945	0.171	0.042	5.09643e-171
AC079922.2	8.40731e-70	2.05777	0.07	0.017	1.61664e-65
KCNC4	2.27816e-80	2.05561	0.08	0.019	4.38067e-76
TGIF1	0	2.05528	0.411	0.12	0
AL606491.1	1.48457e-19	2.05151	0.018	0.004	2.85467e-15
AC023055.1	3.69643e-11	2.05151	0.01	0.002	7.10786e-07
HIVEP2	4.69364e-101	2.04847	0.104	0.026	9.0254e-97
KLHL29	5.82102e-35	2.04827	0.034	0.008	1.11932e-30
NAMPT	0	2.04782	0.754	0.329	0
SLC7A11	0	2.0478	0.368	0.106	0
SCG5	1.65829e-125	2.04746	0.169	0.058	3.18873e-121
DLGAP1-AS1	1.10981e-252	2.04716	0.249	0.066	2.13406e-248
BTN3A1	5.56928e-50	2.04479	0.049	0.012	1.07092e-45
RHBDL2	1.45048e-24	2.04217	0.024	0.006	2.78913e-20
KLF4	2.87747e-106	2.04124	0.103	0.025	5.53308e-102
STARD4	2.97662e-65	2.03803	0.064	0.015	5.72375e-61
GPR158	1.92031e-138	2.03764	0.142	0.037	3.69256e-134
GFPT1	0	2.03679	0.622	0.218	0
UGT2B7	1.61618e-37	2.03409	0.038	0.009	3.10776e-33
BCL3	0	2.0334	0.347	0.098	0
HCN2	2.16778e-13	2.03336	0.012	0.003	4.16843e-09
AP005233.2	8.96788e-48	2.03277	0.048	0.011	1.72443e-43
MOV10	4.18514e-294	2.03028	0.283	0.075	8.04761e-290
NFKBIA	5.83179e-291	2.02977	0.302	0.089	1.12139e-286
LINC02367	2.84553e-24	2.02843	0.024	0.006	5.47167e-20
KIF6	2.65057e-39	2.02835	0.041	0.01	5.09678e-35
CT45A10	1.39087e-128	2.02753	0.13	0.033	2.67451e-124
LINC01684	1.12775e-26	2.02582	0.026	0.006	2.16855e-22
SYCE1L	2.01805e-25	2.02582	0.026	0.006	3.88051e-21
AL121772.1	1.16388e-40	2.02454	0.041	0.01	2.23802e-36
SAMD11	2.26485e-38	2.0242	0.042	0.011	4.35508e-34
MISP	6.20225e-37	2.02403	0.039	0.01	1.19263e-32
LCA5L	1.13971e-26	2.02357	0.027	0.007	2.19155e-22
GSDMB	6.41688e-13	2.02331	0.012	0.003	1.2339e-08
IGSF9B	1.11119e-19	2.02294	0.019	0.005	2.13671e-15
KLF11	3.10323e-50	2.02237	0.052	0.013	5.9672e-46
TMEM156	1.62197e-41	2.01687	0.041	0.01	3.11889e-37
AC138150.2	5.13724e-43	2.01185	0.044	0.011	9.87841e-39
KDM6B	0	2.01051	0.4	0.124	0
ERAP1	5.96334e-286	2.01	0.279	0.075	1.14669e-281
MID1IP1-AS1	3.71228e-11	2.00642	0.01	0.002	7.13834e-07
SPAG1	4.99516e-233	2.00368	0.235	0.063	9.60519e-229
CLCF1	2.21695e-192	2.003	0.204	0.056	4.26297e-188
IER2	0	2.00276	0.965	0.644	0
AC002076.1	4.78918e-14	2.0026	0.013	0.003	9.20911e-10
TXNIP	6.68334e-138	2.00046	0.165	0.051	1.28514e-133
HIST1H4J	3.03067e-41	1.99998	0.042	0.011	5.82767e-37
PSME1	0	1.998	0.96	0.542	0
TMEM105	4.83159e-11	1.99706	0.01	0.002	9.29066e-07
AC116407.2	5.79523e-20	1.99493	0.019	0.005	1.11436e-15
UHRF1BP1	1.82775e-149	1.99262	0.156	0.041	3.51459e-145
ATP10A	2.36648e-104	1.98867	0.109	0.028	4.5505e-100
FAM228B	2.70367e-29	1.98804	0.029	0.007	5.19888e-25
FMNL1	5.06481e-89	1.9828	0.092	0.023	9.73912e-85
CDK17	7.48487e-210	1.98077	0.218	0.06	1.43927e-205
Z99289.3	5.44559e-11	1.98013	0.01	0.003	1.04713e-06
ZFP36	5.78432e-97	1.97751	0.1	0.025	1.11227e-92
FYN	1.39361e-296	1.97479	0.295	0.081	2.67976e-292
MYD88	4.63104e-203	1.97335	0.21	0.057	8.90503e-199
ASTN1	1.61808e-12	1.97059	0.012	0.003	3.11141e-08
SH3TC1	1.31096e-66	1.96914	0.069	0.017	2.52084e-62
ITPRIP	6.96822e-217	1.96809	0.226	0.063	1.33992e-212
LINC01608	1.78935e-15	1.96662	0.015	0.004	3.44074e-11
JARID2	0	1.96644	0.347	0.104	0
AC239800.3	2.33971e-97	1.96542	0.103	0.027	4.49903e-93
SP110	0	1.96457	0.376	0.115	0
SLC25A45	2.12976e-247	1.96445	0.269	0.08	4.09531e-243
GTF2IRD2	2.71984e-79	1.96159	0.084	0.022	5.22999e-75
AQP3	2.58952e-25	1.96054	0.026	0.007	4.97939e-21
LINC01468	4.54454e-16	1.96036	0.017	0.004	8.7387e-12
TNFRSF10B	0	1.95915	0.311	0.088	0
CREM	0	1.95748	0.56	0.211	0
SHF	7.97318e-42	1.95538	0.044	0.011	1.53316e-37
PARP12	5.71877e-143	1.95484	0.15	0.04	1.09966e-138
LINC01807	5.40704e-26	1.95476	0.027	0.007	1.03972e-21
APOL2	2.6314e-93	1.95417	0.098	0.025	5.05992e-89
AC048341.2	3.52388e-129	1.95401	0.139	0.038	6.77606e-125
PTPRH	1.59141e-19	1.95198	0.02	0.005	3.06012e-15
C10orf143	1.84774e-41	1.95023	0.043	0.011	3.55302e-37
PNRC1	1.96183e-247	1.9496	0.264	0.076	3.7724e-243
C1orf54	6.40166e-27	1.94681	0.028	0.007	1.23098e-22
MID1IP1	8.79071e-239	1.94424	0.246	0.068	1.69036e-234
FOXD3	3.50712e-85	1.94389	0.092	0.024	6.74385e-81
AC058791.1	1.75561e-83	1.94109	0.093	0.025	3.37587e-79
MEIS3	4.50625e-29	1.94035	0.031	0.008	8.66506e-25
SEC14L4	2.2508e-28	1.9349	0.03	0.008	4.32806e-24
SLC16A4	2.18181e-209	1.9343	0.231	0.068	4.19541e-205
PTPDC1	1.91416e-121	1.93316	0.136	0.038	3.68075e-117
CPEB4	0	1.93179	0.482	0.16	0
AL162231.1	1.28347e-242	1.92748	0.256	0.073	2.46799e-238
AP001453.2	0	1.92669	0.645	0.254	0
CLEC2B	0	1.92529	0.48	0.197	0
CALCOCO2	0	1.92435	0.782	0.34	0
KSR1	1.22607e-21	1.92223	0.023	0.006	2.35761e-17
DDX60L	7.10159e-109	1.92173	0.12	0.033	1.36556e-104
TMEM59L	5.03473e-29	1.92128	0.032	0.008	9.68128e-25
GDPD3	1.1433e-26	1.92111	0.028	0.007	2.19845e-22
C9orf72	3.37797e-126	1.92095	0.141	0.039	6.4955e-122
FBLL1	9.32954e-19	1.92053	0.019	0.005	1.79398e-14
LINC01473	6.68759e-14	1.91991	0.014	0.004	1.28596e-09
RBCK1	0	1.91943	0.882	0.468	0
PELI1	1.64458e-107	1.91906	0.116	0.031	3.16236e-103
SORBS2	0	1.91879	0.431	0.166	0
AP001347.1	3.4133e-31	1.91834	0.033	0.009	6.56344e-27
C16orf46	2.64961e-14	1.91803	0.015	0.004	5.09493e-10
EFCAB13	3.94242e-24	1.91721	0.025	0.007	7.58088e-20
WBP1	2.18205e-18	1.91721	0.019	0.005	4.19586e-14
CCDC174	0	1.91671	0.549	0.189	0
CPQ	1.63976e-31	1.91646	0.033	0.009	3.1531e-27
C2orf70	8.46706e-54	1.91573	0.058	0.015	1.62813e-49
SPRY4-AS1	7.77194e-21	1.91494	0.022	0.006	1.49447e-16
MIR497HG	3.50104e-13	1.91245	0.013	0.003	6.73214e-09
FBXO6	5.72214e-81	1.91198	0.088	0.024	1.10031e-76
PHLDA3	0	1.91007	0.663	0.336	0
TIGD4	1.51504e-25	1.90962	0.027	0.007	2.91326e-21
C15orf65	1.01933e-55	1.90922	0.061	0.017	1.96007e-51
ABCB1	2.97467e-72	1.90875	0.081	0.022	5.72e-68
PI15	2.99622e-22	1.90646	0.024	0.006	5.76143e-18
AC139795.3	1.63042e-16	1.90646	0.016	0.004	3.13513e-12
CRLF1	2.69657e-57	1.90571	0.075	0.024	5.18524e-53
LRMDA	3.10551e-61	1.90426	0.069	0.019	5.97158e-57
ALCAM	4.01484e-219	1.90293	0.241	0.071	7.72013e-215
VAMP5	0	1.89983	0.861	0.502	0
LINC01465	4.68598e-11	1.89464	0.011	0.003	9.01068e-07
IL4R	1.14274e-62	1.89397	0.069	0.019	2.19737e-58
EBF1	2.19097e-19	1.89397	0.02	0.005	4.21302e-15
ADPRHL1	2.76439e-28	1.89047	0.031	0.008	5.31565e-24
AC020910.4	7.45597e-13	1.89005	0.012	0.003	1.43371e-08
ADAMTS6	8.28638e-109	1.88852	0.137	0.043	1.59339e-104
PRNP	0	1.88519	0.722	0.319	0
EPB41L4A-AS1	0	1.88233	0.541	0.194	0
RASGRP3	1.76994e-20	1.87933	0.022	0.006	3.40342e-16
SLC12A7	1.90369e-118	1.87786	0.129	0.035	3.6606e-114
ADGRE2	3.32874e-27	1.87748	0.03	0.008	6.40084e-23
GAREM1	3.69873e-76	1.87677	0.087	0.024	7.1123e-72
PCAT6	3.05033e-22	1.87642	0.024	0.006	5.86548e-18
AC024909.2	8.82699e-14	1.87642	0.014	0.004	1.69734e-09
OR8A1	5.07933e-64	1.87429	0.072	0.02	9.76704e-60
DUOX1	2.21702e-20	1.87295	0.023	0.006	4.2631e-16
AL590617.2	1.05131e-250	1.87264	0.325	0.118	2.02157e-246
AC036176.1	1.58094e-24	1.87219	0.026	0.007	3.03999e-20
SEL1L3	1.3169e-106	1.87166	0.12	0.033	2.53227e-102
TDRD7	4.29206e-64	1.8712	0.074	0.021	8.25321e-60
RAB4B	4.91439e-237	1.86947	0.261	0.078	9.44988e-233
MEX3C	1.26037e-179	1.86812	0.2	0.058	2.42357e-175
FXYD6	3.89447e-20	1.8651	0.022	0.006	7.48867e-16
PLSCR1	0	1.86178	0.49	0.175	0
LCP2	5.09366e-12	1.85998	0.012	0.003	9.7946e-08
HMGCL	1.5811e-160	1.85945	0.179	0.051	3.0403e-156
ARHGAP45	2.93445e-10	1.85887	0.011	0.003	5.64265e-06
CD163L1	4.054e-72	1.85228	0.086	0.025	7.79544e-68
ITGB3	1.68722e-104	1.85157	0.119	0.034	3.24436e-100
AC011476.3	1.30497e-29	1.85121	0.035	0.01	2.50934e-25
GPR39	1.23785e-29	1.84842	0.033	0.009	2.38027e-25
BATF3	1.24291e-221	1.84766	0.255	0.079	2.38999e-217
MSC-AS1	1.97029e-46	1.84029	0.053	0.015	3.78866e-42
BTN3A2	2.8263e-185	1.83863	0.21	0.062	5.43469e-181
CBLB	5.79296e-81	1.83825	0.094	0.027	1.11393e-76
TUBE1	1.02194e-265	1.83769	0.294	0.09	1.96508e-261
CHKB	1.12512e-17	1.83739	0.019	0.005	2.1635e-13
CDH8	1.46256e-16	1.83739	0.019	0.005	2.81235e-12
MUC5B	6.39028e-206	1.83617	0.233	0.07	1.22879e-201
SCAANT1	8.90554e-15	1.83538	0.015	0.004	1.71245e-10
BTBD19	1.2403e-37	1.83342	0.044	0.013	2.38497e-33
TRIM8	0	1.83265	0.465	0.16	0
RHOU	1.03939e-20	1.83194	0.022	0.006	1.99865e-16
USP46-AS1	2.29598e-62	1.83168	0.073	0.021	4.41494e-58
GRIK2	8.12819e-86	1.83116	0.102	0.03	1.56297e-81
CNKSR3	1.22291e-179	1.83003	0.226	0.075	2.35153e-175
CDH19	2.11452e-281	1.82861	0.333	0.112	4.06602e-277
NPIPA1	6.61163e-54	1.82861	0.063	0.018	1.27135e-49
LINC00513	2.12287e-132	1.82794	0.153	0.045	4.08206e-128
RAC2	2.59176e-18	1.82762	0.021	0.006	4.98369e-14
AC135371.1	3.68416e-15	1.82719	0.017	0.005	7.08428e-11
SMIM25	1.9558e-13	1.82474	0.014	0.004	3.76082e-09
AC022075.1	2.36653e-71	1.82179	0.081	0.023	4.55059e-67
RAB24	1.03803e-38	1.82138	0.045	0.013	1.99603e-34
BHLHE40	9.26032e-79	1.82114	0.092	0.026	1.78067e-74
TNFRSF19	1.31284e-100	1.81891	0.135	0.045	2.52446e-96
ARSA	4.81593e-51	1.81751	0.06	0.017	9.26055e-47
AC008035.1	2.10694e-14	1.81705	0.016	0.004	4.05144e-10
SLC37A2	1.98649e-62	1.81668	0.075	0.022	3.81982e-58
COX19	0	1.81361	0.652	0.261	0
CREB5	6.83772e-41	1.81324	0.043	0.011	1.31483e-36
PTPRU	9.75227e-17	1.80759	0.018	0.005	1.87526e-12
PJA1	1.6752e-94	1.8064	0.117	0.036	3.22125e-90
ANKRA2	1.22994e-152	1.80586	0.176	0.052	2.36504e-148
ORAI3	2.24918e-71	1.80573	0.088	0.026	4.32495e-67
EFEMP2	9.13869e-21	1.80553	0.024	0.007	1.75728e-16
AL022068.1	8.24245e-12	1.80553	0.012	0.003	1.58494e-07
AC040970.1	3.40448e-11	1.80553	0.012	0.003	6.54647e-07
SLC2A3	4.30598e-234	1.80543	0.265	0.081	8.27997e-230
DRAM1	1.49311e-201	1.80532	0.231	0.07	2.8711e-197
TEF	3.47448e-17	1.80234	0.019	0.005	6.68107e-13
PLEKHN1	6.79019e-45	1.80205	0.053	0.015	1.30569e-40
RP1	8.14059e-24	1.79922	0.029	0.008	1.56535e-19
AC006252.1	1.49947e-23	1.7983	0.026	0.007	2.88332e-19
AC004816.2	1.95965e-12	1.7983	0.013	0.004	3.76822e-08
GABARAPL1	1.10647e-139	1.79747	0.166	0.05	2.12763e-135
SLC11A1	2.09299e-12	1.7967	0.014	0.004	4.02461e-08
LINC01358	1.82061e-10	1.79187	0.011	0.003	3.50084e-06
HCG27	2.98613e-19	1.79187	0.022	0.006	5.74203e-15
IL1RAPL1	1.68941e-217	1.7867	0.254	0.079	3.24858e-213
BCL11A	3.61508e-15	1.78661	0.018	0.006	6.95143e-11
DNASE2	5.0238e-236	1.7862	0.273	0.086	9.66027e-232
LINC02163	1.29915e-14	1.78617	0.016	0.005	2.49813e-10
VCAN	1.85463e-24	1.78557	0.036	0.012	3.56626e-20
TNFRSF25	1.56335e-134	1.78554	0.161	0.049	3.00616e-130
HBP1	2.26807e-113	1.78535	0.136	0.04	4.36127e-109
RGS14	2.30543e-50	1.78458	0.06	0.017	4.43311e-46
BRSK1	5.35282e-56	1.78352	0.066	0.019	1.02929e-51
MOB3C	9.774e-59	1.78021	0.07	0.021	1.87944e-54
FOXN2	9.10789e-273	1.7788	0.307	0.095	1.75136e-268
TRIM56	0	1.77665	0.512	0.191	0
GMIP	1.06224e-56	1.77602	0.068	0.02	2.04258e-52
PLPP3	3.92101e-73	1.77593	0.089	0.026	7.53971e-69
SOX13	2.94557e-87	1.77437	0.104	0.03	5.66404e-83
GARS	0	1.77436	0.954	0.61	0
SARS	0	1.77414	0.952	0.595	0
RUBCNL	8.74455e-23	1.77398	0.026	0.007	1.68149e-18
CASP10	2.82555e-18	1.77265	0.021	0.006	5.43324e-14
ADGRG6	1.90708e-131	1.77084	0.167	0.054	3.66713e-127
AC022144.1	1.03532e-143	1.76976	0.176	0.055	1.99082e-139
PHF11	2.41897e-157	1.76875	0.191	0.059	4.65144e-153
DNAJB9	2.44584e-83	1.76728	0.103	0.031	4.7031e-79
WNT5A-AS1	3.05325e-15	1.76706	0.018	0.005	5.8711e-11
CASP4	8.37438e-298	1.7634	0.348	0.116	1.61031e-293
CPEB3	4.15062e-12	1.76275	0.014	0.004	7.98122e-08
AC016831.7	1.6935e-106	1.75981	0.138	0.044	3.25644e-102
MCTP1	3.12723e-200	1.7593	0.244	0.079	6.01334e-196
C19orf81	4.2682e-120	1.75927	0.146	0.044	8.20732e-116
FOXC2	2.89006e-285	1.75827	0.345	0.119	5.5573e-281
HIST1H2BD	2.22841e-25	1.75655	0.032	0.01	4.28501e-21
SGTB	1.80345e-139	1.75544	0.166	0.05	3.46785e-135
AL034417.2	1.22611e-28	1.75467	0.035	0.011	2.35769e-24
BTN2A2	8.16613e-80	1.75336	0.099	0.03	1.57027e-75
LINC01611	1.46901e-23	1.75292	0.028	0.008	2.82476e-19
FOXO1	5.02803e-26	1.75085	0.031	0.009	9.66841e-22
ZNF267	1.4844e-172	1.75053	0.211	0.067	2.85435e-168
IFITM3	0	1.74811	0.963	0.731	0
AC025283.2	1.13568e-30	1.74751	0.037	0.011	2.1838e-26
PTPN22	1.97329e-37	1.74718	0.048	0.015	3.79444e-33
LINC00941	8.51686e-151	1.74685	0.183	0.057	1.63771e-146
LINC02050	2.11457e-12	1.74589	0.014	0.004	4.06611e-08
LIN7B	2.20627e-146	1.74581	0.18	0.056	4.24244e-142
SIPA1L1	1.05911e-187	1.74557	0.223	0.069	2.03656e-183
MFSD14A	1.36311e-12	1.74518	0.014	0.004	2.62113e-08
GNG4	0	1.74488	0.531	0.278	0
NANOS3	8.22349e-13	1.74485	0.015	0.004	1.58129e-08
CLIP4	0	1.74217	0.378	0.126	0
ARAP2	1.29891e-100	1.73966	0.125	0.038	2.49767e-96
HERPUD1	0	1.73788	0.468	0.17	0
SPATA1	5.01674e-23	1.73749	0.028	0.008	9.64668e-19
LINC01579	1.47303e-149	1.73588	0.192	0.063	2.83249e-145
SGPL1	1.63991e-105	1.73293	0.13	0.04	3.15338e-101
MDK	0	1.73274	0.833	0.526	0
ID1	0	1.73196	0.858	0.508	0
SLAMF9	3.69703e-22	1.72958	0.028	0.009	7.10902e-18
LINC02193	1.51646e-12	1.72958	0.014	0.004	2.91601e-08
AF213884.3	9.07955e-10	1.72958	0.01	0.003	1.74591e-05
PITPNC1	4.65821e-234	1.72836	0.301	0.106	8.95728e-230
BACH1	0	1.72813	0.377	0.128	0
AC068888.1	1.58859e-160	1.72751	0.197	0.062	3.05469e-156
ABTB1	8.40955e-77	1.72731	0.096	0.029	1.61707e-72
DLGAP1-AS2	1.06463e-135	1.72709	0.17	0.053	2.04718e-131
GJA3	2.58099e-17	1.71953	0.022	0.007	4.96299e-13
INSIG1	6.55837e-99	1.71933	0.135	0.045	1.26111e-94
IDH1-AS1	3.26523e-18	1.71909	0.021	0.006	6.27872e-14
IL23A	2.25534e-16	1.71861	0.02	0.006	4.33678e-12
IFRD1	3.60814e-277	1.71768	0.327	0.107	6.93809e-273
VMAC	1.03621e-70	1.71759	0.09	0.028	1.99254e-66
PRKAB2	1.03397e-193	1.71689	0.247	0.083	1.98823e-189
PSAT1	0	1.71613	0.786	0.387	0
GATA2-AS1	2.04267e-61	1.71559	0.078	0.024	3.92784e-57
CLMP	3.12754e-242	1.71468	0.341	0.133	6.01396e-238
CSRNP1	8.18723e-66	1.71426	0.084	0.026	1.57432e-61
LINC02081	2.86391e-51	1.71255	0.064	0.019	5.50702e-47
CSPG4	0	1.71231	0.455	0.187	0
PPP1R21	1.64813e-146	1.71132	0.182	0.057	3.16919e-142
ATG12	0	1.71046	0.824	0.493	0
AP000941.1	2.07378e-09	1.70821	0.01	0.003	3.98768e-05
PRNCR1	6.85886e-17	1.70821	0.02	0.006	1.31889e-12
XBP1	0	1.70456	0.567	0.229	0
AC079305.1	3.4313e-20	1.70449	0.026	0.008	6.59804e-16
JAK2	2.36689e-69	1.70359	0.09	0.029	4.5513e-65
SERTAD4-AS1	0	1.70299	0.687	0.323	0
GPRC5B	2.85737e-13	1.70101	0.015	0.005	5.49445e-09
LONRF1	4.37228e-68	1.69942	0.086	0.027	8.40745e-64
SP100	0	1.69474	0.536	0.215	0
LINC01518	7.2527e-11	1.69396	0.012	0.004	1.39462e-06
SERPINB1	0	1.69394	0.417	0.161	0
FAM83B	7.9797e-20	1.69259	0.024	0.007	1.53442e-15
OLIG2	2.4496e-10	1.69211	0.012	0.004	4.71034e-06
CT55	3.88048e-10	1.69111	0.011	0.003	7.46178e-06
STARD13	7.05411e-185	1.6894	0.236	0.079	1.35644e-180
AC137932.3	7.35301e-18	1.68894	0.022	0.007	1.41391e-13
NRP2	0	1.68848	0.496	0.207	0
PHF21A	4.61659e-118	1.68667	0.154	0.05	8.87724e-114
H1F0	0	1.68665	0.49	0.218	0
SSC5D	4.13003e-23	1.68519	0.03	0.009	7.94164e-19
SPHK1	2.1754e-122	1.68515	0.161	0.052	4.18308e-118
MTSS1	5.43071e-19	1.68435	0.024	0.008	1.04427e-14
TNFRSF1B	8.08093e-40	1.68404	0.052	0.016	1.55388e-35
AL391121.1	3.54019e-27	1.68293	0.033	0.01	6.80744e-23
OSGIN1	1.52117e-35	1.68097	0.048	0.015	2.92505e-31
VEPH1	2.68314e-40	1.68095	0.053	0.017	5.15941e-36
AC010327.3	4.90632e-17	1.68	0.022	0.007	9.43435e-13
HLA-DMB	9.89842e-171	1.67986	0.226	0.077	1.90337e-166
SQSTM1	0	1.67976	0.98	0.897	0
NT5E	1.21587e-285	1.67922	0.367	0.135	2.338e-281
LCA5	3.00785e-41	1.67543	0.055	0.017	5.78379e-37
AC114490.3	1.03758e-12	1.673	0.015	0.005	1.99516e-08
AP003031.2	1.47842e-09	1.673	0.011	0.004	2.84286e-05
DUSP1	1.80766e-63	1.67086	0.093	0.032	3.47595e-59
KCNE1	3.171e-12	1.67069	0.015	0.005	6.09752e-08
SLC31A1	0	1.67063	0.449	0.166	0
TAP2	4.6761e-194	1.66979	0.246	0.081	8.99166e-190
SEZ6L2	0	1.66835	0.561	0.244	0
MAFK	6.55034e-79	1.66818	0.101	0.031	1.25957e-74
NUDT14	2.53592e-111	1.66746	0.146	0.047	4.87631e-107
KYNU	0	1.66742	0.404	0.151	0
AK9	3.27436e-18	1.66586	0.024	0.008	6.29627e-14
PQLC3	3.40361e-27	1.66359	0.036	0.011	6.5448e-23
SARNP	1.96328e-133	1.66351	0.17	0.054	3.7752e-129
AC023157.3	1.62373e-31	1.66335	0.043	0.014	3.12228e-27
SPANXC	2.40138e-62	1.66107	0.104	0.04	4.61762e-58
DNMT3A	1.18496e-60	1.65982	0.081	0.026	2.27856e-56
ZFPM2	8.20406e-49	1.65968	0.063	0.02	1.57756e-44
CD22	2.73259e-34	1.65942	0.046	0.015	5.2545e-30
HRH1	3.66916e-102	1.65919	0.132	0.042	7.05542e-98
AC004130.1	3.28293e-62	1.65907	0.082	0.026	6.31274e-58
TNFRSF12A	0	1.65868	0.991	0.901	0
THEMIS2	5.288e-13	1.6585	0.015	0.005	1.01683e-08
HBEGF	4.65157e-128	1.65831	0.178	0.061	8.94451e-124
ZFAND3	4.89095e-269	1.6578	0.342	0.122	9.4048e-265
S100A16	0	1.65705	0.989	0.848	0
ZFAS1	0	1.65655	0.991	0.904	0
ACSF2	4.54291e-22	1.65558	0.029	0.009	8.73557e-18
CHD2	3.39111e-276	1.65436	0.35	0.124	6.52077e-272
MCF2	3.06947e-11	1.65242	0.014	0.004	5.90229e-07
CDKN2A	1.31046e-69	1.65083	0.091	0.029	2.51988e-65
SLC38A2	0	1.64956	0.792	0.403	0
AC009283.1	2.97343e-11	1.64896	0.014	0.004	5.71761e-07
NPIPB4	3.63902e-28	1.64845	0.037	0.012	6.99747e-24
ZNF516	1.36582e-31	1.64712	0.042	0.013	2.62633e-27
FCMR	5.96915e-48	1.64636	0.064	0.021	1.14781e-43
LINC01063	3.68048e-20	1.64617	0.026	0.008	7.0772e-16
TTC39B	1.66713e-46	1.64511	0.061	0.019	3.20572e-42
DIP2B	2.69764e-251	1.6417	0.334	0.122	5.1873e-247
CTHRC1	0	1.64126	0.501	0.223	0
NFKB1	0	1.64097	0.663	0.308	0
AL691515.2	4.09223e-12	1.64077	0.017	0.006	7.86895e-08
TPBG	9.19021e-203	1.64058	0.268	0.093	1.76719e-198
NFIL3	6.32186e-99	1.64032	0.136	0.045	1.21563e-94
LINC01023	4.94429e-39	1.63979	0.051	0.016	9.50738e-35
NFKBIE	8.29099e-68	1.63946	0.091	0.029	1.59427e-63
AL133353.1	2.57841e-10	1.63882	0.012	0.004	4.95803e-06
GNG11	0	1.63761	0.861	0.574	0
AL021707.6	1.50581e-22	1.63739	0.03	0.01	2.89552e-18
CCDC159	1.06045e-34	1.63537	0.049	0.016	2.03913e-30
GPT2	3.71307e-214	1.63503	0.279	0.096	7.13985e-210
SH3RF3	9.84717e-66	1.63313	0.089	0.029	1.89351e-61
CLIP3	3.75201e-43	1.63229	0.058	0.019	7.21474e-39
AC239868.3	5.38689e-11	1.63229	0.013	0.004	1.03584e-06
ECM1	8.82473e-112	1.63201	0.159	0.055	1.69691e-107
B3GAT1	1.22264e-27	1.63125	0.037	0.012	2.35101e-23
MRAS	2.03456e-64	1.63005	0.085	0.027	3.91226e-60
BX537318.1	1.22679e-19	1.63005	0.026	0.008	2.359e-15
NAGS	5.40586e-27	1.62918	0.035	0.011	1.03949e-22
SNAPC1	3.31166e-148	1.62549	0.547	0.417	6.368e-144
ARSB	2.22593e-62	1.6244	0.087	0.029	4.28025e-58
AC004846.2	2.51302e-08	1.62267	0.01	0.003	0.000483228
MBOAT1	4.3993e-08	1.6194	0.01	0.003	0.000845941
NBPF12	9.91564e-35	1.61926	0.047	0.015	1.90668e-30
HR	1.23123e-202	1.61674	0.268	0.093	2.36754e-198
SLITRK2	5.98741e-12	1.61411	0.015	0.005	1.15132e-07
INO80B	4.52425e-93	1.61358	0.126	0.041	8.69968e-89
AC023043.1	1.08037e-235	1.61332	0.343	0.136	2.07744e-231
LINC00707	8.04217e-115	1.61219	0.17	0.061	1.54643e-110
RFX3	5.70518e-90	1.6102	0.124	0.041	1.09705e-85
NIT1	2.65613e-208	1.60994	0.279	0.098	5.10746e-204
CHKB-DT	8.90008e-74	1.60962	0.103	0.035	1.7114e-69
SLC41A2	6.60662e-26	1.60828	0.035	0.011	1.27039e-21
RND3	1.7751e-281	1.60793	0.504	0.265	3.41334e-277
GNG2	1.80311e-175	1.60755	0.254	0.094	3.46719e-171
CACNA1A	2.18931e-91	1.60462	0.127	0.043	4.20982e-87
SALL1	1.91978e-114	1.60446	0.165	0.058	3.69154e-110
CGRRF1	2.46849e-106	1.6043	0.145	0.048	4.74666e-102
RAB38	5.68257e-172	1.60418	0.244	0.088	1.0927e-167
LGMN	3.05746e-81	1.60239	0.122	0.044	5.87919e-77
CASC9	9.70449e-31	1.60235	0.043	0.014	1.86608e-26
LINC00491	7.35295e-27	1.60203	0.037	0.012	1.4139e-22
DECR1	4.12199e-250	1.60197	0.333	0.121	7.92618e-246
AC090673.1	1.32962e-19	1.60126	0.026	0.009	2.55673e-15
C16orf45	6.9742e-245	1.60104	0.343	0.132	1.34107e-240
TSPAN19	9.55479e-16	1.6006	0.021	0.007	1.83729e-11
FIG4	1.24956e-37	1.60054	0.052	0.017	2.40278e-33
DKK3	8.68521e-15	1.6003	0.02	0.006	1.67008e-10
LINC01588	4.75037e-66	1.60024	0.099	0.035	9.13449e-62
LINC00326	4.92394e-302	1.59898	0.404	0.156	9.46824e-298
PDE4D	0	1.59737	0.444	0.183	0
SGMS2	5.03053e-30	1.59695	0.041	0.013	9.6732e-26
AL139385.1	8.15918e-15	1.59632	0.019	0.006	1.56893e-10
PHYHIP	8.35186e-15	1.59632	0.019	0.006	1.60598e-10
AC010618.3	6.44792e-112	1.59616	0.155	0.053	1.23987e-107
CSAG3	1.68765e-09	1.59528	0.012	0.004	3.24519e-05
RHBDD1	3.26299e-81	1.59398	0.115	0.039	6.2744e-77
FAM24B	4.41582e-47	1.59303	0.064	0.021	8.49118e-43
SYTL1	6.30968e-17	1.59295	0.023	0.008	1.21329e-12
RHBDF1	8.99208e-123	1.59118	0.171	0.058	1.72909e-118
TMEM169	8.15507e-27	1.59106	0.039	0.013	1.56814e-22
PDLIM4	0	1.59006	0.85	0.549	0
TRAPPC6A	2.39151e-69	1.58973	0.099	0.034	4.59863e-65
QPCT	2.41881e-61	1.58941	0.088	0.03	4.65114e-57
FAM160A1	5.51911e-18	1.58941	0.023	0.007	1.06127e-13
AC027682.6	3.61493e-11	1.58941	0.015	0.005	6.95115e-07
RAPH1	2.52167e-168	1.58929	0.249	0.094	4.84892e-164
C19orf73	3.53848e-33	1.58905	0.046	0.015	6.80414e-29
RNF19A	3.93327e-292	1.58844	0.402	0.159	7.56328e-288
CALCOCO1	5.26743e-86	1.58217	0.121	0.041	1.01287e-81
ZNF558	9.34643e-21	1.58203	0.03	0.01	1.79723e-16
CYP4A22-AS1	4.61948e-08	1.58203	0.01	0.003	0.000888279
SERTAD1	7.29584e-297	1.58069	0.41	0.164	1.40292e-292
MTHFD2	0	1.58041	0.875	0.5	0
ARFGAP3	2.28015e-208	1.5793	0.291	0.107	4.38449e-204
HES7	4.3945e-19	1.57925	0.026	0.009	8.45018e-15
CAPN5	3.03023e-101	1.57901	0.147	0.051	5.82683e-97
AL355312.4	8.10627e-39	1.57836	0.056	0.019	1.55876e-34
U2AF1L4	1.07088e-152	1.57818	0.211	0.073	2.05919e-148
NPC1	4.62423e-105	1.57815	0.149	0.051	8.89194e-101
AC048341.1	1.37832e-76	1.5764	0.108	0.036	2.65037e-72
PDLIM7	0	1.5759	0.769	0.442	0
PGPEP1	1.11668e-162	1.57587	0.231	0.083	2.14726e-158
ZNF641	4.32475e-19	1.57587	0.026	0.009	8.31605e-15
LYRM9	1.5856e-20	1.57446	0.029	0.01	3.04894e-16
DDIT4	0	1.57194	0.805	0.405	0
MMP19	3.23679e-17	1.5717	0.023	0.007	6.22403e-13
NDST2	4.73903e-20	1.57122	0.028	0.009	9.11269e-16
CLGN	4.17762e-19	1.57089	0.026	0.008	8.03314e-15
CIR1	0	1.57083	0.489	0.197	0
GGACT	2.56758e-14	1.57038	0.019	0.006	4.9372e-10
TMSB15B.1	9.11211e-10	1.57011	0.012	0.004	1.75217e-05
PCED1B	6.81532e-34	1.56797	0.05	0.017	1.31052e-29
ITGA1	1.06146e-202	1.56791	0.382	0.185	2.04109e-198
ADGRF1	3.75817e-150	1.56681	0.309	0.151	7.22658e-146
LBX2-AS1	9.52494e-60	1.56662	0.087	0.03	1.83155e-55
ZNF319	3.52932e-24	1.56658	0.033	0.011	6.78653e-20
NCOA7	0	1.56648	0.501	0.205	0
AC124798.1	8.76213e-42	1.56531	0.061	0.021	1.68487e-37
CCNDBP1	9.7488e-191	1.5642	0.266	0.096	1.8746e-186
ICA1	4.94794e-48	1.56316	0.069	0.024	9.51439e-44
POU2F2	5.54581e-29	1.56186	0.043	0.015	1.0664e-24
B3GNT5	8.984e-62	1.5618	0.09	0.031	1.72753e-57
AL627171.1	7.06367e-12	1.56119	0.016	0.006	1.35827e-07
NINJ1	3.75979e-192	1.55935	0.275	0.101	7.2297e-188
CHIC2	0	1.5592	0.427	0.167	0
AL031848.2	8.99834e-21	1.55878	0.029	0.01	1.73029e-16
TBX19	6.99914e-24	1.55756	0.035	0.012	1.34586e-19
ERO1B	6.01046e-187	1.55749	0.282	0.109	1.15575e-182
CFAP73	3.59624e-11	1.55625	0.015	0.005	6.9152e-07
ULK1	1.09013e-102	1.55355	0.151	0.053	2.09621e-98
DYRK1B	1.1076e-61	1.55343	0.092	0.032	2.12981e-57
AC097059.1	1.68521e-14	1.55271	0.02	0.007	3.24049e-10
LINC01111	1.48626e-08	1.55271	0.01	0.003	0.000285793
NTRK2	2.73913e-08	1.55271	0.011	0.004	0.000526707
PKD1	3.82339e-197	1.55142	0.276	0.1	7.35199e-193
DUSP15	1.16029e-16	1.55125	0.023	0.008	2.23112e-12
AC107886.1	1.87395e-29	1.55113	0.042	0.014	3.60342e-25
MLLT3	2.14207e-122	1.55099	0.183	0.066	4.11899e-118
ATOX1	0	1.54972	0.999	0.99	0
TWF1	0	1.54965	0.686	0.426	0
NAT1	3.55361e-17	1.54901	0.023	0.008	6.83324e-13
HLA-DPA1	0	1.54876	0.889	0.551	0
PDE4B	8.72208e-66	1.54872	0.113	0.044	1.67717e-61
ASGR1	6.56453e-11	1.54738	0.015	0.006	1.26229e-06
GOLGA7B	2.15355e-46	1.54728	0.071	0.025	4.14107e-42
CAPRIN2	6.0178e-174	1.54698	0.254	0.094	1.15716e-169
LONRF3	1.64886e-46	1.54672	0.068	0.023	3.17059e-42
SLC20A1	0	1.54558	0.764	0.437	0
SOS2	7.00775e-131	1.5433	0.188	0.066	1.34752e-126
MTUS1	2.1018e-83	1.54269	0.122	0.043	4.04156e-79
AC016831.5	8.91471e-108	1.54246	0.155	0.054	1.71421e-103
ARL4A	0	1.54213	0.516	0.238	0
LENG1	0	1.54207	0.504	0.209	0
AC087623.3	6.09792e-16	1.54196	0.022	0.008	1.17257e-11
CACNG6	9.02354e-09	1.54196	0.011	0.004	0.000173514
PAGE1	3.69362e-30	1.54142	0.069	0.031	7.10245e-26
ARNTL	2.92616e-109	1.5399	0.159	0.056	5.62671e-105
PLEKHA4	2.15974e-161	1.53966	0.242	0.091	4.15297e-157
C17orf51	1.78462e-150	1.53946	0.219	0.079	3.43165e-146
PPP2R5B	3.93056e-18	1.53925	0.024	0.008	7.55807e-14
PNPLA8	3.19115e-269	1.53809	0.366	0.137	6.13626e-265
MYO1F	6.18872e-11	1.53694	0.014	0.005	1.19003e-06
LINC01970	5.24898e-09	1.53694	0.012	0.004	0.000100933
CTSL	0	1.53583	0.679	0.41	0
CAPS	0	1.53223	0.672	0.42	0
GDPD1	6.95931e-24	1.53198	0.033	0.011	1.33821e-19
OPHN1	2.82048e-48	1.53095	0.072	0.025	5.42351e-44
GOLGA6L9	7.99843e-13	1.53068	0.018	0.006	1.53802e-08
C1GALT1	2.89954e-261	1.5305	0.381	0.153	5.57552e-257
FCHSD1	2.74451e-27	1.52951	0.038	0.012	5.27741e-23
FLYWCH1	5.37978e-70	1.52883	0.106	0.037	1.03448e-65
ZC3H12C	2.7944e-38	1.52745	0.057	0.02	5.37336e-34
OSBP2	8.94104e-20	1.52522	0.028	0.01	1.71927e-15
ARG2	2.55621e-92	1.5246	0.148	0.056	4.91534e-88
FMNL3	7.80921e-175	1.52222	0.261	0.098	1.50163e-170
TTLL1	3.58935e-30	1.52214	0.045	0.015	6.90195e-26
SCX	1.59653e-08	1.52178	0.011	0.004	0.000306997
MUC15	1.40973e-36	1.5213	0.055	0.019	2.71076e-32
AC027682.4	7.90706e-13	1.51808	0.017	0.006	1.52045e-08
CDK18	1.37622e-24	1.51753	0.037	0.013	2.64633e-20
C2orf42	1.29769e-35	1.51736	0.055	0.02	2.49533e-31
MFAP2	0	1.51663	0.583	0.286	0
CSRP1	0	1.51497	0.499	0.218	0
CDYL2	1.06487e-55	1.51457	0.085	0.03	2.04764e-51
WBP2NL	1.45934e-07	1.51385	0.01	0.003	0.00280616
AC106744.1	3.37841e-10	1.51309	0.015	0.006	6.49635e-06
TRAFD1	5.30016e-158	1.51251	0.236	0.088	1.01917e-153
CDKN1A	0	1.5113	0.451	0.187	0
ISG20	0	1.51119	0.895	0.593	0
PSEN1	7.86818e-88	1.51115	0.132	0.047	1.51297e-83
IDUA	6.59702e-23	1.51075	0.035	0.013	1.26854e-18
GSDME	9.12618e-105	1.51073	0.156	0.056	1.75487e-100
ZBED9	9.26962e-27	1.50968	0.038	0.013	1.78245e-22
SOCS3	9.08402e-40	1.50823	0.06	0.021	1.74677e-35
SFR1	3.74303e-112	1.50806	0.17	0.062	7.19747e-108
KBTBD8	4.76002e-27	1.50792	0.042	0.015	9.15304e-23
PIK3CD	3.38712e-53	1.50642	0.082	0.029	6.51309e-49
MOSPD1	2.21509e-146	1.50507	0.219	0.081	4.25939e-142
SLC22A18AS	1.69089e-68	1.50506	0.11	0.041	3.25141e-64
ARHGAP30	1.80688e-09	1.50488	0.013	0.005	3.47445e-05
MS4A13	1.90474e-15	1.50429	0.022	0.008	3.66262e-11
TRIM25	0	1.50312	0.538	0.238	0
AF117829.1	9.03988e-73	1.50242	0.11	0.039	1.73828e-68
APOBEC3D	9.99191e-10	1.50217	0.013	0.004	1.92134e-05
GDNF	4.70423e-13	1.50076	0.019	0.007	9.04576e-09
POLR3C	2.77789e-247	1.50024	0.37	0.15	5.3416e-243
ACAP1	1.2161e-58	1.49968	0.091	0.033	2.33844e-54
STK17A	0	1.49941	0.896	0.624	0
LINC00355	6.3963e-16	1.49897	0.023	0.008	1.22994e-11
LINC01194	1.29076e-31	1.49843	0.047	0.016	2.482e-27
SESN3	5.18019e-14	1.49826	0.021	0.008	9.96099e-10
KMO	8.14548e-08	1.49741	0.01	0.003	0.00156629
TBKBP1	8.27733e-08	1.49741	0.01	0.003	0.00159165
IKBKE	5.5204e-133	1.49664	0.21	0.081	1.06152e-128
SAMHD1	1.50178e-147	1.49614	0.23	0.088	2.88777e-143
VPS13C	0	1.49597	0.46	0.195	0
SEMA3B	0	1.49592	0.512	0.236	0
TMEM268	8.45866e-63	1.49465	0.095	0.033	1.62652e-58
LAD1	3.92315e-25	1.49352	0.04	0.015	7.54382e-21
RALGPS2	4.65734e-266	1.49295	0.437	0.202	8.95561e-262
ACOT2	9.08225e-14	1.49288	0.02	0.007	1.74643e-09
SPANXD	4.65525e-15	1.49189	0.019	0.006	8.95159e-11
DMBT1	7.99725e-13	1.49142	0.018	0.006	1.53779e-08
ZNF501	5.38551e-09	1.49142	0.012	0.004	0.000103558
BEND7	1.66622e-26	1.49118	0.04	0.014	3.20397e-22
GDA	1.13212e-196	1.49107	0.343	0.153	2.17696e-192
SNX25	2.81221e-77	1.4883	0.119	0.043	5.40761e-73
ROBO3	2.07548e-65	1.48742	0.102	0.037	3.99093e-61
RIOK3	0	1.48723	0.569	0.263	0
GSEC	3.46544e-86	1.48637	0.133	0.048	6.66369e-82
FEM1C	5.65799e-120	1.486	0.184	0.068	1.08798e-115
ZDBF2	2.66853e-92	1.48553	0.147	0.055	5.13131e-88
CRYL1	4.50328e-45	1.48524	0.071	0.025	8.65935e-41
MYL5	8.75688e-161	1.48503	0.247	0.094	1.68386e-156
RASAL2-AS1	2.14565e-22	1.4849	0.032	0.011	4.12588e-18
ARIH2OS	9.22753e-37	1.48397	0.056	0.02	1.77436e-32
TMEM8A	7.34158e-85	1.48323	0.129	0.046	1.41171e-80
PRKCD	6.28471e-118	1.48304	0.182	0.068	1.20849e-113
ZNF764	6.02133e-73	1.48267	0.113	0.041	1.15784e-68
HOTAIRM1	6.04172e-159	1.48134	0.255	0.101	1.16176e-154
BHLHE41	9.93166e-10	1.48022	0.015	0.006	1.90976e-05
DLG3	3.59972e-35	1.47943	0.056	0.021	6.9219e-31
LRIF1	6.38099e-179	1.47628	0.266	0.1	1.227e-174
C19orf66	1.41559e-139	1.4752	0.22	0.084	2.72204e-135
USP18	1.82444e-70	1.47506	0.12	0.046	3.50821e-66
GRPEL2	3.29282e-223	1.47345	0.328	0.127	6.33176e-219
DGKQ	2.4434e-40	1.4734	0.064	0.023	4.69841e-36
ARRDC3-AS1	3.13897e-09	1.47243	0.013	0.004	6.03593e-05
PLXNC1	1.809e-09	1.47209	0.013	0.005	3.47853e-05
AC114912.1	1.77599e-09	1.47179	0.014	0.005	3.41505e-05
CFD	4.28327e-36	1.47165	0.057	0.021	8.23629e-32
KIF27	9.90214e-22	1.47075	0.035	0.013	1.90408e-17
GAGE1	1.49799e-140	1.46992	0.3	0.149	2.88049e-136
ID3	0	1.46973	0.701	0.371	0
C11orf54	7.12328e-119	1.46808	0.184	0.068	1.36974e-114
PCAT1	2.6594e-35	1.46792	0.055	0.019	5.11376e-31
SNRPB2	0	1.46687	0.993	0.979	0
FOXC1	5.83522e-164	1.46678	0.267	0.108	1.12205e-159
NMRK1	2.4211e-25	1.46655	0.04	0.015	4.65552e-21
UNC13D	4.17774e-12	1.46655	0.016	0.006	8.03338e-08
AC016596.1	6.70381e-11	1.46655	0.016	0.006	1.28908e-06
RAB9B	6.70459e-11	1.46655	0.015	0.005	1.28923e-06
NEURL2	5.9999e-10	1.46655	0.014	0.005	1.15372e-05
ITGA7	9.42928e-09	1.46655	0.012	0.004	0.000181316
ZNF133	1.19282e-37	1.46536	0.06	0.022	2.29366e-33
ZFYVE28	3.73075e-30	1.46496	0.046	0.017	7.17386e-26
TLDC1	3.88248e-116	1.46471	0.187	0.071	7.46563e-112
PTPRM	1.65789e-47	1.4636	0.074	0.027	3.18796e-43
CDKL5	3.50642e-24	1.46294	0.039	0.015	6.7425e-20
FO704657.1	4.27008e-12	1.46248	0.018	0.006	8.21095e-08
RNF19B	2.52333e-130	1.46123	0.205	0.077	4.85211e-126
DHRS12	2.6434e-18	1.46109	0.027	0.01	5.08299e-14
SPSB1	6.60505e-49	1.46099	0.078	0.028	1.27008e-44
LHPP	1.66405e-54	1.45974	0.086	0.032	3.19981e-50
PAXIP1-AS2	2.40072e-32	1.45928	0.05	0.018	4.61635e-28
AC007114.1	7.07115e-24	1.45878	0.038	0.014	1.35971e-19
ZNF334	1.38448e-17	1.45804	0.026	0.009	2.66222e-13
AC130343.2	1.78209e-09	1.45602	0.014	0.005	3.42678e-05
FAM167B	1.62572e-08	1.45472	0.012	0.004	0.00031261
WWC3	1.08982e-106	1.45449	0.169	0.063	2.09561e-102
JOSD1	9.1591e-224	1.45406	0.356	0.149	1.7612e-219
AL080250.1	1.64221e-08	1.45395	0.012	0.004	0.00031578
LMF1	2.10762e-22	1.45367	0.035	0.013	4.05275e-18
CLPSL2	2.22227e-11	1.45337	0.017	0.006	4.27319e-07
CARS	0	1.45324	0.538	0.244	0
AC021504.1	1.4646e-07	1.45307	0.011	0.004	0.00281628
SLC9A7	7.71676e-42	1.45269	0.067	0.025	1.48386e-37
HLA-DMA	0	1.45261	0.673	0.343	0
AC093525.6	9.11505e-22	1.45235	0.036	0.013	1.75273e-17
MYRF	9.87007e-10	1.45205	0.015	0.006	1.89792e-05
ANXA2R	3.30556e-28	1.45155	0.044	0.016	6.35627e-24
NUDT7	1.6934e-14	1.45006	0.022	0.008	3.25623e-10
DNAJC1	0	1.44989	0.522	0.233	0
NDUFA13	0	1.44972	0.987	0.774	0
KCNH1	3.15412e-09	1.44948	0.013	0.005	6.06505e-05
RRAS	0	1.44906	0.496	0.225	0
LINC02506	6.58533e-11	1.44868	0.016	0.006	1.26629e-06
ERBIN	1.83092e-294	1.44867	0.452	0.198	3.52067e-290
HOXB9	5.7562e-71	1.44689	0.113	0.042	1.10686e-66
SYT14	3.29389e-79	1.44685	0.129	0.048	6.33383e-75
PPP1R26-AS1	2.5988e-18	1.44641	0.026	0.009	4.99724e-14
CFLAR	6.45487e-100	1.44425	0.158	0.059	1.24121e-95
FAM221A	2.58959e-07	1.44418	0.01	0.004	0.00497952
SDCBP2-AS1	1.00514e-29	1.44383	0.048	0.018	1.93278e-25
KLHL24	8.24125e-33	1.44296	0.054	0.02	1.58471e-28
AC010654.1	1.62233e-19	1.4421	0.03	0.011	3.11958e-15
CTSW	4.50377e-13	1.44201	0.02	0.008	8.66029e-09
KANSL1L	1.70694e-28	1.44096	0.046	0.017	3.28227e-24
TP53TG3D	2.84949e-08	1.44008	0.011	0.004	0.000547928
AP3B2	5.83292e-44	1.4379	0.072	0.027	1.12161e-39
AC106047.1	4.071e-12	1.43585	0.019	0.007	7.82812e-08
ZC3H11B	4.4961e-07	1.43585	0.01	0.004	0.00864556
ZFP69B	9.54588e-68	1.4351	0.108	0.04	1.83558e-63
DMRTA1	8.22298e-62	1.43507	0.1	0.037	1.5812e-57
BRWD1-AS2	4.87102e-08	1.43484	0.011	0.004	0.000936649
GLIPR2	4.86901e-14	1.43376	0.022	0.008	9.36262e-10
RASA3	5.79647e-139	1.43195	0.232	0.093	1.1146e-134
LYPD1	2.00518e-224	1.43154	0.414	0.202	3.85575e-220
ACSL1	1.38724e-58	1.43119	0.094	0.035	2.66752e-54
CCDC9B	9.59645e-142	1.42925	0.229	0.089	1.8453e-137
EPHX3	2.11388e-43	1.42846	0.071	0.026	4.06477e-39
GRIPAP1	0	1.42695	0.496	0.219	0
AL049543.1	4.7537e-27	1.42568	0.044	0.016	9.14088e-23
ITGA5	3.3015e-215	1.42557	0.335	0.135	6.34845e-211
FLOT1	5.79237e-242	1.42547	0.378	0.158	1.11381e-237
AC005838.2	3.62326e-53	1.42508	0.088	0.033	6.96717e-49
PPM1M	2.89025e-80	1.42473	0.135	0.052	5.55766e-76
SGSM3	1.05563e-09	1.42396	0.014	0.005	2.02986e-05
CAPG	0	1.4236	0.587	0.318	0
TMEM41B	1.64697e-183	1.42247	0.295	0.119	3.16697e-179
NTN4	1.07073e-20	1.4188	0.032	0.012	2.05892e-16
SPATA7	1.12865e-15	1.41712	0.024	0.009	2.17027e-11
AC090912.2	2.5676e-07	1.41643	0.01	0.004	0.00493724
SLC9A9	5.52173e-10	1.41608	0.016	0.006	1.06177e-05
SGMS1	5.60254e-74	1.41555	0.125	0.048	1.07731e-69
ZXDB	3.98135e-18	1.41515	0.029	0.011	7.65573e-14
ANKRD18B	2.46904e-121	1.41382	0.201	0.079	4.74772e-117
PUS10	3.80727e-38	1.41332	0.063	0.023	7.321e-34
CHGB	3.57079e-21	1.41311	0.033	0.012	6.86627e-17
F8A3	5.40496e-09	1.41105	0.013	0.005	0.000103932
OSGEPL1-AS1	1.43221e-08	1.41076	0.014	0.005	0.0002754
GLRX2	0	1.41068	0.929	0.674	0
ACSS1	4.5386e-20	1.4103	0.033	0.013	8.72728e-16
RBM34	1.66347e-80	1.41026	0.132	0.05	3.19869e-76
OAS3	7.93985e-151	1.40976	0.256	0.105	1.52675e-146
ATP7A	7.91978e-68	1.40917	0.114	0.044	1.5229e-63
MOCOS	3.30045e-222	1.40785	0.364	0.156	6.34644e-218
LRRC56	8.52411e-08	1.40766	0.011	0.004	0.0016391
PHLDB3	2.74111e-111	1.40678	0.188	0.074	5.27088e-107
FAM135A	2.83126e-53	1.40669	0.089	0.034	5.44422e-49
SMPD1	1.66835e-48	1.40607	0.083	0.032	3.20807e-44
STIM1	1.86623e-63	1.40515	0.104	0.039	3.58857e-59
NBEA	2.04959e-50	1.40428	0.089	0.035	3.94116e-46
NFE2L2	0	1.40342	0.821	0.493	0
CATSPER1	2.16089e-168	1.40238	0.28	0.114	4.15518e-164
DLC1	1.62359e-140	1.40219	0.25	0.105	3.12201e-136
CAPN12	2.53553e-18	1.40153	0.029	0.011	4.87557e-14
MNT	1.07068e-106	1.40145	0.176	0.068	2.05882e-102
OLMALINC	4.91042e-97	1.40061	0.158	0.06	9.44225e-93
CNTNAP1	5.41827e-15	1.40028	0.024	0.009	1.04188e-10
[truncated: 11,712 more rows]

## Sheet: E_Drug-persister vs. Parental
gene	p_val	avg_log2FC	pct.1 (Drug-persister)	pct.2 (Parental)	p_val_adj
[truncated: 15,233 more rows]

[truncated: 1 more sheets: F_CTL- vs. Drug-persister]
