# Supplementary material for: Antigenic cancer persister cells survive direct T cell attack
Source: bioRxiv. 2025 Mar 17:2025.03.14.643359. Preprint. [Version 1] doi: 10.1101/2025.03.14.643359 (PMC11956947; doi:10.1101/2025.03.14.643359)
Supplement: Supplement 6 — Table S3. Excel file containing marker genes of cell clusters identified by scRNA-seq [file media-6.xlsx]

## Sheet: Table Legend
Tab	Test used to identify gene expression markers of cell clusters	Seurat description of the test
A	ROC analysis	Identifies 'markers' of gene expression using ROC analysis. For each gene, evaluates (using AUC) a classifier built on that gene alone, to classify between two groups of cells. An AUC value of 1 means that expression values for this gene alone can perfectly classify the two groupings (i.e. Each of the cells in cells.1 exhibit a higher level than each of the cells in cells.2). An AUC value of 0 al…
B	Wilcoxon Rank Sum tests	Identifies differentially expressed genes between two groups of cells using a Wilcoxon Rank Sum test (default).

## Sheet: A_ROC analysis
gene	myAUC	avg_diff	power	avg_log2FC	pct.1	pct.2	cluster
HIST1H4C	0.932	1.23837	0.864	1.90602	1	0.84	0
HIST1H1D	0.904	1.45074	0.808	2.70772	0.956	0.475	0
HIST1H1E	0.876	1.1431	0.752	2.5296	0.915	0.374	0
HIST1H1B	0.867	1.06048	0.734	3.22006	0.835	0.188	0
HIST2H2AC	0.824	0.82932	0.648	2.33196	0.828	0.278	0
PA2G4	0.746	0.39877	0.492	0.654745	0.998	0.945	0
HSPD1	0.744	0.412653	0.488	0.672115	0.998	0.946	0
HIST1H1C	0.743	0.523433	0.486	1.25146	0.849	0.498	0
NCL	0.742	0.43714	0.484	0.693108	0.998	0.939	0
GAPDH	0.741	0.306453	0.482	0.455434	1	0.999	0
SERBP1	0.741	0.345009	0.482	0.540007	1	0.993	0
HSP90AB1	0.735	0.37692	0.47	0.580934	1	0.979	0
HSPA8	0.73	0.476677	0.46	0.779648	0.984	0.855	0
ENO1	0.722	0.363409	0.444	0.572319	1	0.963	0
PRKDC	0.715	0.338412	0.43	0.596951	0.991	0.946	0
RPL35	0.707	0.218179	0.414	0.324702	1	1	0
HNRNPAB	0.707	0.332416	0.414	0.554848	0.998	0.953	0
HMGB1	0.706	0.349433	0.412	0.538941	1	0.972	0
HIST1H2AH	0.703	0.453858	0.406	2.71587	0.492	0.097	0
HIST1H1A	0.701	0.597128	0.402	3.02331	0.484	0.096	0
STMN1	0.701	0.383862	0.402	0.673911	0.982	0.828	0
LRRC75A	0.914	1.15745	0.828	2.64637	0.955	0.286	1
EIF5A	0.84	0.494327	0.68	0.787068	1	0.984	1
ACTB	0.84	0.44797	0.68	0.680132	1	0.998	1
PRDX1	0.832	0.540066	0.664	0.852976	1	0.949	1
HNRNPH1	0.827	0.637778	0.654	1.26328	0.973	0.747	1
HSP90AA1	0.822	0.504023	0.644	0.757454	1	0.996	1
MT2A	0.818	0.530258	0.636	0.798877	1	0.929	1
SRSF3	0.818	0.548678	0.636	0.955783	0.997	0.906	1
MAGEA4	0.814	0.535501	0.628	0.951598	0.992	0.912	1
LDHA	0.809	0.548249	0.618	0.968966	0.995	0.866	1
RAN	0.803	0.472845	0.606	0.762041	0.999	0.959	1
VIM	0.797	0.341436	0.594	0.52066	1	0.995	1
RPS9	0.792	0.288176	0.584	0.438777	1	1	1
NPM1	0.792	0.428029	0.584	0.646559	1	0.996	1
STRAP	0.791	0.556712	0.582	1.12666	0.96	0.728	1
RPL18	0.789	0.2526	0.578	0.378294	1	1	1
RPL24	0.785	0.286638	0.57	0.436992	1	1	1
RPS19	0.784	0.237187	0.568	0.351167	1	1	1
UBA52	0.782	0.282685	0.564	0.427968	1	1	1
RPS14	0.78	0.20525	0.56	0.303441	1	1	1
RPL27	0.778	0.272076	0.556	0.416939	1	1	1
SLC3A2	0.777	0.51824	0.554	1.01531	0.974	0.739	1
CAV1	0.777	0.557047	0.554	1.03581	0.974	0.644	1
RPS7	0.775	0.23525	0.55	0.353258	1	1	1
FAU	0.773	0.271263	0.546	0.415514	1	1	1
C1orf56	0.772	0.529981	0.544	1.95966	0.733	0.225	1
PTMA	0.771	0.37081	0.542	0.558527	1	0.997	1
H2AFZ	0.77	0.395966	0.54	0.613211	1	0.968	1
C1QBP	0.765	0.393416	0.53	0.644424	1	0.969	1
PTGES3	0.765	0.423103	0.53	0.703271	0.997	0.946	1
RPS16	0.762	0.228098	0.524	0.342124	1	1	1
PCLAF	0.76	0.492105	0.52	0.961977	0.974	0.67	1
RPSA	0.758	0.285596	0.516	0.428876	1	1	1
TUBB4B	0.755	0.438305	0.51	0.744009	0.997	0.865	1
CKS2	0.755	0.471553	0.51	0.831838	0.992	0.775	1
HSPE1	0.755	0.40548	0.51	0.659477	0.999	0.951	1
CTNNB1	0.752	0.483095	0.504	1.30683	0.848	0.467	1
SUMO2	0.751	0.371798	0.502	0.62554	0.997	0.969	1
TXN	0.75	0.29534	0.5	0.456258	1	0.996	1
SLC25A5	0.75	0.4173	0.5	0.770273	0.987	0.875	1
MAD2L1	0.75	0.49543	0.5	1.45167	0.805	0.388	1
RPL23	0.749	0.349585	0.498	0.535511	1	0.998	1
SUB1	0.746	0.34022	0.492	0.579028	1	0.982	1
RPS11	0.744	0.299339	0.488	0.457621	1	1	1
NACA	0.743	0.243665	0.486	0.376953	1	1	1
BTF3	0.742	0.254093	0.484	0.394791	1	0.999	1
PSMB7	0.737	0.40132	0.474	0.78343	0.971	0.832	1
HINT1	0.737	0.266364	0.474	0.417598	1	0.999	1
TUBA1C	0.735	0.400143	0.47	0.712421	0.993	0.854	1
RPL3	0.734	0.245704	0.468	0.378301	1	1	1
TUBA1B	0.734	0.378309	0.468	0.593878	1	0.935	1
EIF3I	0.734	0.395826	0.468	0.78213	0.969	0.835	1
CALR	0.733	0.346588	0.466	0.581649	0.997	0.954	1
FKBP1A	0.733	0.397387	0.466	0.764176	0.972	0.833	1
RPL27A	0.733	0.309395	0.466	0.484595	0.999	0.997	1
ATP5MC3	0.732	0.362767	0.464	0.652312	0.994	0.924	1
RPS5	0.73	0.193603	0.46	0.289907	1	1	1
RPL18A	0.728	0.169536	0.456	0.250907	1	1	1
PRDX3	0.728	0.42992	0.456	1.00257	0.892	0.629	1
RPL35A	0.728	0.223063	0.456	0.342986	1	1	1
ATP1B3	0.727	0.425486	0.454	0.971911	0.9	0.662	1
ACTG1	0.725	0.297836	0.45	0.467141	1	0.99	1
SRSF2	0.725	0.381864	0.45	0.751231	0.963	0.796	1
RPS25	0.725	0.201073	0.45	0.306708	1	1	1
EIF3E	0.724	0.399882	0.448	0.833736	0.945	0.761	1
RPS27A	0.723	0.1636	0.446	0.242531	1	1	1
SLC25A3	0.722	0.330377	0.444	0.574626	0.997	0.963	1
PPIA	0.722	0.263609	0.444	0.41386	1	0.995	1
RPL15	0.722	0.161675	0.444	0.240405	1	1	1
TOMM22	0.72	0.389497	0.44	0.804661	0.948	0.772	1
DKK1	0.72	0.36809	0.44	1.01564	0.771	0.346	1
TYMS	0.719	0.404921	0.438	0.876017	0.932	0.631	1
TUFM	0.719	0.37385	0.438	0.757559	0.961	0.801	1
CFL1	0.719	0.223107	0.438	0.342031	1	1	1
LMNA	0.719	0.297393	0.438	0.484487	0.999	0.973	1
FABP5	0.718	0.376714	0.436	0.710435	0.976	0.796	1
NDUFAB1	0.717	0.328118	0.434	0.586175	0.996	0.949	1
IL13RA2	0.717	0.378042	0.434	0.78944	0.951	0.656	1
H3F3A	0.716	0.257997	0.432	0.406759	1	0.997	1
POMP	0.715	0.259244	0.43	0.411788	1	0.994	1
SRSF7	0.715	0.365437	0.43	0.71419	0.974	0.804	1
CYCS	0.713	0.330677	0.426	0.604728	0.99	0.913	1
TRMT112	0.712	0.275761	0.424	0.456938	1	0.988	1
RPS23	0.712	0.150282	0.424	0.222654	1	1	1
PSMD11	0.711	0.385391	0.422	0.872337	0.906	0.689	1
VDAC3	0.709	0.395821	0.418	1.15087	0.781	0.453	1
SNRPF	0.707	0.303728	0.414	0.522954	0.999	0.946	1
CHCHD2	0.707	0.224563	0.414	0.355333	1	0.999	1
NME1	0.705	0.302726	0.41	0.521282	0.999	0.944	1
EIF4A1	0.704	0.339256	0.408	0.672718	0.966	0.848	1
RPS20	0.704	0.250789	0.408	0.392187	0.999	0.998	1
HMGN2	0.704	0.322639	0.408	0.519168	0.999	0.948	1
CKS1B	0.703	0.33823	0.406	0.612867	0.988	0.83	1
TFAP2C	0.702	0.381459	0.404	1.22546	0.725	0.371	1
SSBP1	0.702	0.30379	0.404	0.527659	0.997	0.93	1
SNRPE	0.702	0.253016	0.404	0.410091	1	0.992	1
KPNA2	0.701	0.352425	0.402	0.834877	0.875	0.543	1
SERPINE2	0.701	0.302695	0.402	0.471061	1	0.926	1
UBE2C	0.921	1.1161	0.842	1.99873	0.99	0.615	2
TOP2A	0.917	1.05	0.834	1.92326	0.994	0.616	2
CENPF	0.91	0.983663	0.82	1.71631	0.998	0.695	2
ASPM	0.884	0.913814	0.768	1.92029	0.976	0.502	2
AURKA	0.874	0.868222	0.748	2.03062	0.955	0.411	2
TPX2	0.85	0.745939	0.7	1.49455	0.983	0.627	2
MKI67	0.833	0.745415	0.666	1.51637	0.964	0.585	2
CCNB1	0.833	0.748943	0.666	1.52651	0.965	0.563	2
GTSE1	0.819	0.655177	0.638	1.88337	0.872	0.348	2
CKS2	0.818	0.656621	0.636	1.14424	0.995	0.776	2
CKAP2	0.814	0.657244	0.628	1.63356	0.91	0.469	2
UBE2S	0.808	0.531598	0.616	0.843257	1	0.923	2
KPNA2	0.805	0.664572	0.61	1.49271	0.93	0.539	2
HSPA8	0.8	0.680281	0.6	1.09997	0.987	0.862	2
HMGB2	0.799	0.622751	0.598	1.31609	0.951	0.597	2
PLK1	0.793	0.590057	0.586	1.79071	0.834	0.326	2
NUSAP1	0.791	0.618826	0.582	1.39448	0.927	0.54	2
CDK1	0.779	0.588315	0.558	1.6818	0.823	0.364	2
TUBA1C	0.764	0.479714	0.528	0.848706	0.992	0.854	2
HMMR	0.762	0.534352	0.524	1.48581	0.822	0.388	2
CDC20	0.761	0.522506	0.522	1.30578	0.887	0.465	2
CDCA8	0.757	0.509366	0.514	1.79007	0.736	0.273	2
DEPDC1	0.755	0.504844	0.51	1.63824	0.762	0.31	2
ARL6IP1	0.753	0.528524	0.506	1.36519	0.846	0.468	2
HJURP	0.743	0.50385	0.486	1.93795	0.675	0.231	2
JPT1	0.741	0.380086	0.482	0.637794	1	0.95	2
KIF23	0.738	0.477306	0.476	1.49532	0.759	0.352	2
DBF4	0.736	0.453963	0.472	1.2163	0.84	0.489	2
FAM83D	0.735	0.493961	0.47	2.11672	0.632	0.193	2
BIRC5	0.734	0.431127	0.468	1.06771	0.89	0.527	2
DLGAP5	0.732	0.47344	0.464	1.56931	0.718	0.309	2
CENPE	0.732	0.455487	0.464	1.69247	0.687	0.26	2
KIF14	0.731	0.464187	0.462	1.63456	0.7	0.284	2
SERBP1	0.731	0.325031	0.462	0.508186	1	0.993	2
CENPA	0.728	0.462981	0.456	1.83366	0.654	0.228	2
KIF2C	0.728	0.44482	0.456	1.50966	0.721	0.313	2
CEP55	0.726	0.430334	0.452	1.25342	0.79	0.404	2
NUF2	0.719	0.420499	0.438	1.25395	0.778	0.394	2
PIF1	0.718	0.485873	0.436	2.30036	0.564	0.152	2
SGO2	0.717	0.419465	0.434	1.52328	0.685	0.296	2
ARHGAP11A	0.715	0.436562	0.43	1.49345	0.694	0.315	2
TUBB4B	0.715	0.390343	0.43	0.664239	0.991	0.867	2
HSPD1	0.713	0.353703	0.426	0.575762	0.999	0.949	2
KIF11	0.712	0.406352	0.424	1.28594	0.745	0.374	2
KIF20B	0.712	0.39565	0.424	1.12788	0.799	0.439	2
ANLN	0.704	0.387622	0.408	1.26659	0.718	0.353	2
CCNF	0.703	0.405063	0.406	1.86536	0.578	0.196	2
HNRNPDL	0.702	0.342904	0.404	0.654825	0.976	0.866	2
RPS2	0.848	0.403734	0.696	0.59577	1	1	3
RPSA	0.845	0.44216	0.69	0.662449	1	1	3
MT-ND2	0.833	0.522291	0.666	0.783177	1	0.998	3
RPS20	0.801	0.454426	0.602	0.706364	1	0.998	3
KPNB1	0.783	0.481663	0.566	0.863136	0.993	0.914	3
SRSF2	0.78	0.530592	0.56	1.02541	0.967	0.798	3
MT-ND6	0.776	0.633165	0.552	1.07905	0.979	0.872	3
RPLP0	0.774	0.27701	0.548	0.415822	1	1	3
YBX1	0.762	0.325898	0.524	0.499355	1	0.999	3
SLC7A5	0.761	0.565079	0.522	1.15279	0.92	0.662	3
HMGN2	0.748	0.410317	0.496	0.657738	0.998	0.948	3
COTL1	0.746	0.46235	0.492	0.850569	0.981	0.805	3
PCLAF	0.746	0.491074	0.492	0.958438	0.955	0.675	3
PPM1G	0.743	0.402434	0.486	0.719463	0.99	0.917	3
RAN	0.742	0.383383	0.484	0.619757	0.999	0.96	3
PTGES3	0.734	0.383627	0.468	0.638584	0.997	0.947	3
PTP4A2	0.734	0.427267	0.468	0.893972	0.941	0.752	3
PPP1R14B	0.729	0.275232	0.458	0.426137	1	0.999	3
SMS	0.726	0.397167	0.452	0.72149	0.982	0.874	3
MTDH	0.725	0.352907	0.45	0.631703	0.991	0.951	3
PGAM1	0.723	0.382724	0.446	0.715239	0.98	0.867	3
PPP1CC	0.719	0.419598	0.438	0.996445	0.871	0.612	3
EI24	0.719	0.417661	0.438	0.904186	0.913	0.691	3
MAZ	0.717	0.394974	0.434	0.871567	0.915	0.704	3
SUMO2	0.716	0.325465	0.432	0.548774	0.997	0.969	3
SSRP1	0.715	0.377156	0.43	0.736568	0.963	0.838	3
HSPH1	0.713	0.408205	0.426	0.794221	0.952	0.801	3
HDGF	0.712	0.367576	0.424	0.694005	0.973	0.877	3
H2AFZ	0.71	0.326144	0.42	0.505876	1	0.968	3
UBE2S	0.709	0.366589	0.418	0.584652	0.999	0.923	3
STRAP	0.709	0.382799	0.418	0.790403	0.937	0.732	3
CAVIN1	0.708	0.403331	0.416	0.853498	0.912	0.735	3
KIF5B	0.705	0.394852	0.41	0.840706	0.908	0.73	3
HNRNPC	0.704	0.287402	0.408	0.490471	0.999	0.976	3
SRSF3	0.703	0.338941	0.406	0.598567	0.982	0.908	3
MT-ND1	0.702	0.209352	0.404	0.321851	1	0.994	3
H3F3B	0.702	0.253879	0.404	0.396181	1	0.999	3
NOP56	0.701	0.368159	0.402	0.749305	0.939	0.768	3
NPM1	0.893	0.630005	0.786	0.948313	1	0.996	4
LRRC75A	0.878	0.910337	0.756	2.08343	0.954	0.299	4
PTMA	0.877	0.522661	0.754	0.785176	1	0.997	4
HSP90AA1	0.867	0.582015	0.734	0.873315	1	0.996	4
CALR	0.861	0.605704	0.722	1.00157	1	0.955	4
ACTB	0.855	0.467874	0.71	0.70973	1	0.998	4
HNRNPH1	0.854	0.70046	0.708	1.37071	0.98	0.751	4
EIF5A	0.852	0.510094	0.704	0.810795	1	0.984	4
SRSF3	0.845	0.610782	0.69	1.05698	1	0.908	4
PRDX1	0.845	0.558477	0.69	0.880519	1	0.95	4
MAGEA4	0.834	0.576559	0.668	1.01861	0.996	0.914	4
MT2A	0.828	0.549576	0.656	0.827304	1	0.93	4
PTGES3	0.812	0.509695	0.624	0.842296	1	0.947	4
SFPQ	0.808	0.567789	0.616	1.0514	0.99	0.847	4
HNRNPA1	0.804	0.467834	0.608	0.78702	1	0.968	4
HSP90AB1	0.804	0.473896	0.608	0.727356	1	0.981	4
RPS9	0.802	0.297726	0.604	0.453082	1	1	4
NACA	0.797	0.303733	0.594	0.468942	1	1	4
LDHA	0.795	0.509195	0.59	0.899931	0.997	0.868	4
TUBB4B	0.79	0.498723	0.58	0.842126	0.999	0.868	4
CCT3	0.79	0.503325	0.58	0.897156	0.996	0.868	4
SET	0.787	0.401337	0.574	0.632092	1	0.992	4
STRAP	0.781	0.520498	0.562	1.05257	0.965	0.732	4
RPL3	0.776	0.301521	0.552	0.463427	1	1	4
CFL1	0.776	0.282274	0.552	0.432002	1	1	4
VIM	0.774	0.310736	0.548	0.473967	1	0.995	4
SLC25A3	0.77	0.395452	0.54	0.683598	0.998	0.964	4
CCT5	0.77	0.457272	0.54	0.818266	0.996	0.875	4
RAN	0.769	0.409671	0.538	0.661135	1	0.96	4
C1QBP	0.767	0.39418	0.534	0.644916	1	0.969	4
SLC3A2	0.765	0.496093	0.53	0.970229	0.976	0.743	4
RPS19	0.759	0.215578	0.518	0.319208	1	1	4
LMNA	0.758	0.356763	0.516	0.579124	1	0.973	4
MAD2L1	0.757	0.500906	0.514	1.44808	0.817	0.395	4
UBA52	0.755	0.251248	0.51	0.3805	1	1	4
SRSF2	0.755	0.447261	0.51	0.870357	0.976	0.799	4
PKM	0.754	0.345876	0.508	0.568953	1	0.981	4
PPIA	0.754	0.302473	0.508	0.47404	1	0.995	4
RPL23	0.753	0.355177	0.506	0.543763	1	0.998	4
TUBA1C	0.752	0.428332	0.504	0.75935	0.996	0.856	4
HNRNPF	0.752	0.477281	0.504	1.11059	0.91	0.618	4
EIF3E	0.748	0.44201	0.496	0.9124	0.956	0.764	4
CTNNB1	0.745	0.478856	0.49	1.28418	0.834	0.476	4
UBC	0.744	0.42057	0.488	0.810901	0.981	0.809	4
KPNA2	0.743	0.445313	0.486	1.03015	0.914	0.546	4
TUBA1B	0.742	0.387703	0.484	0.608015	1	0.936	4
RPSA	0.742	0.260336	0.484	0.391009	1	1	4
YBX1	0.742	0.296887	0.484	0.455108	1	0.999	4
PRDX3	0.741	0.450219	0.482	1.03969	0.903	0.633	4
NASP	0.741	0.441619	0.482	0.895654	0.961	0.744	4
FKBP1A	0.739	0.402338	0.478	0.771058	0.98	0.835	4
HSPE1	0.739	0.374864	0.478	0.609861	1	0.952	4
SMS	0.738	0.390738	0.476	0.709328	0.993	0.875	4
NCL	0.738	0.498281	0.476	0.785865	1	0.943	4
CALM2	0.738	0.31232	0.476	0.502285	1	0.985	4
SNRPD1	0.737	0.364386	0.474	0.631769	0.999	0.934	4
PGK1	0.737	0.399425	0.474	0.792426	0.975	0.835	4
RPS11	0.736	0.282907	0.472	0.432508	1	1	4
PSMD11	0.735	0.43025	0.47	0.961314	0.915	0.693	4
DCAF13	0.735	0.430984	0.47	1.08331	0.875	0.567	4
ANP32B	0.73	0.371068	0.46	0.635427	0.997	0.941	4
NUDC	0.73	0.38538	0.46	0.722195	0.988	0.861	4
HSPA8	0.729	0.398657	0.458	0.651141	0.999	0.863	4
PCLAF	0.728	0.418655	0.456	0.822272	0.969	0.677	4
CAV1	0.728	0.415509	0.456	0.780325	0.983	0.65	4
TUBB	0.727	0.353408	0.454	0.597835	0.999	0.925	4
ATP1B3	0.727	0.41306	0.454	0.94058	0.909	0.666	4
SUMO2	0.726	0.328793	0.452	0.553915	0.999	0.969	4
DDX5	0.725	0.380395	0.45	0.732793	0.978	0.863	4
HMGB1	0.725	0.344071	0.45	0.529801	1	0.974	4
IL13RA2	0.725	0.38696	0.45	0.804052	0.959	0.661	4
RPL24	0.724	0.222353	0.448	0.339366	1	1	4
EIF3I	0.722	0.370348	0.444	0.731865	0.968	0.838	4
ACTG1	0.721	0.290862	0.442	0.45607	1	0.99	4
RRM2	0.721	0.416513	0.442	1.00906	0.869	0.529	4
SNRPF	0.72	0.324796	0.44	0.557723	0.996	0.947	4
RPL27A	0.72	0.284899	0.44	0.446344	1	0.997	4
DNAJA1	0.72	0.373262	0.44	0.700234	0.985	0.85	4
SLC25A5	0.72	0.353411	0.44	0.654816	0.988	0.877	4
H2AFZ	0.72	0.323661	0.44	0.501916	1	0.969	4
HMGN2	0.72	0.348534	0.44	0.559793	1	0.949	4
TYMS	0.718	0.396495	0.436	0.85522	0.939	0.637	4
LDHB	0.718	0.311358	0.436	0.523572	1	0.966	4
TUFM	0.717	0.365068	0.434	0.738289	0.968	0.804	4
RANBP1	0.716	0.341663	0.432	0.57806	0.998	0.91	4
CKS2	0.715	0.367182	0.43	0.651521	0.992	0.779	4
FAU	0.712	0.205014	0.424	0.314446	1	1	4
PSMB7	0.712	0.352761	0.424	0.690669	0.973	0.834	4
CCT8	0.711	0.373482	0.422	0.847357	0.917	0.672	4
COTL1	0.71	0.356791	0.42	0.66207	0.988	0.806	4
RPS16	0.709	0.175498	0.418	0.263409	1	1	4
DKK1	0.709	0.333517	0.418	0.923045	0.771	0.355	4
ANXA5	0.709	0.328702	0.418	0.624172	0.98	0.898	4
EIF4A1	0.708	0.346643	0.416	0.684874	0.971	0.85	4
MRFAP1	0.708	0.388202	0.416	0.899301	0.891	0.648	4
TOMM22	0.707	0.355258	0.414	0.735027	0.951	0.775	4
RPL18A	0.707	0.151658	0.414	0.224476	1	1	4
TXN	0.707	0.241389	0.414	0.373313	1	0.996	4
RPS14	0.706	0.146826	0.412	0.217178	1	1	4
SRSF7	0.706	0.339892	0.412	0.664574	0.977	0.807	4
ANP32E	0.706	0.386356	0.412	0.817035	0.937	0.713	4
NUCKS1	0.705	0.30198	0.41	0.52663	0.995	0.946	4
C1orf56	0.704	0.357822	0.408	1.3929	0.645	0.242	4
TFAP2C	0.703	0.38002	0.406	1.20894	0.737	0.377	4
YWHAE	0.703	0.263711	0.406	0.437524	0.999	0.988	4
FABP5	0.703	0.339589	0.406	0.64145	0.981	0.799	4
NQO1	0.702	0.321244	0.404	0.569597	0.993	0.886	4
BTF3	0.701	0.208817	0.402	0.324772	1	0.999	4
HLA-B	0.96	1.83753	0.92	2.92065	0.998	0.61	5
HLA-A	0.959	1.5772	0.918	2.75394	0.997	0.602	5
B2M	0.956	1.46534	0.912	2.19092	1	0.994	5
TIMP1	0.953	2.42634	0.906	3.65447	0.998	0.802	5
ATOX1	0.953	1.15262	0.906	1.7977	1	0.984	5
CD74	0.95	1.3955	0.9	2.15717	1	0.928	5
MIA	0.945	1.40432	0.89	2.53403	0.993	0.579	5
S100A6	0.943	0.959021	0.886	1.39819	1	0.999	5
WARS	0.94	1.62898	0.88	2.76315	0.996	0.449	5
PSMB9	0.931	1.20441	0.862	2.65486	0.985	0.348	5
IRF1	0.928	1.42181	0.856	2.77804	0.984	0.27	5
HLA-C	0.927	1.10936	0.854	2.23105	0.991	0.546	5
PSME2	0.924	1.10185	0.848	2.07789	0.993	0.64	5
PHLDA1	0.913	1.09583	0.826	1.97052	0.996	0.669	5
S100A11	0.907	0.772266	0.814	1.16454	1	0.997	5
S100A13	0.902	0.914194	0.804	1.45146	0.998	0.978	5
MT-CO2	0.899	0.772074	0.798	1.12356	1	0.999	5
LGALS1	0.899	0.699548	0.798	1.06928	1	0.996	5
SNRPB2	0.895	1.00066	0.79	1.60111	0.997	0.917	5
TFPI2	0.891	1.74665	0.782	3.28121	0.911	0.325	5
DDIT3	0.887	1.0057	0.774	2.44372	0.934	0.291	5
ISG15	0.887	1.16694	0.774	2.86738	0.909	0.316	5
STAT1	0.884	1.03325	0.768	2.32884	0.94	0.391	5
IFITM3	0.883	0.973015	0.766	1.87505	0.981	0.693	5
LMO4	0.88	0.933213	0.76	1.92087	0.973	0.549	5
PSME1	0.879	0.880564	0.758	1.95081	0.964	0.526	5
CTSS	0.879	1.04577	0.758	3.22083	0.854	0.132	5
SQSTM1	0.877	1.01057	0.754	1.67949	0.995	0.927	5
TMSB10	0.873	0.674017	0.746	1.00275	1	0.999	5
IFI35	0.866	0.913137	0.732	2.80695	0.857	0.228	5
NDUFA13	0.865	0.766044	0.73	1.51478	0.984	0.716	5
PDLIM4	0.865	0.900823	0.73	2.02787	0.941	0.528	5
ETHE1	0.859	1.0071	0.718	2.26242	0.921	0.479	5
EIF2S2	0.858	0.641928	0.716	1.039	1	0.963	5
ISG20	0.858	0.923183	0.716	1.98898	0.943	0.521	5
BTG1	0.858	0.833059	0.716	1.58902	0.98	0.671	5
CD63	0.857	0.643665	0.714	1.03214	1	0.981	5
PMEPA1	0.852	0.866169	0.704	1.50801	0.986	0.729	5
MT-ND3	0.849	0.46754	0.698	0.684874	1	0.998	5
IFI16	0.844	0.785213	0.688	1.84501	0.93	0.464	5
EMP3	0.841	0.720974	0.682	1.28052	0.992	0.884	5
PARP14	0.84	0.810012	0.68	2.33342	0.853	0.285	5
BST2	0.839	0.84454	0.678	3.02128	0.776	0.112	5
S100A16	0.837	0.753023	0.674	1.30129	0.992	0.876	5
XAF1	0.836	0.811103	0.672	3.43552	0.745	0.084	5
MAP1LC3B	0.836	0.804461	0.672	1.58101	0.961	0.693	5
TMSB4X	0.836	0.855532	0.672	1.58329	0.967	0.706	5
ITGB8	0.836	0.93294	0.672	2.63709	0.822	0.259	5
PSMB8	0.836	0.751411	0.672	1.98588	0.89	0.39	5
SPRR2D	0.833	1.48718	0.666	3.48379	0.753	0.115	5
LAP3	0.829	0.774521	0.658	1.92346	0.893	0.419	5
SLFN5	0.828	0.786192	0.656	2.41873	0.817	0.24	5
UBE2L6	0.827	0.711137	0.654	2.1307	0.852	0.295	5
NR4A1	0.825	0.821562	0.65	2.64164	0.785	0.189	5
RPS10	0.824	0.544897	0.648	0.94506	0.997	0.951	5
MDK	0.822	0.870332	0.644	1.83471	0.918	0.528	5
AIM2	0.822	0.770573	0.644	3.0077	0.74	0.108	5
NUB1	0.819	0.706958	0.638	1.79387	0.889	0.439	5
HLA-DRB5	0.819	0.761737	0.638	1.92518	0.872	0.415	5
SLCO4A1-AS1	0.812	0.90435	0.624	3.26754	0.722	0.152	5
SARS	0.812	0.646362	0.624	1.43973	0.94	0.57	5
ATG101	0.81	0.734838	0.62	1.61699	0.917	0.591	5
VAMP5	0.81	0.783168	0.62	1.71317	0.914	0.583	5
SH3BGRL3	0.81	0.463048	0.62	0.715482	1	0.999	5
C3	0.807	0.756578	0.614	3.44029	0.683	0.077	5
RNF181	0.804	0.620326	0.608	1.47072	0.918	0.583	5
MALAT1	0.799	0.54105	0.598	0.787418	1	1	5
OPTN	0.797	0.64077	0.594	2.30815	0.755	0.215	5
CCND1	0.795	0.666359	0.59	1.09994	0.993	0.877	5
HLA-E	0.795	0.623842	0.59	1.77167	0.841	0.387	5
GBP1	0.795	0.728484	0.59	2.8431	0.695	0.124	5
IER2	0.793	0.658474	0.586	1.30207	0.94	0.686	5
PSMA4	0.792	0.52363	0.584	0.930259	0.994	0.9	5
RPL36A	0.791	0.544116	0.582	1.05327	0.98	0.825	5
MAP1B	0.791	0.658321	0.582	1.63398	0.865	0.432	5
HLA-DQA1	0.79	0.676862	0.58	2.75867	0.693	0.136	5
MCL1	0.79	0.641675	0.58	1.51865	0.897	0.554	5
GARS	0.788	0.594013	0.576	1.283	0.932	0.636	5
ATP5F1E	0.787	0.393191	0.574	0.592935	1	1	5
RHOC	0.787	0.59748	0.574	1.22285	0.948	0.737	5
GNG11	0.786	0.725286	0.572	1.54451	0.912	0.642	5
DCBLD2	0.786	0.550784	0.572	1.00483	0.984	0.848	5
IFI6	0.785	0.689813	0.57	2.45989	0.726	0.212	5
RPL26	0.78	0.312232	0.56	0.470533	1	1	5
NRP1	0.78	0.676776	0.56	2.1524	0.758	0.293	5
PHLDA3	0.78	0.725005	0.56	1.8328	0.833	0.463	5
PYGB	0.777	0.603339	0.554	1.44834	0.885	0.55	5
GNG4	0.777	0.72356	0.554	2.35389	0.728	0.265	5
S100P	0.776	0.878713	0.552	3.59923	0.612	0.069	5
NDUFB8	0.775	0.538908	0.55	1.08335	0.965	0.78	5
SAT1	0.775	0.75224	0.55	1.94948	0.775	0.313	5
HLA-DPA1	0.774	0.619285	0.548	1.36284	0.897	0.618	5
TAGLN3	0.773	0.772329	0.546	2.9923	0.636	0.104	5
GLRX2	0.773	0.580397	0.546	1.20122	0.938	0.722	5
PFDN2	0.773	0.426225	0.546	0.677769	1	0.984	5
MT-CO3	0.772	0.375495	0.544	0.54916	1	0.998	5
TAP1	0.77	0.568719	0.54	2.51041	0.668	0.155	5
TARS	0.768	0.508647	0.536	1.0054	0.969	0.771	5
MT-ND5	0.767	0.474436	0.534	0.736721	1	0.977	5
CAPS	0.767	0.754152	0.534	1.84676	0.805	0.411	5
FERMT1	0.761	1.45964	0.522	2.67686	0.785	0.466	5
CAVIN3	0.761	0.567062	0.522	1.2015	0.921	0.702	5
ICAM1	0.759	0.623907	0.518	2.72946	0.624	0.122	5
CAMTA2	0.759	0.549335	0.518	1.94933	0.719	0.255	5
EIF1	0.758	0.364037	0.516	0.562546	1	1	5
CEMIP2	0.757	0.661283	0.514	1.79851	0.778	0.388	5
VGF	0.756	0.743476	0.512	2.62267	0.657	0.2	5
STK17A	0.754	0.579936	0.508	1.23556	0.907	0.664	5
CAPG	0.754	0.566259	0.508	1.75803	0.756	0.36	5
ASNS	0.749	0.517471	0.498	1.7968	0.719	0.272	5
CHMP2A	0.743	0.471956	0.486	1.0366	0.926	0.695	5
SEZ6L2	0.742	0.513192	0.484	1.75137	0.72	0.301	5
DUSP6	0.742	0.626169	0.484	1.46736	0.827	0.516	5
NEAT1	0.742	0.507963	0.484	0.769587	1	0.985	5
CARHSP1	0.741	0.575197	0.482	1.26224	0.879	0.662	5
CALCOCO2	0.738	0.491318	0.476	1.43635	0.776	0.414	5
EIF4EBP1	0.738	0.420586	0.476	0.726427	0.988	0.921	5
PDLIM7	0.737	0.516427	0.474	1.31442	0.831	0.527	5
MT-ND4	0.736	0.267631	0.472	0.392351	1	0.998	5
IFIT3	0.736	0.580972	0.472	2.62976	0.585	0.134	5
SLC20A1	0.736	0.54788	0.472	1.36792	0.819	0.508	5
PRDX5	0.735	0.392593	0.47	0.712177	0.99	0.932	5
TAPBP	0.735	0.486627	0.47	1.75174	0.695	0.285	5
CTSL	0.734	0.602013	0.468	1.5681	0.795	0.476	5
RPS15A	0.733	0.232905	0.466	0.347324	1	1	5
COX6A1	0.733	0.354654	0.466	0.632302	0.992	0.956	5
CTHRC1	0.733	0.522731	0.466	1.81466	0.683	0.275	5
ARPC1B	0.733	0.467747	0.466	1.2181	0.843	0.546	5
TAX1BP1	0.732	0.442826	0.464	0.952989	0.927	0.731	5
HLA-DQA2	0.732	0.476457	0.464	2.52526	0.573	0.119	5
COX6C	0.73	0.374264	0.46	0.670062	0.991	0.94	5
HSPA5	0.729	0.510633	0.458	0.910862	0.962	0.867	5
HLA-DRB1	0.728	0.492191	0.456	1.53604	0.729	0.357	5
NAMPT	0.727	0.5243	0.454	1.45478	0.767	0.438	5
CD55	0.727	0.715299	0.454	2.33737	0.648	0.252	5
ROMO1	0.726	0.409714	0.452	0.736382	0.986	0.937	5
CSPG4	0.726	0.4859	0.452	2.02138	0.629	0.22	5
HLA-DRA	0.726	0.525603	0.452	1.01963	0.913	0.748	5
RPS27	0.726	0.224853	0.452	0.332784	1	1	5
RBCK1	0.725	0.476616	0.45	1.11834	0.863	0.617	5
RAMP1	0.725	0.568191	0.45	1.94794	0.652	0.269	5
C4orf48	0.724	0.404859	0.448	0.757923	0.972	0.901	5
BCL2A1	0.723	0.605179	0.446	2.73007	0.534	0.092	5
CST3	0.722	0.416644	0.444	0.818817	0.961	0.84	5
PTPRZ1	0.722	0.777784	0.444	4.2533	0.48	0.045	5
AP001453.2	0.721	0.481823	0.442	1.61738	0.695	0.324	5
SFRP1	0.72	0.572676	0.44	1.16334	0.879	0.674	5
MT-CO1	0.717	0.135079	0.434	0.197895	1	0.999	5
APOBEC3G	0.717	0.518424	0.434	2.59521	0.544	0.135	5
ID1	0.717	0.455427	0.434	0.893552	0.918	0.698	5
SAMD9L	0.716	0.474687	0.432	2.59204	0.531	0.113	5
SLCO4A1	0.715	0.547932	0.43	1.70578	0.688	0.343	5
MT-CYB	0.714	0.297002	0.428	0.439772	1	0.998	5
LY6E	0.711	0.395992	0.422	0.762639	0.965	0.847	5
GPAT3	0.711	0.451935	0.422	1.10417	0.834	0.566	5
DTX3L	0.711	0.430322	0.422	1.98369	0.58	0.179	5
PMAIP1	0.709	0.411551	0.418	1.22116	0.748	0.387	5
NMT1	0.708	0.383938	0.416	0.878389	0.901	0.647	5
PFKFB4	0.708	0.469563	0.416	1.95002	0.588	0.201	5
RAB13	0.708	0.390112	0.416	0.764873	0.96	0.849	5
NDUFA11	0.707	0.333937	0.414	0.629674	0.983	0.899	5
SLC38A2	0.706	0.4123	0.412	1.10467	0.801	0.501	5
LEMD1	0.706	0.508972	0.412	3.61294	0.457	0.052	5
APOL6	0.705	0.406254	0.41	2.11851	0.542	0.143	5
SNHG25	0.705	0.446217	0.41	1.07343	0.837	0.578	5
GADD45A	0.702	0.422358	0.404	1.09414	0.764	0.453	5
PPP1R15A	0.701	0.411564	0.402	1.11498	0.752	0.422	5
COL5A2	0.972	1.71861	0.944	3.51533	0.993	0.358	6
EEF1A1	0.963	0.827514	0.926	1.22262	1	1	6
S100A1	0.952	1.6743	0.904	3.28207	0.984	0.307	6
ANK3	0.949	1.7519	0.898	5.07626	0.926	0.118	6
TXNIP	0.947	1.51596	0.894	3.94139	0.95	0.176	6
MT-CO1	0.942	0.939898	0.884	1.37176	0.999	0.999	6
OLFML2A	0.938	1.60254	0.876	5.0269	0.905	0.072	6
NOV	0.938	2.5184	0.876	6.22792	0.898	0.071	6
ATP2B4	0.935	1.50964	0.87	4.01316	0.932	0.192	6
COL9A3	0.934	1.28243	0.868	2.89617	0.968	0.447	6
METRN	0.932	1.14625	0.864	2.125	0.995	0.732	6
CLU	0.929	2.11953	0.858	4.32304	0.918	0.132	6
MOXD1	0.915	1.19817	0.83	4.74968	0.864	0.059	6
MT-ND4	0.912	0.759409	0.824	1.11043	0.998	0.999	6
CD44	0.91	1.01412	0.82	1.88273	0.987	0.773	6
COL4A3BP	0.908	1.24248	0.816	3.5965	0.895	0.231	6
CTSD	0.905	1.14272	0.81	2.70488	0.94	0.409	6
ATP1B1	0.903	1.2274	0.806	2.33284	0.968	0.451	6
JUN	0.902	1.31953	0.804	3.70458	0.881	0.217	6
SCUBE3	0.901	1.44513	0.802	4.77942	0.837	0.05	6
NGFR	0.899	1.22626	0.798	4.09008	0.855	0.12	6
MARCKSL1	0.899	1.08637	0.798	2.09581	0.976	0.692	6
PSAP	0.896	1.00284	0.792	2.20647	0.962	0.548	6
NREP	0.896	1.12963	0.792	2.76643	0.916	0.218	6
NFIX	0.894	0.951162	0.788	2.25526	0.953	0.468	6
MALAT1	0.894	0.833086	0.788	1.21146	1	1	6
GAS7	0.892	1.22614	0.784	3.57156	0.869	0.221	6
THBS1	0.892	1.47246	0.784	2.31553	0.973	0.783	6
MEF2C	0.891	1.03523	0.782	4.28584	0.828	0.086	6
SCG5	0.884	1.52463	0.768	2.95521	0.893	0.227	6
C9orf16	0.882	0.878588	0.764	1.71144	0.983	0.698	6
SLITRK6	0.875	1.1837	0.75	3.21142	0.86	0.266	6
SPARC	0.873	0.996488	0.746	1.72663	0.982	0.831	6
NEAT1	0.868	0.961898	0.736	1.44774	1	0.985	6
MT-ND1	0.864	0.610078	0.728	0.929315	0.998	0.994	6
TIMP2	0.864	0.895198	0.728	2.31693	0.909	0.391	6
CHPF	0.864	0.901645	0.728	2.47041	0.885	0.34	6
PMEPA1	0.863	1.06432	0.726	1.83432	0.978	0.73	6
CD59	0.862	0.930383	0.724	1.91677	0.957	0.635	6
RPL23	0.861	0.626155	0.722	0.95314	1	0.998	6
TNS3	0.859	0.933316	0.718	3.21925	0.817	0.19	6
CXXC5	0.853	0.835995	0.706	2.44513	0.871	0.299	6
FZD1	0.852	0.964562	0.704	3.6793	0.77	0.096	6
FREM2	0.849	1.07732	0.698	5.74987	0.716	0.027	6
CALU	0.848	0.74242	0.696	1.47181	0.979	0.753	6
PDE1C	0.846	0.899297	0.692	2.31467	0.879	0.389	6
VGLL4	0.846	0.833567	0.692	2.49526	0.849	0.311	6
TMEM230	0.845	0.727439	0.69	1.64884	0.954	0.569	6
TPT1	0.844	0.460623	0.688	0.688563	1	1	6
MYLK	0.844	0.880428	0.688	3.6173	0.756	0.093	6
ZBTB20	0.843	0.879396	0.686	2.71051	0.826	0.244	6
SSR4	0.842	0.734552	0.684	1.39332	0.981	0.81	6
CKB	0.84	0.973044	0.68	2.27013	0.892	0.459	6
PPIC	0.84	0.817	0.68	2.13602	0.881	0.371	6
RHOB	0.835	1.00086	0.67	2.93783	0.799	0.234	6
NID1	0.835	0.831363	0.67	2.70622	0.808	0.234	6
ID3	0.834	1.02408	0.668	1.95563	0.932	0.618	6
MT-ND2	0.832	0.540057	0.664	0.80928	0.998	0.998	6
CDH19	0.832	0.761016	0.664	2.78456	0.789	0.193	6
ZEB2	0.831	0.875574	0.662	3.3663	0.751	0.15	6
TTC3	0.83	0.733365	0.66	1.85325	0.897	0.442	6
MT-CYB	0.828	0.506517	0.656	0.748504	0.999	0.998	6
RPL3	0.826	0.506	0.652	0.773913	1	1	6
ALCAM	0.826	0.854882	0.652	2.79257	0.779	0.198	6
RHOQ	0.826	0.71346	0.652	2.41229	0.813	0.253	6
FTL	0.823	0.541391	0.646	0.801755	1	0.999	6
SEMA3C	0.821	0.989983	0.642	2.81786	0.785	0.236	6
GRN	0.82	0.718924	0.64	2.13683	0.841	0.349	6
MMP15	0.82	0.945672	0.64	5.15874	0.665	0.033	6
SELENOW	0.819	0.614229	0.638	1.13928	0.989	0.869	6
FAM198B	0.819	0.898531	0.638	4.80351	0.668	0.038	6
TMEM47	0.817	0.940785	0.634	4.73282	0.666	0.043	6
EHBP1	0.816	0.743517	0.632	2.43073	0.799	0.278	6
RPS4X	0.813	0.389297	0.626	0.583094	1	1	6
TENM3	0.812	0.890205	0.624	3.20103	0.732	0.18	6
ATP6V1G1	0.81	0.591029	0.62	1.17826	0.976	0.788	6
MAF	0.808	0.803373	0.616	3.07991	0.721	0.152	6
MT-ATP6	0.804	0.391793	0.608	0.572179	0.999	0.998	6
CRTAP	0.804	0.619593	0.608	1.36713	0.938	0.661	6
ERBB3	0.803	0.842472	0.606	2.13019	0.821	0.413	6
RPS11	0.801	0.450554	0.602	0.686217	1	1	6
COPZ2	0.801	0.657454	0.602	2.2212	0.775	0.229	6
MMP2	0.801	0.711508	0.602	1.84576	0.851	0.396	6
MMP24OS	0.798	0.662114	0.596	1.80693	0.827	0.326	6
FLNA	0.797	0.625691	0.594	1.29064	0.944	0.723	6
SOX4	0.797	0.744898	0.594	1.76803	0.83	0.356	6
GULP1	0.794	0.654757	0.588	1.95302	0.811	0.347	6
DLGAP4	0.789	0.666862	0.578	1.98291	0.805	0.377	6
PLP1	0.789	0.733967	0.578	3.84392	0.634	0.078	6
S100B	0.786	0.75909	0.572	2.44836	0.736	0.231	6
FOXD3	0.785	0.739266	0.57	4.23684	0.611	0.054	6
HSPG2	0.785	0.663238	0.57	3.29072	0.648	0.104	6
COL9A2	0.784	0.646549	0.568	4.31577	0.603	0.044	6
SERINC3	0.783	0.581779	0.566	1.52017	0.87	0.5	6
FAM210B	0.782	0.637985	0.564	1.81899	0.821	0.409	6
SRP14	0.782	0.360995	0.564	0.570727	1	0.999	6
ATRX	0.782	0.574927	0.564	1.32089	0.921	0.633	6
UBL3	0.781	0.610311	0.562	2.30994	0.719	0.205	6
ATP6V0E1	0.781	0.55029	0.562	1.09331	0.963	0.789	6
MXD4	0.78	0.595541	0.56	2.28471	0.722	0.209	6
CUX1	0.779	0.587522	0.558	1.78307	0.809	0.375	6
DST	0.778	0.668762	0.556	1.91354	0.799	0.38	6
ZMAT3	0.778	0.633055	0.556	2.64177	0.682	0.167	6
NUDT4	0.777	0.675819	0.554	2.38378	0.726	0.255	6
RPL27A	0.777	0.494127	0.554	0.769063	1	0.997	6
ID1	0.776	0.755959	0.552	1.43677	0.922	0.699	6
PEBP1	0.776	0.5423	0.552	1.01877	0.98	0.848	6
RSRP1	0.776	0.621606	0.552	2.07807	0.753	0.295	6
TMEM59	0.775	0.62112	0.55	1.42322	0.9	0.619	6
PMP22	0.774	0.819173	0.548	1.76177	0.882	0.603	6
CRYAB	0.774	1.52333	0.548	5.32245	0.569	0.025	6
SLC35F1	0.774	0.6207	0.548	4.00343	0.591	0.053	6
DCT	0.773	0.868042	0.546	5.15139	0.566	0.022	6
POLK	0.773	0.626223	0.546	2.37372	0.707	0.231	6
MAP1LC3A	0.771	0.578337	0.542	1.99021	0.746	0.277	6
FLNB	0.771	0.60154	0.542	1.69701	0.814	0.415	6
PPP1R12A	0.768	0.670634	0.536	1.70604	0.828	0.49	6
ATP6AP2	0.768	0.570246	0.536	1.7675	0.787	0.365	6
DAG1	0.766	0.706233	0.532	1.8979	0.787	0.428	6
AKAP9	0.764	0.594197	0.528	1.45834	0.867	0.552	6
RPL13A	0.763	0.399172	0.526	0.615305	1	1	6
DDR1	0.763	0.556733	0.526	3.04232	0.611	0.105	6
LPGAT1	0.763	0.596094	0.526	1.6752	0.807	0.428	6
LINC00511	0.762	0.617325	0.524	1.89795	0.758	0.347	6
ANXA2	0.762	0.524759	0.524	0.884033	0.993	0.955	6
PNRC1	0.762	0.550367	0.524	2.4048	0.661	0.171	6
ANKRD44	0.762	0.61791	0.524	3.72381	0.575	0.063	6
CNN3	0.762	0.603254	0.524	1.26369	0.915	0.684	6
COL5A1	0.761	0.524331	0.522	1.79229	0.678	0.161	6
PIK3R1	0.761	0.640357	0.522	2.51582	0.667	0.202	6
CTSA	0.76	0.549326	0.52	1.77472	0.769	0.346	6
LCTL	0.76	0.564108	0.52	2.71494	0.632	0.142	6
SERF2	0.76	0.337465	0.52	0.529013	1	0.999	6
TUBA1A	0.76	0.656583	0.52	2.41142	0.675	0.213	6
CADM1	0.76	0.656012	0.52	2.31362	0.693	0.25	6
TFAP2A	0.76	0.607454	0.52	2.76315	0.632	0.149	6
HCFC1R1	0.759	0.604519	0.518	1.49546	0.839	0.519	6
PRUNE2	0.759	0.657712	0.518	4.21303	0.55	0.035	6
SEMA3B	0.758	0.585192	0.516	1.86469	0.744	0.322	6
PDE4DIP	0.758	0.581792	0.516	2.713	0.63	0.148	6
GRIK2	0.757	0.541366	0.514	3.54973	0.569	0.067	6
XIST	0.756	0.55105	0.512	1.20912	0.911	0.68	6
POLR2J3.1	0.756	0.508202	0.512	1.1232	0.922	0.696	6
CCDC85B	0.755	0.515827	0.51	0.929779	0.978	0.874	6
GLIS3	0.755	0.607989	0.51	2.31624	0.672	0.223	6
RCN2	0.753	0.524646	0.506	1.16519	0.923	0.648	6
FSTL3	0.752	0.589556	0.504	1.9436	0.721	0.292	6
HDAC9	0.752	0.576108	0.504	3.31938	0.572	0.085	6
RUNX1	0.751	0.659101	0.502	2.02665	0.726	0.336	6
SOCS2	0.751	0.547364	0.502	3.49969	0.56	0.07	6
ITGB1	0.751	0.476465	0.502	0.91056	0.971	0.869	6
PIGT	0.75	0.517678	0.5	1.57366	0.784	0.408	6
C1orf198	0.75	0.593693	0.5	2.84218	0.603	0.135	6
MT-CO2	0.749	0.39668	0.498	0.577939	0.999	0.999	6
CCDC9B	0.749	0.540955	0.498	2.23046	0.657	0.21	6
EIF4A2	0.749	0.506244	0.498	1.47011	0.811	0.425	6
ACTR2	0.748	0.467597	0.496	1.01954	0.934	0.717	6
JUND	0.747	0.575111	0.494	1.22128	0.898	0.656	6
PPIF	0.747	0.679041	0.494	1.68671	0.795	0.495	6
TGOLN2	0.747	0.481472	0.494	1.12281	0.91	0.647	6
CDC37L1	0.746	0.568991	0.492	1.91787	0.718	0.318	6
NINJ1	0.745	0.527247	0.49	2.222	0.645	0.188	6
JAG1	0.744	0.666123	0.488	2.65334	0.619	0.173	6
PLPP1	0.744	0.613045	0.488	2.86378	0.594	0.142	6
ITGA2	0.744	0.618578	0.488	1.97821	0.705	0.299	6
BRK1	0.743	0.434318	0.486	0.885553	0.962	0.813	6
PNISR	0.742	0.504519	0.484	1.25836	0.864	0.578	6
B2M	0.741	0.160301	0.482	0.24367	0.999	0.994	6
RHOBTB3	0.741	0.520401	0.482	1.39461	0.802	0.461	6
PFN2	0.74	0.527409	0.48	1.265	0.86	0.581	6
SLC23A2	0.739	0.553446	0.478	2.97609	0.567	0.112	6
RTL8C	0.738	0.485905	0.476	1.40451	0.784	0.417	6
RXRA	0.737	0.508857	0.474	2.64044	0.582	0.131	6
MIR181A1HG	0.737	0.559268	0.474	3.13308	0.553	0.099	6
LAMP1	0.736	0.485806	0.472	1.52134	0.761	0.376	6
DKK3	0.736	0.547919	0.472	3.27792	0.526	0.054	6
MLXIP	0.735	0.502373	0.47	2.02978	0.654	0.237	6
MARVELD1	0.735	0.481519	0.47	2.14924	0.625	0.186	6
GABARAPL2	0.733	0.434027	0.466	0.926307	0.938	0.745	6
RPL7A	0.733	0.317181	0.466	0.478425	1	1	6
HMGCR	0.733	0.578454	0.466	2.55836	0.596	0.17	6
IGFBP5	0.733	1.0978	0.466	3.16256	0.551	0.11	6
S100A10	0.732	0.485863	0.464	0.73171	0.999	0.997	6
GNAI2	0.731	0.418046	0.462	0.851268	0.957	0.819	6
CLIP4	0.731	0.528903	0.462	1.92182	0.667	0.264	6
GPNMB	0.73	0.568512	0.46	1.87387	0.685	0.294	6
PAM	0.73	0.478776	0.46	2.10356	0.617	0.181	6
C4orf3	0.73	0.445773	0.46	1.159	0.848	0.543	6
ATP6AP1	0.729	0.474279	0.458	1.71579	0.691	0.3	6
ATP6V1A	0.729	0.462718	0.458	1.60566	0.711	0.314	6
SUMF2	0.728	0.466962	0.456	1.54099	0.732	0.367	6
QKI	0.728	0.47618	0.456	1.33317	0.795	0.483	6
ARL6IP5	0.728	0.481454	0.456	1.37348	0.79	0.46	6
DDX17	0.727	0.448942	0.454	1.05714	0.891	0.639	6
B3GAT3	0.727	0.463989	0.454	1.27788	0.81	0.49	6
LOXL3	0.727	0.520518	0.454	1.73303	0.699	0.323	6
FOSL2	0.727	0.552872	0.454	2.5531	0.563	0.128	6
MCAM	0.726	0.552237	0.452	1.73706	0.706	0.349	6
CNP	0.725	0.473879	0.45	1.77699	0.674	0.286	6
GABPB1-AS1	0.725	0.509746	0.45	1.43551	0.77	0.451	6
MFSD12	0.722	0.467821	0.444	1.06056	0.882	0.648	6
STUB1	0.722	0.387358	0.444	0.751069	0.971	0.871	6
TCF4	0.721	0.489808	0.442	2.49183	0.559	0.139	6
CXCL14	0.721	1.47659	0.442	4.7521	0.47	0.032	6
SCP2	0.721	0.438239	0.442	1.49027	0.721	0.351	6
NORAD	0.72	0.466297	0.44	1.09677	0.862	0.601	6
CLIC4	0.72	0.486272	0.44	1.41572	0.761	0.438	6
RDX	0.719	0.438846	0.438	0.899944	0.926	0.776	6
DBNDD1	0.718	0.481931	0.436	2.70097	0.533	0.115	6
SYTL2	0.718	0.507845	0.436	2.10205	0.599	0.198	6
SOX10	0.717	0.464844	0.434	1.17835	0.824	0.541	6
EIF4B	0.717	0.426457	0.434	0.963465	0.898	0.687	6
ITGAV	0.717	0.4569	0.434	1.99552	0.598	0.192	6
ENC1	0.716	0.678102	0.432	2.33539	0.609	0.241	6
SNAI2	0.715	0.493879	0.43	3.89939	0.464	0.035	6
STMP1	0.715	0.383117	0.43	0.793219	0.94	0.813	6
AL035446.1	0.715	0.460212	0.43	1.67117	0.671	0.308	6
PJA2	0.715	0.449984	0.43	1.53807	0.697	0.344	6
ACSL1	0.715	0.507724	0.43	2.81559	0.519	0.106	6
CCNI	0.715	0.392152	0.43	0.836343	0.937	0.712	6
STX16	0.714	0.426133	0.428	1.37082	0.736	0.397	6
ZMYM2	0.714	0.435282	0.428	1.73748	0.642	0.262	6
CREB3L2	0.714	0.446673	0.428	1.85131	0.626	0.243	6
LYST	0.714	0.468136	0.428	2.12039	0.584	0.186	6
FAM168A	0.713	0.452178	0.426	2.66762	0.523	0.113	6
GTF2I	0.713	0.397129	0.426	0.889035	0.912	0.692	6
TMEM219	0.712	0.427891	0.424	1.44569	0.707	0.352	6
NME3	0.712	0.442128	0.424	1.21582	0.787	0.469	6
N4BP2L2	0.712	0.426405	0.424	1.07323	0.849	0.586	6
SORBS2	0.712	0.542446	0.424	1.63133	0.683	0.331	6
KLF9	0.711	0.603613	0.422	2.38793	0.574	0.193	6
LAMP2	0.711	0.438549	0.422	1.77493	0.627	0.252	6
UBE2H	0.711	0.440256	0.422	1.46819	0.698	0.343	6
PHACTR1	0.711	0.623456	0.422	5.05243	0.441	0.023	6
TRIO	0.711	0.46832	0.422	1.91127	0.609	0.232	6
GPR137B	0.711	0.44624	0.422	2.89775	0.5	0.091	6
KMT2C	0.71	0.434481	0.42	1.5288	0.684	0.333	6
SERINC1	0.71	0.436203	0.42	1.73608	0.635	0.261	6
GALNT2	0.71	0.449042	0.42	1.21469	0.797	0.504	6
RRAS	0.709	0.468416	0.418	1.51218	0.689	0.346	6
APP	0.708	0.431214	0.416	1.17963	0.791	0.508	6
P4HB	0.708	0.41805	0.416	0.928598	0.894	0.695	6
TMED10	0.708	0.413193	0.416	1.30365	0.742	0.417	6
EBLN3P	0.708	0.409636	0.416	1.75242	0.617	0.234	6
LENG8	0.707	0.438455	0.414	1.84042	0.606	0.236	6
TGFBI	0.707	0.52946	0.414	1.45417	0.713	0.387	6
LPP	0.707	0.424266	0.414	1.68872	0.63	0.261	6
TRIM58	0.707	0.569368	0.414	2.04817	0.607	0.248	6
CAPS	0.705	0.506744	0.41	1.30125	0.743	0.416	6
VEGFA	0.705	0.478028	0.41	1.74313	0.632	0.274	6
IKZF2	0.705	0.450802	0.41	3.26829	0.466	0.062	6
TANC2	0.704	0.438572	0.408	2.16233	0.551	0.167	6
CSNK1A1	0.704	0.400806	0.408	0.863435	0.918	0.762	6
H3F3A	0.703	0.284926	0.406	0.4485	0.999	0.997	6
NENF	0.703	0.377024	0.406	0.793352	0.934	0.791	6
FKBP10	0.702	0.406101	0.404	1.42445	0.677	0.336	6
DPP7	0.702	0.429852	0.404	1.56938	0.654	0.315	6
ATF3	0.702	0.565591	0.404	2.29006	0.54	0.158	6
ZFAND5	0.701	0.421778	0.402	1.23427	0.752	0.456	6
RHOA	0.701	0.384521	0.402	0.757399	0.954	0.852	6
NCL	0.81	0.591082	0.62	0.928834	1	0.944	7
HSP90AB1	0.793	0.46466	0.586	0.713021	1	0.981	7
HSPD1	0.788	0.486032	0.576	0.785302	1	0.951	7
CCNB1	0.774	0.613937	0.548	1.25748	0.926	0.577	7
STMN1	0.77	0.51442	0.54	0.887993	0.996	0.84	7
SERBP1	0.765	0.38579	0.53	0.60154	1	0.993	7
NPM1	0.737	0.356126	0.474	0.538256	1	0.996	7
HNRNPU	0.73	0.389153	0.46	0.646627	0.998	0.954	7
PA2G4	0.729	0.371269	0.458	0.607465	0.999	0.95	7
HNRNPAB	0.728	0.364326	0.456	0.60427	0.999	0.957	7
MT-ND6	0.72	0.408801	0.44	0.704509	0.987	0.874	7
ENO1	0.717	0.342864	0.434	0.53878	1	0.966	7
HNRNPM	0.715	0.390678	0.43	0.691579	0.985	0.874	7
HSP90AA1	0.711	0.350124	0.422	0.52705	1	0.996	7
EIF3J	0.707	0.357425	0.414	0.628383	0.988	0.922	7
TUBB4B	0.706	0.36378	0.412	0.618814	0.998	0.87	7
HNRNPA2B1	0.705	0.293586	0.41	0.463984	1	0.988	7
MMP24OS	0.949	1.26998	0.898	3.13246	0.97	0.324	8
SERF2	0.944	0.749347	0.888	1.1605	1	0.999	8
COL5A1	0.942	1.41746	0.884	4.10095	0.937	0.152	8
NREP	0.929	1.45384	0.858	3.42462	0.945	0.224	8
MT-CO1	0.927	0.965555	0.854	1.40885	0.986	1	8
ELL2	0.921	1.22253	0.842	3.57625	0.91	0.221	8
TPT1	0.92	0.625909	0.84	0.933491	1	1	8
SCG5	0.919	1.92617	0.838	3.67196	0.922	0.233	8
C9orf16	0.918	1.00333	0.836	1.9246	0.993	0.701	8
ATP1B1	0.911	1.77582	0.822	3.28927	0.942	0.458	8
THBS1	0.904	1.58366	0.808	2.48034	0.967	0.785	8
MT-ND4	0.903	0.789807	0.806	1.15456	0.985	0.999	8
NEAT1	0.899	1.12405	0.798	1.68763	0.995	0.985	8
SPARC	0.893	1.28712	0.786	2.19553	0.982	0.833	8
MALAT1	0.892	0.897325	0.784	1.30455	0.996	1	8
SELENOM	0.887	0.970464	0.774	2.47508	0.922	0.399	8
MMP2	0.887	0.94076	0.774	2.32417	0.939	0.396	8
METRN	0.886	0.906523	0.772	1.69874	0.99	0.735	8
SRP14	0.884	0.643655	0.768	1.00773	1	0.999	8
MT-ND1	0.883	0.777997	0.766	1.18099	0.975	0.996	8
COL5A2	0.882	1.01031	0.764	2.11183	0.951	0.367	8
OST4	0.88	0.619971	0.76	1.04078	1	0.981	8
TTC3	0.877	0.883511	0.754	2.15719	0.936	0.445	8
FTL	0.876	0.703827	0.752	1.0406	1	0.999	8
ERBIN	0.876	1.02416	0.752	2.6715	0.893	0.369	8
CYR61	0.873	1.12976	0.746	2.85091	0.875	0.295	8
CTGF	0.872	1.57748	0.744	3.66452	0.845	0.252	8
ZFP36L1	0.869	1.32429	0.738	2.93985	0.881	0.458	8
SOX4	0.869	1.4112	0.738	3.09514	0.889	0.358	8
CALD1	0.868	1.22482	0.736	2.22007	0.977	0.8	8
JUND	0.867	0.867805	0.734	1.76856	0.973	0.654	8
RTL8C	0.864	0.809213	0.728	2.14633	0.914	0.413	8
GOPC	0.862	0.930481	0.724	2.36625	0.898	0.411	8
MT-CO2	0.858	0.673641	0.716	0.98048	0.989	1	8
LUM	0.858	1.71789	0.716	5.81516	0.74	0.044	8
PPIC	0.857	0.910133	0.714	2.31695	0.895	0.376	8
CD24	0.855	1.55759	0.71	5.58923	0.736	0.042	8
COPZ2	0.854	0.856053	0.708	2.70908	0.839	0.232	8
EEF1A1	0.848	0.482754	0.696	0.715191	1	1	8
RPL23	0.847	0.559525	0.694	0.852429	1	0.998	8
FSTL1	0.843	1.03412	0.686	5.02478	0.716	0.048	8
NME3	0.841	0.770047	0.682	1.94928	0.907	0.465	8
MARCKS	0.84	1.54543	0.68	3.56958	0.818	0.354	8
RPS11	0.839	0.481641	0.678	0.732866	1	1	8
MYL9	0.839	0.899862	0.678	3.7712	0.743	0.098	8
GPX4	0.838	0.649173	0.676	1.22104	0.987	0.86	8
CLU	0.834	1.28321	0.668	2.58002	0.786	0.148	8
FBN1	0.831	0.879221	0.662	3.60843	0.739	0.122	8
MYH9	0.83	0.767078	0.66	1.98173	0.884	0.453	8
ATP6V0E1	0.828	0.665088	0.656	1.30008	0.974	0.79	8
CCNI	0.828	0.621843	0.656	1.27768	0.98	0.712	8
ENAH	0.828	0.970078	0.656	2.04227	0.903	0.618	8
HEBP2	0.827	0.820045	0.654	2.32176	0.836	0.357	8
PRSS23	0.826	1.04564	0.652	2.23254	0.885	0.529	8
ARID5B	0.824	0.842675	0.648	3.20512	0.751	0.164	8
TIMP2	0.823	0.714263	0.646	1.89079	0.872	0.398	8
VMP1	0.822	0.791544	0.644	1.5857	0.949	0.686	8
CCDC85B	0.82	0.67082	0.64	1.19214	0.99	0.874	8
SEMA3C	0.82	0.938878	0.64	2.64822	0.788	0.241	8
MT-ND2	0.819	0.538003	0.638	0.806008	0.978	0.999	8
MT-ATP6	0.818	0.440471	0.636	0.643085	0.986	0.999	8
ATP6V1G1	0.816	0.598444	0.632	1.18836	0.972	0.79	8
ITM2B	0.815	0.758511	0.63	1.60156	0.939	0.661	8
SSR4	0.815	0.754162	0.63	1.42318	0.967	0.813	8
CRISPLD2	0.812	0.937386	0.624	4.99556	0.65	0.033	8
ABLIM1	0.812	0.780141	0.624	3.98219	0.677	0.075	8
RPL27A	0.811	0.532217	0.622	0.827045	1	0.997	8
DCBLD1	0.809	0.791036	0.618	3.33635	0.705	0.129	8
ARL4C	0.809	1.10856	0.618	2.72831	0.796	0.352	8
SYNPO	0.808	0.680524	0.616	3.70688	0.676	0.08	8
NUPR1	0.806	0.752526	0.612	3.11338	0.69	0.091	8
LAGE3	0.804	0.659539	0.608	1.48745	0.924	0.634	8
COMMD6	0.803	0.547794	0.606	1.09453	0.975	0.815	8
NFIX	0.8	0.631	0.6	1.56351	0.89	0.477	8
C1orf122	0.8	0.583513	0.6	1.19671	0.971	0.766	8
TMSB4X	0.799	0.989646	0.598	1.80591	0.929	0.712	8
PAM	0.798	0.636604	0.596	2.57521	0.729	0.179	8
PALLD	0.798	0.893478	0.596	3.24353	0.699	0.17	8
CHPF	0.798	0.644613	0.596	1.8416	0.829	0.349	8
CTXN1	0.796	0.728871	0.592	2.66755	0.728	0.216	8
TMEM230	0.796	0.578721	0.592	1.33751	0.931	0.575	8
GLS	0.796	0.852644	0.592	2.2809	0.808	0.405	8
UBL3	0.794	0.668275	0.588	2.44194	0.739	0.209	8
RUNX2	0.794	0.68417	0.588	4.09002	0.629	0.052	8
MXD4	0.791	0.614827	0.582	2.30734	0.742	0.213	8
ACTR2	0.785	0.530599	0.57	1.14124	0.951	0.718	8
P4HB	0.784	0.541552	0.568	1.1737	0.95	0.694	8
MT-CYB	0.783	0.437001	0.566	0.646091	0.983	0.999	8
FOSL2	0.783	0.68234	0.566	2.93477	0.663	0.127	8
CKAP4	0.781	0.601584	0.562	1.64946	0.844	0.456	8
MDK	0.781	0.759525	0.562	1.61091	0.876	0.536	8
MITF	0.781	0.637977	0.562	2.81837	0.675	0.152	8
CBLN1	0.779	1.11753	0.558	6.57814	0.568	0.014	8
RRAS	0.778	0.587929	0.556	1.80968	0.795	0.343	8
STUB1	0.778	0.480079	0.556	0.91897	0.989	0.872	8
FTH1	0.776	0.594884	0.552	0.871162	1	1	8
C4orf3	0.776	0.535698	0.552	1.35587	0.891	0.544	8
TPM4	0.774	0.654899	0.548	1.24026	0.957	0.828	8
NME4	0.774	0.546636	0.548	1.17598	0.94	0.694	8
GPNMB	0.773	0.668471	0.546	2.11384	0.743	0.295	8
ZBTB20	0.77	0.637031	0.54	2.05122	0.729	0.256	8
LAMP1	0.769	0.552914	0.538	1.68107	0.796	0.378	8
HTRA1	0.769	0.771947	0.538	3.32416	0.63	0.128	8
CALU	0.769	0.502625	0.538	1.02234	0.96	0.756	8
ITGAV	0.769	0.589727	0.538	2.39239	0.685	0.191	8
UGCG	0.766	0.699513	0.532	2.09691	0.741	0.335	8
RPL13A	0.765	0.346082	0.53	0.534061	1	1	8
MAP1LC3A	0.765	0.560887	0.53	1.91988	0.743	0.283	8
COL12A1	0.765	1.02053	0.53	3.99833	0.609	0.119	8
ID3	0.765	0.786359	0.53	1.52433	0.879	0.625	8
UBE2H	0.764	0.568703	0.528	1.79796	0.769	0.343	8
ATP6V1A	0.764	0.54123	0.528	1.80724	0.759	0.315	8
CRIM1	0.764	0.765248	0.528	1.97933	0.79	0.438	8
NORAD	0.763	0.572976	0.526	1.31467	0.897	0.602	8
SAT1	0.763	1.03849	0.526	2.54226	0.736	0.321	8
SELENOW	0.762	0.47456	0.524	0.890489	0.971	0.871	8
FLNA	0.762	0.52102	0.524	1.08677	0.945	0.726	8
RPS18	0.762	0.272708	0.524	0.403662	1	1	8
GUK1	0.762	0.380982	0.524	0.637519	0.998	0.989	8
GTF2I	0.76	0.490209	0.52	1.07571	0.929	0.694	8
SYTL2	0.759	0.57493	0.518	2.28061	0.674	0.199	8
RFLNB	0.758	0.767194	0.516	3.06238	0.622	0.153	8
UACA	0.758	0.766688	0.516	2.55783	0.691	0.259	8
PHPT1	0.758	0.498669	0.516	0.934532	0.973	0.888	8
CXXC5	0.758	0.570035	0.516	1.76036	0.749	0.312	8
PRICKLE1	0.757	0.67245	0.514	3.36575	0.589	0.101	8
DAB2	0.757	0.626192	0.514	2.3669	0.677	0.23	8
SH3BP4	0.757	0.570607	0.514	2.73683	0.623	0.142	8
TCAF1	0.755	0.57004	0.51	1.93074	0.725	0.304	8
IGF1R	0.754	0.561271	0.508	1.90378	0.731	0.308	8
PFDN5	0.754	0.374092	0.508	0.632496	0.999	0.986	8
CD59	0.754	0.583387	0.508	1.24812	0.897	0.642	8
NBDY	0.754	0.482742	0.508	1.20455	0.885	0.581	8
MYL6	0.752	0.664196	0.504	1.06437	0.987	0.991	8
SDC2	0.752	0.915468	0.504	3.76639	0.583	0.117	8
SEC61A1	0.752	0.51053	0.504	1.41922	0.823	0.465	8
IDS	0.751	0.520209	0.502	2.02904	0.688	0.241	8
ADAM12	0.75	0.607956	0.5	4.61358	0.528	0.033	8
PERP	0.75	0.566006	0.5	1.62625	0.787	0.407	8
LGR4	0.749	0.5708	0.498	3.72025	0.545	0.056	8
MRAS	0.748	0.523195	0.496	2.89251	0.579	0.093	8
TXNIP	0.748	0.621721	0.496	1.7654	0.676	0.2	8
SGK1	0.747	0.763518	0.494	2.44152	0.662	0.268	8
PFN2	0.747	0.501831	0.494	1.20467	0.886	0.582	8
MRPL33	0.747	0.457551	0.494	0.829092	0.983	0.924	8
EEF1A2	0.746	0.531359	0.492	2.81415	0.583	0.105	8
PRAF2	0.746	0.504196	0.492	1.78067	0.719	0.295	8
KDELR2	0.746	0.49751	0.492	1.15074	0.898	0.646	8
GABARAPL2	0.745	0.484161	0.49	1.02222	0.934	0.748	8
SULF2	0.742	0.559271	0.484	2.24587	0.648	0.214	8
LOXL2	0.741	0.607762	0.482	2.44159	0.627	0.2	8
NCSTN	0.741	0.484564	0.482	2.11159	0.647	0.199	8
SHC1	0.74	0.488987	0.48	1.29344	0.84	0.526	8
ZNF503	0.739	0.63095	0.478	2.8051	0.588	0.148	8
TRAPPC1	0.738	0.457328	0.476	0.94957	0.935	0.794	8
COPA	0.738	0.458958	0.476	1.15637	0.87	0.582	8
COL8A1	0.737	0.897725	0.474	4.0538	0.523	0.059	8
RHOQ	0.737	0.49182	0.474	1.76809	0.691	0.266	8
FRMD6	0.736	0.701421	0.472	2.35684	0.657	0.271	8
GNAI2	0.736	0.405578	0.472	0.825679	0.962	0.82	8
IFI27L2	0.734	0.460467	0.468	1.37116	0.784	0.422	8
RHOBTB3	0.734	0.658397	0.468	1.69714	0.782	0.466	8
EPHA5	0.733	0.493847	0.466	5.07374	0.481	0.016	8
SERINC3	0.733	0.449314	0.466	1.20707	0.827	0.507	8
RDX	0.733	0.647836	0.466	1.28902	0.896	0.779	8
ALCAM	0.733	0.632889	0.466	2.1545	0.631	0.213	8
OSBPL9	0.733	0.502605	0.466	1.79561	0.694	0.304	8
PPDPF	0.732	0.450383	0.464	0.951832	0.938	0.75	8
CDH2	0.732	0.625318	0.464	1.68837	0.765	0.46	8
GLIPR1	0.732	0.52301	0.464	2.75324	0.563	0.119	8
GULP1	0.731	0.546771	0.462	1.66583	0.725	0.357	8
FSTL3	0.73	0.500999	0.46	1.68551	0.698	0.298	8
NDUFA4	0.73	0.545518	0.46	0.898017	0.983	0.985	8
FKBP10	0.729	0.477018	0.458	1.61299	0.715	0.338	8
MARVELD1	0.729	0.449658	0.458	2.01193	0.626	0.191	8
ZKSCAN1	0.729	0.456048	0.458	1.30087	0.791	0.453	8
BRK1	0.729	0.379915	0.458	0.779304	0.957	0.815	8
ARL2BP	0.728	0.475691	0.456	1.55656	0.723	0.365	8
CRTAP	0.728	0.413113	0.456	0.942164	0.909	0.666	8
DKK3	0.727	0.608511	0.454	3.43544	0.508	0.061	8
DYRK2	0.726	0.544455	0.452	2.24158	0.614	0.21	8
ANTXR1	0.726	0.526778	0.452	2.30139	0.6	0.185	8
DDR2	0.726	0.540179	0.452	1.88787	0.666	0.29	8
PABPC1	0.725	0.336143	0.45	0.575355	0.997	0.973	8
RNF11	0.725	0.454819	0.45	1.90105	0.643	0.236	8
MFGE8	0.724	0.54344	0.448	2.63312	0.562	0.135	8
JTB	0.724	0.386061	0.448	0.741622	0.976	0.884	8
TMEM219	0.723	0.450561	0.446	1.49748	0.722	0.355	8
FZD1	0.723	0.625693	0.446	2.52737	0.551	0.116	8
GNS	0.722	0.432774	0.444	2.23213	0.58	0.155	8
CD151	0.722	0.456812	0.444	1.1347	0.844	0.584	8
NINJ1	0.722	0.472288	0.444	2.01343	0.609	0.195	8
EIF4A2	0.722	0.463182	0.444	1.35397	0.765	0.431	8
SAMD11	0.721	0.493386	0.442	3.07876	0.505	0.066	8
ITGB1	0.719	0.363907	0.438	0.703637	0.971	0.87	8
SMIM14	0.719	0.487343	0.438	2.75689	0.531	0.109	8
PLOD2	0.719	0.508492	0.438	2.016	0.627	0.242	8
HIST1H1C	0.718	0.539146	0.436	1.24198	0.822	0.531	8
GALNT2	0.718	0.422843	0.436	1.14673	0.816	0.506	8
WDR26	0.718	0.437785	0.436	1.6532	0.67	0.291	8
TMEM134	0.717	0.420239	0.434	1.60228	0.674	0.288	8
UQCRB	0.717	0.333431	0.434	0.592339	0.991	0.962	8
AL139393.2	0.717	0.780688	0.434	5.64958	0.451	0.021	8
ZMAT3	0.717	0.453487	0.434	2.01362	0.59	0.178	8
EPHA3	0.717	0.690117	0.434	2.98832	0.551	0.148	8
PXK	0.717	0.478427	0.434	2.12423	0.592	0.197	8
HCFC1R1	0.716	0.473161	0.432	1.19887	0.804	0.525	8
ASAP1	0.716	0.48552	0.432	1.51243	0.718	0.389	8
PBX1	0.716	0.536582	0.432	3.19241	0.504	0.085	8
RPS4X	0.715	0.231297	0.43	0.347252	1	1	8
CDK6	0.715	0.463665	0.43	1.01579	0.902	0.682	8
NID1	0.715	0.473776	0.43	1.69645	0.64	0.25	8
S100A1	0.715	0.988357	0.43	1.9837	0.659	0.333	8
TUFT1	0.715	0.445898	0.43	2.67538	0.525	0.109	8
TENM2	0.714	0.631488	0.428	4.0309	0.471	0.055	8
HEG1	0.714	0.478899	0.428	2.28481	0.561	0.159	8
MLLT11	0.714	0.464001	0.428	1.56715	0.688	0.338	8
ATRX	0.713	0.405102	0.426	0.959033	0.877	0.639	8
CITED2	0.713	0.624509	0.426	3.38575	0.497	0.088	8
GXYLT2	0.713	0.470709	0.426	2.70426	0.522	0.11	8
PTGFRN	0.713	0.469889	0.426	2.34823	0.556	0.158	8
TGFB1	0.712	0.471512	0.424	1.61049	0.677	0.323	8
LRP1	0.712	0.431834	0.424	2.42687	0.534	0.126	8
CTSD	0.712	0.498283	0.424	1.29913	0.751	0.426	8
TRAM1	0.712	0.448945	0.424	1.29556	0.779	0.465	8
TRAM2	0.712	0.4527	0.424	1.84875	0.621	0.244	8
DST	0.71	0.44671	0.42	1.3514	0.725	0.389	8
SCP2	0.71	0.406684	0.42	1.39045	0.706	0.356	8
ZNF580	0.709	0.408432	0.418	1.24364	0.752	0.428	8
TFPT	0.709	0.404266	0.418	1.05134	0.831	0.564	8
SLC35E1	0.709	0.411267	0.418	1.29524	0.739	0.409	8
UBL5	0.708	0.279989	0.416	0.453624	0.999	0.998	8
DNAJC1	0.708	0.434981	0.416	1.41732	0.71	0.374	8
MCAM	0.708	0.432909	0.416	1.40772	0.697	0.353	8
DNAJC4	0.708	0.417995	0.416	1.93673	0.585	0.198	8
RHOB	0.708	0.551574	0.416	1.76869	0.619	0.251	8
HIST1H2AC	0.707	0.441939	0.414	2.00726	0.568	0.176	8
CCDC102B	0.706	0.540111	0.412	2.19503	0.573	0.203	8
RNF7	0.706	0.34873	0.412	0.745824	0.942	0.777	8
SIPA1L2	0.706	0.59893	0.412	2.51794	0.535	0.155	8
ATP2B4	0.706	0.507622	0.412	1.524	0.607	0.219	8
PHLDB1	0.705	0.417777	0.41	1.73455	0.616	0.244	8
B4GALT1	0.705	0.449803	0.41	1.69032	0.638	0.289	8
TGOLN2	0.705	0.367875	0.41	0.876139	0.884	0.651	8
MGST3	0.705	0.470859	0.41	1.23729	0.79	0.538	8
CASC4	0.703	0.403452	0.406	1.47929	0.665	0.324	8
DACT1	0.703	0.489654	0.406	4.56038	0.428	0.023	8
PPP1R12A	0.703	0.464381	0.406	1.23169	0.772	0.497	8
EBLN3P	0.703	0.392428	0.406	1.67698	0.613	0.239	8
MT-ND5	0.702	0.287998	0.404	0.449536	0.975	0.979	8
GABARAPL1	0.702	0.448855	0.404	2.33793	0.529	0.147	8
YPEL5	0.702	0.397283	0.404	2.20475	0.528	0.137	8
IFT20	0.701	0.392735	0.402	1.16252	0.764	0.466	8
TAX1BP3	0.701	0.389865	0.402	1.5806	0.632	0.267	8
RPL35	0.828	0.371294	0.656	0.551215	1	1	9
RPS28	0.794	0.323639	0.588	0.483984	1	1	9
RPL36	0.771	0.267915	0.542	0.398899	1	1	9
MT-ND3	0.763	0.319785	0.526	0.468809	0.999	0.998	9
ATP5ME	0.763	0.438707	0.526	0.740962	0.997	0.971	9
MT-CO3	0.758	0.3783	0.516	0.553212	0.999	0.998	9
RPS15	0.744	0.22821	0.488	0.343792	1	1	9
PSMA7	0.743	0.317233	0.486	0.491831	1	0.994	9
ATP5F1E	0.743	0.322557	0.486	0.486909	1	1	9
RPS27	0.739	0.221993	0.478	0.328538	1	1	9
RPS26	0.737	0.29342	0.474	0.452817	1	0.999	9
RPL34	0.736	0.248691	0.472	0.375946	1	1	9
SNRPD2	0.734	0.363007	0.468	0.599743	0.999	0.976	9
RPS29	0.731	0.284672	0.462	0.443349	1	0.999	9
RPL39	0.731	0.180271	0.462	0.267128	1	1	9
HIST1H4C	0.725	0.594659	0.45	0.916556	0.985	0.855	9
ATP5MD	0.723	0.296807	0.446	0.480597	1	0.996	9
RPS21	0.717	0.235765	0.434	0.35061	1	1	9
RPL41	0.717	0.17025	0.434	0.249518	1	1	9
RPLP2	0.715	0.229487	0.43	0.347425	1	1	9
RPL8	0.715	0.201764	0.43	0.301169	1	1	9
NDUFB2	0.708	0.298797	0.416	0.503246	0.999	0.989	9
AP2S1	0.707	0.277683	0.414	0.449991	0.999	0.993	9
RPL28	0.705	0.178557	0.41	0.263924	1	1	9
ELOB	0.705	0.290689	0.41	0.485112	0.998	0.991	9
EIF3J	0.703	0.357074	0.406	0.627489	0.987	0.923	9
JPT1	0.701	0.325919	0.402	0.547546	0.998	0.952	9
SLIRP	0.701	0.309543	0.402	0.533226	0.996	0.938	9
SNRPG	0.701	0.27828	0.402	0.45294	1	0.985	9
TNFRSF12A	0.924	0.984953	0.848	1.62381	0.999	0.937	10
WARS	0.912	1.44169	0.824	2.42885	0.993	0.46	10
HLA-B	0.911	1.47537	0.822	2.3375	0.995	0.619	10
EIF2S2	0.91	0.779138	0.82	1.25167	1	0.963	10
IER2	0.906	1.0263	0.812	1.94481	0.993	0.689	10
CD74	0.903	1.10682	0.806	1.71302	0.999	0.93	10
B2M	0.899	1.1633	0.798	1.74021	1	0.994	10
PHLDA1	0.898	1.11906	0.796	1.99185	0.982	0.676	10
HLA-A	0.895	1.16962	0.79	2.04718	0.987	0.611	10
IRF1	0.895	1.28916	0.79	2.48893	0.958	0.286	10
MIA	0.891	1.10825	0.782	2.00368	0.975	0.589	10
DDIT3	0.882	0.957782	0.764	2.29034	0.938	0.304	10
STAT1	0.881	1.02559	0.762	2.26946	0.944	0.402	10
GADD45A	0.879	0.973665	0.758	2.24263	0.936	0.451	10
PSMB9	0.878	0.957036	0.756	2.11865	0.956	0.363	10
PSME2	0.874	0.841847	0.748	1.60351	0.989	0.648	10
EIF1	0.868	0.581327	0.736	0.892749	1	1	10
SARS	0.868	0.823969	0.736	1.76991	0.963	0.577	10
PPP1R15A	0.866	0.922646	0.732	2.2135	0.918	0.421	10
S100A11	0.865	0.629609	0.73	0.95064	1	0.997	10
BTG1	0.863	0.919343	0.726	1.72676	0.977	0.678	10
HLA-C	0.861	0.869597	0.722	1.76439	0.962	0.557	10
MAP1LC3B	0.855	0.984767	0.71	1.88665	0.962	0.699	10
SNRPB2	0.854	0.973198	0.708	1.55321	0.993	0.918	10
GARS	0.853	0.74335	0.706	1.55843	0.962	0.641	10
ATOX1	0.851	0.765265	0.702	1.20127	0.998	0.984	10
S100A6	0.851	0.652603	0.702	0.952216	1	0.999	10
IFI16	0.843	0.78569	0.686	1.81949	0.928	0.474	10
LMO4	0.842	0.774927	0.684	1.60515	0.958	0.558	10
NDUFA13	0.841	0.674372	0.682	1.33683	0.981	0.722	10
TFPI2	0.841	1.43336	0.682	2.6584	0.857	0.34	10
EIF4EBP1	0.838	0.593367	0.676	1.01065	0.996	0.922	10
PFDN2	0.831	0.521839	0.662	0.825966	1	0.984	10
TIMP1	0.824	1.86057	0.648	2.78866	0.922	0.81	10
TMSB10	0.824	0.586424	0.648	0.872814	1	0.999	10
S100A16	0.821	0.809644	0.642	1.38856	0.984	0.879	10
ATG12	0.815	0.7611	0.63	1.69158	0.913	0.568	10
PSME1	0.814	0.611824	0.628	1.3943	0.946	0.536	10
AIM2	0.808	0.772098	0.616	2.88216	0.721	0.122	10
ETS1	0.799	0.848841	0.598	2.26891	0.797	0.346	10
PMAIP1	0.798	0.645958	0.596	1.76781	0.844	0.39	10
ZFAS1	0.797	0.621858	0.594	1.04917	0.991	0.95	10
FERMT1	0.797	1.5394	0.594	2.77168	0.815	0.472	10
TARS	0.797	0.563759	0.594	1.10145	0.979	0.775	10
LAP3	0.796	0.669093	0.592	1.66945	0.863	0.431	10
TOP1	0.794	0.62904	0.588	1.13904	0.981	0.855	10
MAP1B	0.79	0.669703	0.58	1.63685	0.865	0.441	10
GLRX2	0.79	0.622179	0.58	1.27184	0.953	0.725	10
ETHE1	0.786	0.794271	0.572	1.80488	0.851	0.491	10
PSMB8	0.786	0.585963	0.572	1.58135	0.85	0.402	10
ERRFI1	0.786	0.776558	0.572	1.96824	0.816	0.395	10
TAGLN3	0.782	0.880714	0.564	3.17088	0.651	0.115	10
UBE2L6	0.781	0.578926	0.562	1.76255	0.799	0.309	10
EPRS	0.781	0.532535	0.562	1.04946	0.966	0.795	10
FOSL1	0.78	0.74377	0.56	1.41825	0.924	0.71	10
CTSS	0.78	0.678262	0.56	2.17658	0.711	0.154	10
HLA-DRB5	0.778	0.592191	0.556	1.52721	0.85	0.426	10
ATG101	0.777	0.711626	0.554	1.55446	0.879	0.6	10
UPP1	0.776	0.778154	0.552	1.94636	0.812	0.466	10
NUB1	0.775	0.579594	0.55	1.49055	0.853	0.45	10
HIST1H1D	0.773	0.666394	0.546	1.22955	0.902	0.523	10
DDIT4	0.772	0.595351	0.544	1.54563	0.84	0.458	10
S100A13	0.772	0.597601	0.544	0.956572	0.996	0.979	10
RPS10	0.77	0.41645	0.54	0.727411	0.998	0.952	10
ASNS	0.768	0.577144	0.536	1.9221	0.745	0.28	10
PFN1	0.767	0.332608	0.534	0.509115	1	0.999	10
BCL2A1	0.767	0.729702	0.534	3.01386	0.62	0.097	10
HIST1H4C	0.767	0.647874	0.534	0.996942	0.989	0.856	10
MOSMO	0.766	0.549036	0.532	1.2192	0.918	0.649	10
TCEA1	0.765	0.52951	0.53	1.06436	0.959	0.793	10
MT-CO2	0.764	0.460772	0.528	0.6711	0.997	0.999	10
CENPU	0.763	0.622157	0.526	1.59977	0.822	0.473	10
PARP14	0.762	0.595943	0.524	1.77099	0.757	0.301	10
MCL1	0.76	0.565296	0.52	1.34351	0.873	0.563	10
HIST1H1E	0.758	0.595887	0.516	1.30154	0.849	0.428	10
RBCK1	0.757	0.529821	0.514	1.22057	0.894	0.621	10
KLF5	0.757	0.601344	0.514	1.82917	0.75	0.333	10
DUSP6	0.756	0.679388	0.512	1.5601	0.832	0.522	10
SPRR2D	0.756	1.32108	0.512	3.00712	0.624	0.135	10
HIST2H2AC	0.756	0.635787	0.512	1.69221	0.772	0.332	10
STK17A	0.754	0.605527	0.508	1.27584	0.897	0.669	10
FAM129A	0.754	0.569609	0.508	1.84559	0.733	0.289	10
NAMPT	0.752	0.59799	0.504	1.60623	0.798	0.443	10
ITGB8	0.752	0.68352	0.504	1.98419	0.706	0.276	10
RPL36A	0.75	0.427005	0.5	0.834877	0.98	0.828	10
NFE2L2	0.75	0.519874	0.5	1.28002	0.862	0.57	10
NR4A1	0.749	0.711327	0.498	2.28085	0.659	0.208	10
TRIB3	0.747	0.507562	0.494	1.8197	0.711	0.281	10
TMEM158	0.747	0.704173	0.494	2.6743	0.612	0.153	10
MYL12B	0.745	0.44477	0.49	0.853834	0.975	0.844	10
AREG	0.745	1.73522	0.49	4.50012	0.577	0.125	10
INHBA	0.744	1.07277	0.488	2.19632	0.752	0.453	10
SLFN5	0.741	0.547927	0.482	1.76066	0.704	0.257	10
S100A2	0.741	1.41691	0.482	2.4372	0.873	0.711	10
BST2	0.74	0.543812	0.48	2.0632	0.619	0.133	10
FRG1	0.739	0.462134	0.478	1.13043	0.871	0.582	10
CALCOCO2	0.738	0.483853	0.476	1.39988	0.79	0.421	10
HLA-DQA1	0.738	0.489421	0.476	2.08258	0.62	0.151	10
HLA-E	0.738	0.49581	0.476	1.438	0.778	0.4	10
MTHFD2	0.738	0.453601	0.476	1.02164	0.908	0.642	10
ATAD2	0.736	0.540448	0.472	1.29663	0.835	0.531	10
PSMA4	0.735	0.40286	0.47	0.72117	0.993	0.902	10
GSTO1	0.735	0.426858	0.47	0.900773	0.941	0.739	10
HSPA5	0.734	0.492066	0.468	0.876531	0.969	0.869	10
HIST1H1C	0.733	0.538682	0.466	1.23717	0.846	0.532	10
MT-CO3	0.732	0.306871	0.464	0.448922	0.997	0.999	10
CAMTA2	0.732	0.499937	0.464	1.7707	0.677	0.267	10
SESN2	0.732	0.47828	0.464	2.29124	0.597	0.154	10
COX8A	0.731	0.314819	0.462	0.524796	1	0.991	10
MT-ND3	0.73	0.282359	0.46	0.414032	0.996	0.999	10
RSRC2	0.73	0.439616	0.46	1.02764	0.889	0.642	10
COX6A1	0.729	0.327313	0.458	0.583961	0.997	0.957	10
PDLIM7	0.729	0.561198	0.458	1.39909	0.805	0.534	10
PDLIM4	0.729	0.563247	0.458	1.32146	0.825	0.542	10
NDUFA11	0.728	0.367584	0.456	0.688797	0.987	0.901	10
SLC38A2	0.728	0.463077	0.456	1.21263	0.819	0.506	10
EGR1	0.727	0.561162	0.454	3.18612	0.514	0.066	10
SELENOK	0.727	0.438006	0.454	0.950221	0.919	0.746	10
JUNB	0.725	0.540467	0.45	1.70654	0.701	0.329	10
LIF	0.723	0.590653	0.446	2.52528	0.568	0.143	10
CEBPG	0.723	0.43021	0.446	1.68129	0.667	0.259	10
NFKB1	0.723	0.49408	0.446	1.51351	0.735	0.393	10
RPL41	0.722	0.167883	0.444	0.24605	1	1	10
CEMIP2	0.722	0.67386	0.444	1.79755	0.715	0.399	10
SERPINB8	0.721	0.456372	0.442	1.97166	0.614	0.203	10
IFITM3	0.721	0.464773	0.442	0.938964	0.911	0.703	10
XAF1	0.719	0.485019	0.438	2.2173	0.55	0.107	10
TMBIM6	0.719	0.361948	0.438	0.676903	0.977	0.907	10
CARHSP1	0.717	0.556138	0.434	1.21493	0.853	0.668	10
CD63	0.716	0.346648	0.432	0.562122	0.995	0.982	10
TWF1	0.716	0.676342	0.432	1.64702	0.772	0.536	10
NDUFB8	0.716	0.390448	0.432	0.79781	0.953	0.784	10
RPS21	0.715	0.211769	0.43	0.315012	1	1	10
EXOSC8	0.715	0.431271	0.43	1.24749	0.776	0.458	10
ISG20	0.714	0.50509	0.428	1.14542	0.823	0.536	10
HLA-DPA1	0.714	0.443579	0.428	0.999295	0.865	0.625	10
SLC1A5	0.712	0.402743	0.424	0.998194	0.854	0.582	10
EDF1	0.712	0.32508	0.424	0.584866	0.989	0.95	10
RBMX	0.712	0.389357	0.424	0.782227	0.942	0.812	10
C3	0.711	0.475795	0.422	2.31381	0.523	0.098	10
OPTN	0.711	0.42379	0.422	1.62655	0.632	0.232	10
H3F3B	0.71	0.301819	0.42	0.469893	1	0.999	10
IFI35	0.71	0.446692	0.42	1.5287	0.645	0.252	10
RPS15A	0.71	0.200861	0.42	0.299635	1	1	10
PSMC3	0.71	0.38845	0.42	0.838631	0.924	0.714	10
ERCC1	0.708	0.409092	0.416	0.971846	0.866	0.642	10
ICAM1	0.708	0.556443	0.416	2.41251	0.537	0.137	10
CEBPB	0.708	0.404312	0.416	1.22039	0.754	0.421	10
DCBLD2	0.708	0.39771	0.416	0.734049	0.958	0.852	10
PFKFB4	0.707	0.487647	0.414	1.96063	0.589	0.209	10
GBP1	0.707	0.486083	0.414	2.0132	0.551	0.144	10
RPL26	0.706	0.201372	0.412	0.304029	1	1	10
E2F7	0.706	0.432725	0.412	1.88071	0.597	0.218	10
TMEM258	0.706	0.313588	0.412	0.537706	0.996	0.979	10
RHOC	0.706	0.495209	0.412	1.02199	0.888	0.745	10
H1F0	0.705	0.576845	0.41	1.88729	0.644	0.3	10
FXYD5	0.705	0.403782	0.41	0.817008	0.93	0.792	10
RNF145	0.705	0.375253	0.41	0.827559	0.913	0.695	10
SQSTM1	0.702	0.463189	0.404	0.788958	0.973	0.93	10
DTX3L	0.702	0.406798	0.404	1.85535	0.574	0.188	10
TPR	0.702	0.375238	0.404	0.767502	0.938	0.806	10
NMT1	0.701	0.35488	0.402	0.812805	0.904	0.652	10
CIT	0.701	0.418533	0.402	1.86128	0.581	0.207	10
USP1	0.701	0.406327	0.402	1.04728	0.82	0.546	10
SLC26A2	0.805	0.942572	0.61	1.97198	0.893	0.576	11
SERPINE2	0.739	0.534867	0.478	0.825742	0.996	0.93	11
RPL37A	0.708	0.212472	0.416	0.322232	1	1	11
WWTR1	0.706	0.40721	0.412	0.740789	0.974	0.871	11
PSME2	0.903	0.983178	0.806	1.84395	0.993	0.65	12
WARS	0.902	1.32328	0.804	2.23176	0.996	0.464	12
IL24	0.898	1.62181	0.796	3.32144	0.901	0.261	12
B2M	0.89	1.10494	0.78	1.65313	1	0.994	12
IRF1	0.889	1.19998	0.778	2.31921	0.964	0.29	12
ZFAS1	0.879	0.870069	0.758	1.4468	1	0.95	12
IFITM3	0.879	0.911397	0.758	1.74253	0.985	0.701	12
HLA-B	0.879	1.20204	0.758	1.9131	0.998	0.621	12
CD74	0.878	0.945068	0.756	1.46665	0.999	0.93	12
EIF2S2	0.869	0.655638	0.738	1.05768	0.999	0.964	12
PSMB9	0.858	0.837617	0.716	1.87656	0.948	0.367	12
HLA-A	0.858	0.892511	0.716	1.58456	0.99	0.613	12
RPS10	0.853	0.589111	0.706	1.01475	0.998	0.952	12
S100A11	0.852	0.532247	0.704	0.804836	1	0.997	12
PSME1	0.849	0.744135	0.698	1.65142	0.954	0.538	12
MIA	0.844	0.903301	0.688	1.65241	0.957	0.592	12
NDUFA13	0.844	0.686468	0.688	1.35568	0.987	0.723	12
S100A6	0.844	0.621712	0.688	0.907203	1	0.999	12
DDIT3	0.837	0.774152	0.674	1.89951	0.904	0.31	12
RPL36A	0.837	0.633956	0.674	1.20693	0.991	0.828	12
LMO4	0.836	0.763136	0.672	1.57808	0.955	0.561	12
IFI16	0.832	0.715111	0.664	1.66946	0.932	0.477	12
PFN1	0.828	0.407709	0.656	0.622824	1	0.999	12
BST2	0.82	0.807008	0.64	2.7581	0.759	0.131	12
LAP3	0.82	0.720392	0.64	1.76975	0.895	0.433	12
PSMB8	0.817	0.664418	0.634	1.74908	0.891	0.404	12
GARS	0.816	0.650881	0.632	1.37893	0.954	0.643	12
RPL26	0.81	0.323032	0.62	0.486521	1	1	12
HLA-C	0.809	0.66747	0.618	1.38556	0.946	0.56	12
TNFRSF12A	0.808	0.54234	0.616	0.913659	0.998	0.938	12
STAT1	0.808	0.67515	0.616	1.56941	0.896	0.408	12
SNHG25	0.807	0.696507	0.614	1.57647	0.927	0.581	12
CCND1	0.807	0.770781	0.614	1.26167	0.995	0.88	12
RPS15A	0.806	0.302985	0.612	0.451292	1	1	12
RPS21	0.805	0.308215	0.61	0.457878	1	1	12
RCAN1	0.804	0.858966	0.608	2.0607	0.838	0.41	12
SNHG8	0.804	0.609047	0.608	1.22205	0.966	0.775	12
PPP1R15A	0.8	0.65652	0.6	1.64794	0.876	0.426	12
SNAPC1	0.799	1.03035	0.598	2.21761	0.829	0.457	12
SARS	0.797	0.610073	0.594	1.35049	0.932	0.581	12
NEDD4L	0.796	0.779775	0.592	2.11313	0.808	0.374	12
UBE2L6	0.796	0.641759	0.592	1.90432	0.812	0.312	12
PHLDA1	0.789	0.606023	0.578	1.11988	0.968	0.679	12
EIF4EBP1	0.789	0.49	0.578	0.839795	0.998	0.922	12
UCA1	0.788	0.979392	0.576	3.84561	0.629	0.067	12
GADD45A	0.787	0.627965	0.574	1.52954	0.876	0.457	12
IL32	0.786	0.865645	0.572	3.22027	0.658	0.105	12
VAMP5	0.784	0.659573	0.568	1.44877	0.903	0.592	12
ERRFI1	0.782	0.75345	0.564	1.90777	0.816	0.398	12
NUB1	0.781	0.596562	0.562	1.52166	0.857	0.453	12
SNHG12	0.778	0.664164	0.556	2.00646	0.764	0.317	12
ATOX1	0.772	0.476646	0.544	0.755166	0.998	0.984	12
CTSS	0.772	0.603914	0.544	1.97103	0.709	0.158	12
LIMA1	0.771	0.724444	0.542	1.6299	0.862	0.542	12
DRAP1	0.769	0.447205	0.538	0.779078	0.997	0.945	12
HLA-DRB5	0.769	0.554974	0.538	1.43889	0.847	0.429	12
ETS1	0.767	0.628023	0.534	1.75832	0.777	0.35	12
IER2	0.765	0.546041	0.53	1.08601	0.947	0.693	12
EIF1	0.764	0.349316	0.528	0.539619	1	1	12
MT-ND5	0.761	0.740536	0.522	1.1405	0.998	0.978	12
CD63	0.761	0.440569	0.522	0.710919	0.998	0.982	12
RPS27	0.761	0.25526	0.522	0.377605	1	1	12
ISG20	0.76	0.578745	0.52	1.2908	0.885	0.535	12
BTG1	0.76	0.526195	0.52	1.02793	0.947	0.681	12
IFI35	0.759	0.547036	0.518	1.78821	0.737	0.251	12
COX6C	0.756	0.402328	0.512	0.716464	0.996	0.941	12
PARP14	0.753	0.563382	0.506	1.68205	0.752	0.305	12
TARS	0.75	0.451002	0.5	0.892989	0.959	0.777	12
RBCK1	0.749	0.531872	0.498	1.22152	0.879	0.623	12
HLA-DQA1	0.749	0.521445	0.498	2.16342	0.641	0.154	12
PMAIP1	0.748	0.517953	0.496	1.46268	0.802	0.394	12
ISG15	0.748	0.55944	0.496	1.48298	0.769	0.338	12
PSMA4	0.746	0.410453	0.492	0.733696	0.993	0.903	12
ROMO1	0.745	0.418492	0.49	0.749205	0.991	0.939	12
MYL12B	0.744	0.43318	0.488	0.831849	0.978	0.845	12
ATG12	0.744	0.615973	0.488	1.39866	0.845	0.573	12
FOSL1	0.741	0.514086	0.482	1.00464	0.948	0.711	12
GSTO1	0.74	0.454088	0.48	0.952302	0.95	0.74	12
GBP1	0.74	0.584284	0.48	2.28945	0.612	0.144	12
RPL41	0.739	0.17557	0.478	0.2573	1	1	12
INHBA	0.736	0.820139	0.472	1.72107	0.765	0.455	12
S100A16	0.736	0.434457	0.472	0.764672	0.983	0.879	12
DDIT4	0.735	0.46827	0.47	1.25318	0.824	0.461	12
MT-CO2	0.732	0.424552	0.464	0.618413	0.998	0.999	12
PTPN12	0.731	0.49777	0.462	1.25004	0.839	0.543	12
COX6A1	0.73	0.340749	0.46	0.606816	0.995	0.957	12
RPL37	0.73	0.216991	0.46	0.324767	1	1	12
CFAP97	0.727	0.459157	0.454	1.06651	0.877	0.647	12
XAF1	0.726	0.472474	0.452	2.15458	0.571	0.109	12
ATF3	0.726	0.478644	0.452	1.95124	0.606	0.165	12
PFDN2	0.725	0.320183	0.45	0.510749	0.998	0.985	12
RPS8	0.724	0.18664	0.448	0.276645	1	1	12
SLC1A5	0.723	0.438111	0.446	1.07359	0.865	0.584	12
C3	0.723	0.462499	0.446	2.24383	0.551	0.1	12
KRT10	0.723	0.335401	0.446	0.569971	0.998	0.983	12
OPTN	0.723	0.455204	0.446	1.70966	0.657	0.234	12
MAP1B	0.723	0.446586	0.446	1.14725	0.805	0.446	12
MAP1LC3B	0.722	0.408206	0.444	0.836227	0.921	0.703	12
CALCOCO2	0.721	0.448183	0.442	1.30709	0.759	0.425	12
AVPI1	0.721	0.485244	0.442	1.83239	0.652	0.26	12
PRDX5	0.721	0.350832	0.442	0.637199	0.992	0.934	12
HIF1A	0.72	0.511428	0.44	1.15726	0.869	0.641	12
TAX1BP1	0.719	0.39296	0.438	0.847614	0.918	0.737	12
SQSTM1	0.719	0.494076	0.438	0.839222	0.973	0.93	12
RNF181	0.719	0.394533	0.438	0.971464	0.884	0.593	12
EPRS	0.719	0.405818	0.438	0.812835	0.949	0.796	12
MT-ND4L	0.717	0.496536	0.434	0.853807	0.975	0.915	12
HSPA5	0.717	0.446353	0.434	0.797667	0.966	0.869	12
SH3BGRL3	0.717	0.27875	0.434	0.432658	1	0.999	12
GYPC	0.715	0.449073	0.43	1.32289	0.76	0.424	12
HLA-DPA1	0.714	0.437015	0.428	0.983896	0.88	0.626	12
TMSB10	0.714	0.235853	0.428	0.352695	1	0.999	12
TSPO	0.713	0.371318	0.426	0.728247	0.967	0.856	12
NDUFA11	0.713	0.342815	0.426	0.643786	0.982	0.901	12
SFRP1	0.713	0.51203	0.426	1.04097	0.898	0.679	12
HLA-E	0.713	0.433329	0.426	1.27858	0.753	0.403	12
MT-ND3	0.711	0.286243	0.422	0.419704	0.996	0.999	12
RNF145	0.709	0.393286	0.418	0.862904	0.91	0.696	12
AC245297.3	0.705	0.403464	0.41	1.32896	0.715	0.374	12
RALGPS2	0.702	0.450845	0.404	1.67367	0.636	0.287	12
COX19	0.701	0.392961	0.402	1.34751	0.694	0.349	12
FAM129A	0.701	0.409537	0.402	1.40713	0.661	0.296	12
SET	0.824	0.521605	0.648	0.816589	1	0.992	13
LRRC75A	0.814	1.00221	0.628	2.18906	0.838	0.33	13
RPLP1	0.811	0.239504	0.622	0.349891	1	1	13
RPLP0	0.806	0.35584	0.612	0.533129	1	1	13
RPS12	0.793	0.298257	0.586	0.440767	1	1	13
RPL28	0.783	0.253425	0.566	0.374251	1	1	13
RPLP2	0.782	0.287533	0.564	0.434658	1	1	13
RPL35A	0.766	0.320212	0.532	0.490621	1	1	13
YWHAE	0.76	0.393988	0.52	0.647412	1	0.988	13
PDCD5	0.73	0.363036	0.46	0.644468	0.994	0.944	13
KPNB1	0.729	0.391664	0.458	0.703005	0.985	0.919	13
HNRNPH1	0.717	0.426441	0.434	0.854408	0.93	0.762	13
RPS2	0.713	0.262676	0.426	0.387966	1	1	13
HNRNPAB	0.713	0.372156	0.426	0.615919	0.997	0.958	13
RPL27	0.712	0.259885	0.424	0.397997	1	1	13
RPL41	0.71	0.161677	0.42	0.236962	1	1	13
RPL12	0.709	0.228195	0.418	0.339031	1	1	13
NHP2	0.709	0.326623	0.418	0.567473	0.998	0.959	13
C1orf56	0.707	0.452728	0.414	1.62858	0.634	0.259	13
RPS16	0.706	0.257112	0.412	0.385256	1	1	13
CALM1	0.701	0.362268	0.402	0.66905	0.968	0.896	13
MT-CO1	0.886	0.699278	0.772	1.021	0.998	0.999	14
S100A1	0.882	1.37579	0.764	2.61676	0.913	0.336	14
COL5A2	0.878	1.0192	0.756	2.08427	0.955	0.384	14
ATP1B1	0.875	1.14524	0.75	2.13457	0.946	0.472	14
MT-ND4	0.86	0.593927	0.72	0.868747	0.998	0.999	14
THBS1	0.853	1.03745	0.706	1.63386	0.978	0.79	14
MT-ND2	0.828	0.532645	0.656	0.797483	0.996	0.998	14
NREP	0.827	0.819334	0.654	2.01254	0.847	0.247	14
JUND	0.824	0.785322	0.648	1.59371	0.941	0.664	14
SCG5	0.824	0.996302	0.648	1.93847	0.838	0.255	14
MT-ND1	0.82	0.515744	0.64	0.785973	0.994	0.994	14
CLU	0.817	1.03252	0.634	2.07445	0.784	0.167	14
METRN	0.815	0.67414	0.63	1.27937	0.973	0.743	14
CCDC85B	0.815	0.601797	0.63	1.06965	0.994	0.877	14
CALU	0.809	0.587448	0.618	1.17149	0.981	0.762	14
CD59	0.808	0.701347	0.616	1.45688	0.937	0.648	14
CTSD	0.806	0.814745	0.612	1.94105	0.858	0.432	14
MT-ATP6	0.804	0.382992	0.608	0.559239	0.998	0.998	14
PPIC	0.804	0.681552	0.608	1.77203	0.861	0.392	14
COL5A1	0.802	0.728963	0.604	2.22879	0.759	0.179	14
GPX4	0.793	0.507853	0.586	0.964046	0.988	0.864	14
PPDPF	0.79	0.531505	0.58	1.09997	0.96	0.755	14
TPT1	0.79	0.355101	0.58	0.531305	1	1	14
NFIX	0.789	0.618061	0.578	1.51003	0.885	0.489	14
CNN3	0.789	0.675163	0.578	1.3799	0.924	0.693	14
FTL	0.788	0.478879	0.576	0.709186	1	0.999	14
FLNA	0.787	0.570237	0.574	1.17045	0.959	0.732	14
MT-CYB	0.783	0.414799	0.566	0.613199	0.996	0.998	14
TXNIP	0.781	0.77297	0.562	2.05651	0.737	0.212	14
C9orf16	0.777	0.551793	0.554	1.10055	0.954	0.71	14
H2AFX	0.776	0.637702	0.552	1.46552	0.893	0.579	14
SSR4	0.776	0.578159	0.552	1.10297	0.961	0.818	14
MOXD1	0.775	0.684675	0.55	2.64415	0.647	0.097	14
ALCAM	0.775	0.652223	0.55	2.12921	0.723	0.222	14
CRTAP	0.774	0.514704	0.548	1.13976	0.936	0.672	14
OLFML2A	0.773	0.846842	0.546	2.52809	0.652	0.112	14
ID3	0.772	0.714935	0.544	1.38245	0.906	0.631	14
RPS11	0.77	0.379455	0.54	0.578264	1	1	14
DHFR	0.77	0.53098	0.54	1.40117	0.885	0.493	14
CHPF	0.77	0.547131	0.54	1.57308	0.812	0.363	14
PFN2	0.765	0.512627	0.53	1.21327	0.902	0.591	14
SELENOW	0.762	0.46245	0.524	0.864889	0.976	0.874	14
CBX5	0.761	0.565707	0.522	1.37437	0.872	0.582	14
RHOA	0.761	0.491257	0.522	0.947495	0.976	0.855	14
ATP2B4	0.76	0.644364	0.52	1.81276	0.707	0.227	14
COPZ2	0.758	0.549193	0.516	1.84459	0.725	0.252	14
ACTR2	0.758	0.451881	0.516	0.97748	0.952	0.725	14
ATP6V0E1	0.757	0.479418	0.514	0.952753	0.957	0.796	14
MCAM	0.756	0.534704	0.512	1.63813	0.78	0.361	14
TTC3	0.755	0.504683	0.51	1.31217	0.843	0.461	14
NUCKS1	0.755	0.47274	0.51	0.810439	0.998	0.948	14
TPM4	0.754	0.596386	0.508	1.12842	0.953	0.832	14
SERF2	0.752	0.338768	0.504	0.530411	1	0.999	14
CCNI	0.752	0.439079	0.504	0.920787	0.956	0.721	14
RHOB	0.752	0.686346	0.504	2.04674	0.694	0.259	14
TMEM230	0.75	0.468778	0.5	1.09637	0.91	0.585	14
CXXC5	0.75	0.568448	0.5	1.714	0.741	0.325	14
NGFR	0.745	0.661282	0.49	2.26414	0.622	0.155	14
SRP14	0.744	0.318556	0.488	0.503812	1	0.999	14
S100A10	0.744	0.484744	0.488	0.729334	0.999	0.997	14
MMP2	0.741	0.521574	0.482	1.38041	0.799	0.415	14
PABPC1	0.741	0.354737	0.482	0.605186	1	0.973	14
ATP6V1G1	0.74	0.41824	0.48	0.846261	0.956	0.796	14
NDUFA4	0.74	0.506593	0.48	0.833546	0.988	0.984	14
RPL39L	0.739	0.463313	0.478	1.73844	0.706	0.291	14
KDELR2	0.738	0.438785	0.476	1.01803	0.913	0.653	14
TGFBI	0.738	0.571758	0.476	1.51498	0.771	0.398	14
CENPX	0.737	0.465406	0.474	1.00338	0.926	0.725	14
CD151	0.737	0.462829	0.474	1.13508	0.864	0.591	14
CDKN2C	0.737	0.595637	0.474	2.04398	0.679	0.288	14
PCLAF	0.736	0.513916	0.472	0.988601	0.96	0.69	14
ADIPOR1	0.736	0.447974	0.472	1.2287	0.836	0.498	14
LPGAT1	0.735	0.536936	0.47	1.4932	0.782	0.443	14
TIMP2	0.733	0.47292	0.466	1.31076	0.785	0.414	14
SUMO2	0.733	0.342858	0.466	0.57555	1	0.97	14
FSTL3	0.731	0.509151	0.462	1.66616	0.706	0.309	14
DUT	0.731	0.457183	0.462	0.886986	0.969	0.827	14
CKB	0.731	0.577227	0.462	1.40412	0.79	0.479	14
SPARC	0.731	0.514089	0.462	0.912878	0.932	0.839	14
H3F3A	0.731	0.347732	0.462	0.54549	1	0.997	14
RPL23	0.73	0.35613	0.46	0.544648	1	0.998	14
FADS1	0.73	0.462308	0.46	1.23206	0.835	0.52	14
RPL27A	0.728	0.37848	0.456	0.590304	1	0.997	14
TGOLN2	0.727	0.411015	0.454	0.961118	0.915	0.657	14
GCNT1	0.726	0.512729	0.452	3.04865	0.519	0.073	14
H2AFZ	0.726	0.448586	0.452	0.692188	1	0.97	14
RCN2	0.724	0.412946	0.448	0.926039	0.92	0.659	14
GUK1	0.723	0.294431	0.446	0.494775	1	0.989	14
TAGLN2	0.723	0.362222	0.446	0.628719	0.996	0.967	14
RHOBTB3	0.722	0.537705	0.444	1.40311	0.787	0.475	14
MYH9	0.721	0.450306	0.442	1.23922	0.793	0.468	14
B3GAT3	0.721	0.434251	0.442	1.18401	0.806	0.503	14
NID1	0.721	0.449777	0.442	1.58863	0.669	0.26	14
KANK2	0.72	0.456154	0.44	1.52499	0.711	0.339	14
GOPC	0.72	0.517236	0.44	1.41292	0.747	0.429	14
ARL6IP1	0.719	0.793179	0.438	1.8689	0.77	0.493	14
RDX	0.719	0.426487	0.438	0.869146	0.941	0.781	14
STUB1	0.718	0.356647	0.436	0.690581	0.975	0.875	14
FZD1	0.716	0.526975	0.432	2.13273	0.555	0.128	14
YWHAH	0.715	0.436443	0.43	1.16162	0.811	0.511	14
P4HB	0.715	0.386774	0.43	0.856212	0.924	0.702	14
FAM120A	0.715	0.379203	0.43	0.93463	0.894	0.606	14
MYLK	0.715	0.563397	0.43	2.36475	0.543	0.125	14
PEBP1	0.714	0.38767	0.428	0.736463	0.974	0.853	14
PDE1C	0.714	0.520973	0.428	1.41422	0.732	0.412	14
CTGF	0.714	0.76	0.428	1.87146	0.633	0.274	14
CXCL14	0.713	1.05117	0.426	3.07254	0.476	0.049	14
TSPAN3	0.712	0.393972	0.424	1.13562	0.806	0.488	14
SCUBE3	0.712	0.592139	0.424	2.04258	0.522	0.09	14
DAG1	0.712	0.540506	0.424	1.47244	0.736	0.444	14
NME4	0.71	0.40272	0.42	0.882384	0.898	0.702	14
ITGB1	0.709	0.335112	0.418	0.648183	0.97	0.873	14
EI24	0.709	0.355334	0.418	0.768576	0.953	0.702	14
YWHAG	0.707	0.368212	0.414	0.805394	0.917	0.743	14
TMEM14B	0.705	0.37017	0.41	0.798016	0.923	0.759	14
PALLD	0.705	0.497072	0.41	1.98576	0.569	0.189	14
MMP24OS	0.704	0.412304	0.408	1.18009	0.705	0.349	14
TMEM106C	0.703	0.403337	0.406	1.13167	0.785	0.495	14
HELLS	0.703	0.42906	0.406	1.11738	0.803	0.51	14
NENF	0.703	0.346151	0.406	0.727198	0.937	0.796	14
ZBTB20	0.702	0.45282	0.404	1.52256	0.636	0.272	14
SIPA1L2	0.702	0.520622	0.404	2.17457	0.545	0.166	14
CLIC4	0.701	0.394112	0.402	1.15908	0.751	0.451	14
CENPF	0.949	1.36068	0.898	2.27383	1	0.717	15
CCNB1	0.924	1.16007	0.848	2.18793	0.998	0.591	15
HMMR	0.919	1.04277	0.838	2.45149	0.979	0.417	15
TPX2	0.916	1.08429	0.832	2.03293	0.994	0.652	15
PTTG1	0.915	0.917453	0.83	1.71136	0.996	0.734	15
WARS	0.9	1.34789	0.8	2.24618	0.99	0.478	15
HLA-B	0.895	1.35869	0.79	2.13991	0.996	0.631	15
AURKA	0.893	1.06559	0.786	2.28257	0.973	0.45	15
TNFRSF12A	0.893	0.79634	0.786	1.3167	0.994	0.94	15
B2M	0.891	1.1022	0.782	1.64623	1	0.994	15
IRF1	0.885	1.1594	0.77	2.20779	0.969	0.308	15
TOP2A	0.881	1.34854	0.762	2.34538	0.948	0.643	15
EIF2S2	0.88	0.689844	0.76	1.10826	0.998	0.965	15
CEP55	0.88	0.882568	0.76	2.17556	0.938	0.429	15
HLA-A	0.877	1.05522	0.754	1.83578	0.99	0.623	15
CKAP2	0.876	0.911719	0.752	2.05593	0.95	0.5	15
PSME2	0.874	0.878027	0.748	1.64479	0.985	0.659	15
CD74	0.873	0.947986	0.746	1.46696	1	0.932	15
BTG1	0.872	0.945937	0.744	1.74797	0.979	0.687	15
PPP1R15A	0.87	0.87687	0.74	2.05758	0.94	0.437	15
PSMB9	0.868	0.900232	0.736	1.95953	0.958	0.382	15
LMO4	0.866	0.863137	0.732	1.73803	0.975	0.571	15
IER2	0.864	0.863598	0.728	1.63731	0.977	0.699	15
ASPM	0.862	1.06221	0.724	2.0976	0.954	0.537	15
NUSAP1	0.86	0.85366	0.72	1.78875	0.963	0.567	15
DLGAP5	0.86	0.857997	0.72	2.36133	0.9	0.336	15
S100A11	0.858	0.593403	0.716	0.89554	1	0.997	15
KIF2C	0.855	0.839238	0.71	2.34621	0.887	0.34	15
UBE2C	0.854	1.43172	0.708	2.44074	0.927	0.643	15
GARS	0.854	0.745232	0.708	1.53842	0.965	0.651	15
SARS	0.853	0.749242	0.706	1.59894	0.969	0.589	15
STAT1	0.852	0.85936	0.704	1.89883	0.931	0.42	15
CKS2	0.848	0.789635	0.696	1.34584	0.994	0.791	15
HLA-C	0.848	0.840682	0.696	1.68352	0.96	0.57	15
ATG12	0.847	0.826751	0.694	1.78224	0.946	0.578	15
DEPDC1	0.847	0.782574	0.694	2.18174	0.89	0.34	15
PHLDA1	0.846	0.859875	0.692	1.54087	0.96	0.687	15
DDIT3	0.843	0.806596	0.686	1.92515	0.912	0.325	15
BIRC5	0.84	0.700907	0.68	1.5876	0.954	0.552	15
SMC4	0.84	0.702866	0.68	1.46314	0.975	0.656	15
ZFAS1	0.838	0.769389	0.676	1.28043	0.998	0.951	15
MIA	0.837	0.877478	0.674	1.594	0.944	0.602	15
CKS1B	0.836	0.700775	0.672	1.21864	0.992	0.842	15
CENPE	0.832	0.760488	0.664	2.33732	0.842	0.289	15
EIF1	0.824	0.461867	0.648	0.710635	1	1	15
CTSS	0.823	0.810652	0.646	2.39222	0.798	0.171	15
PLK1	0.822	0.711511	0.644	1.95614	0.875	0.362	15
KIF20B	0.822	0.679113	0.644	1.71835	0.921	0.463	15
MAP1B	0.822	0.739722	0.644	1.7432	0.912	0.454	15
PSME1	0.818	0.667015	0.636	1.48085	0.94	0.549	15
FOSL1	0.817	0.792414	0.634	1.4867	0.95	0.717	15
GADD45A	0.817	0.733439	0.634	1.7179	0.9	0.467	15
CDCA8	0.817	0.729499	0.634	2.20277	0.831	0.305	15
LGALS1	0.816	0.556254	0.632	0.850814	1	0.996	15
UBE2S	0.816	0.585151	0.632	0.922123	1	0.929	15
CCND1	0.811	0.684471	0.622	1.1214	0.99	0.883	15
NDUFA13	0.809	0.579361	0.618	1.15189	0.975	0.73	15
PMAIP1	0.809	0.64849	0.618	1.72886	0.877	0.404	15
IFI16	0.809	0.640692	0.618	1.49662	0.921	0.489	15
PFN1	0.808	0.399047	0.616	0.609369	1	0.999	15
TOP1	0.807	0.597335	0.614	1.07795	0.988	0.859	15
MKI67	0.806	0.753182	0.612	1.48653	0.952	0.613	15
ERRFI1	0.804	0.833857	0.608	2.02831	0.838	0.408	15
ETS1	0.803	0.746044	0.606	1.97596	0.825	0.36	15
TMSB10	0.802	0.47505	0.604	0.707624	1	0.999	15
MAP1LC3B	0.801	0.721673	0.602	1.40289	0.956	0.708	15
SNRPB2	0.799	0.757867	0.598	1.21388	0.985	0.921	15
SPDL1	0.798	0.612201	0.596	1.6884	0.871	0.427	15
S100A6	0.797	0.517576	0.594	0.755468	1	0.999	15
KIF4A	0.796	0.604866	0.592	2.01983	0.804	0.29	15
EIF4EBP1	0.795	0.508196	0.59	0.867447	0.985	0.924	15
RPS10	0.794	0.471056	0.588	0.816401	0.992	0.953	15
NUF2	0.793	0.614667	0.586	1.65241	0.869	0.42	15
ANKRD11	0.792	0.533278	0.584	0.937082	0.992	0.924	15
TARS	0.791	0.541504	0.582	1.05293	0.975	0.782	15
S100A16	0.788	0.670638	0.576	1.15382	0.975	0.882	15
S100A2	0.788	1.08808	0.576	1.87592	0.923	0.716	15
KMT5A	0.787	0.602999	0.574	1.62937	0.852	0.469	15
NDC80	0.785	0.631388	0.57	2.39925	0.719	0.219	15
LAP3	0.784	0.649625	0.568	1.59426	0.858	0.445	15
SGO2	0.784	0.5553	0.568	1.79454	0.812	0.322	15
MYL12B	0.782	0.525349	0.564	0.992597	0.979	0.848	15
NUB1	0.782	0.581759	0.564	1.46736	0.877	0.463	15
NCAPG	0.782	0.594954	0.564	1.66899	0.84	0.407	15
UBE2L6	0.781	0.590994	0.562	1.74295	0.802	0.325	15
PSMB8	0.78	0.574346	0.56	1.52255	0.854	0.417	15
DBF4	0.778	0.592816	0.556	1.477	0.883	0.513	15
PTPN12	0.778	0.636993	0.556	1.52527	0.858	0.551	15
KIF14	0.774	0.567835	0.548	1.80342	0.785	0.312	15
KNL1	0.771	0.555399	0.542	1.71638	0.796	0.351	15
FERMT1	0.77	1.26883	0.54	2.26717	0.794	0.483	15
RBMX	0.77	0.489074	0.54	0.962219	0.99	0.815	15
BST2	0.769	0.651018	0.538	2.26001	0.681	0.148	15
HLA-E	0.769	0.568904	0.538	1.57703	0.817	0.411	15
RNF145	0.769	0.518506	0.538	1.10298	0.938	0.701	15
CALCOCO2	0.766	0.534905	0.532	1.49123	0.823	0.432	15
CD63	0.766	0.471551	0.532	0.758659	0.998	0.982	15
PRR11	0.765	0.55196	0.53	1.84133	0.758	0.31	15
IFITM3	0.763	0.583603	0.526	1.14975	0.938	0.709	15
TRIB3	0.762	0.493212	0.524	1.7259	0.76	0.294	15
CKAP5	0.762	0.529234	0.524	1.43925	0.854	0.48	15
PFDN2	0.761	0.392877	0.522	0.624143	1	0.985	15
CIT	0.76	0.548531	0.52	2.1761	0.688	0.217	15
LRRFIP1	0.759	0.530531	0.518	1.28106	0.887	0.584	15
CDKN3	0.758	0.555225	0.516	1.62115	0.796	0.394	15
UPP1	0.758	0.608427	0.516	1.54682	0.823	0.477	15
PARP14	0.758	0.560117	0.516	1.64094	0.767	0.316	15
RSRC2	0.756	0.512205	0.512	1.16523	0.887	0.65	15
RPL36A	0.756	0.453308	0.512	0.878236	0.967	0.833	15
IL24	0.756	1.09567	0.512	2.28424	0.698	0.281	15
MCL1	0.756	0.516168	0.512	1.22331	0.89	0.572	15
GBP1	0.756	0.655864	0.512	2.39351	0.65	0.155	15
SH3BGRL3	0.755	0.354347	0.51	0.548373	1	0.999	15
HMGB2	0.754	0.645856	0.508	1.32479	0.896	0.623	15
HJURP	0.754	0.577142	0.508	1.98806	0.715	0.262	15
NFE2L2	0.754	0.493963	0.508	1.20713	0.879	0.579	15
HLA-DRB5	0.751	0.512406	0.502	1.32624	0.84	0.44	15
FAM129A	0.749	0.5709	0.498	1.79348	0.723	0.304	15
PSMA4	0.746	0.420994	0.492	0.749809	0.996	0.905	15
HP1BP3	0.746	0.495013	0.492	1.17163	0.879	0.624	15
XAF1	0.745	0.546092	0.49	2.29738	0.613	0.121	15
TACC3	0.745	0.514232	0.49	1.62686	0.752	0.353	15
AIM2	0.744	0.530581	0.488	2.08187	0.631	0.143	15
COX8A	0.743	0.30862	0.486	0.514017	0.998	0.991	15
EPRS	0.743	0.452838	0.486	0.896438	0.948	0.8	15
CEBPG	0.741	0.469132	0.482	1.74262	0.706	0.272	15
KIF18A	0.741	0.469916	0.482	2.30656	0.619	0.156	15
ARHGAP11A	0.74	0.513199	0.48	1.61372	0.75	0.341	15
JPT1	0.739	0.41489	0.478	0.6913	1	0.954	15
CAVIN3	0.738	0.491956	0.476	1.03868	0.917	0.714	15
BUB1	0.738	0.459635	0.476	2.03017	0.646	0.196	15
NEDD4L	0.737	0.648229	0.474	1.77775	0.733	0.387	15
TCEA1	0.737	0.493159	0.474	0.989029	0.929	0.799	15
PSMD14	0.735	0.403011	0.47	0.88436	0.954	0.709	15
LDLR	0.734	0.479342	0.468	1.69242	0.704	0.295	15
CCNB2	0.733	0.474575	0.466	1.57336	0.735	0.33	15
ATOX1	0.732	0.422722	0.464	0.670428	0.998	0.985	15
TES	0.731	0.472781	0.462	1.36385	0.787	0.442	15
STK17A	0.731	0.504464	0.462	1.07025	0.898	0.677	15
COX19	0.731	0.460256	0.462	1.50377	0.74	0.357	15
TROAP	0.73	0.43546	0.46	1.75501	0.677	0.255	15
ANP32E	0.73	0.43364	0.46	0.899025	0.948	0.726	15
PLAUR	0.729	0.501191	0.458	1.63824	0.717	0.342	15
ASNS	0.729	0.479323	0.458	1.61387	0.702	0.295	15
SEPT7	0.727	0.369852	0.454	0.696315	0.975	0.898	15
TFPI2	0.726	0.784187	0.452	1.50703	0.721	0.359	15
PRRC2C	0.726	0.347942	0.452	0.625405	0.99	0.948	15
RPL26	0.725	0.217775	0.45	0.328651	1	1	15
KLF5	0.725	0.505425	0.45	1.54976	0.715	0.347	15
GSTO1	0.725	0.409078	0.45	0.860203	0.944	0.746	15
SERPINB8	0.722	0.442443	0.444	1.85732	0.629	0.216	15
MOSMO	0.722	0.417641	0.444	0.943416	0.904	0.658	15
ELK3	0.722	0.48715	0.444	1.47959	0.75	0.399	15
STMN1	0.722	0.407879	0.444	0.706745	0.996	0.847	15
NR4A1	0.721	0.574105	0.442	1.86325	0.627	0.223	15
MTHFD2	0.721	0.401103	0.442	0.905907	0.902	0.651	15
PRC1	0.72	0.421115	0.44	1.69715	0.654	0.255	15
KIF23	0.72	0.439042	0.44	1.33184	0.765	0.381	15
ETHE1	0.719	0.577877	0.438	1.34526	0.785	0.504	15
AAK1	0.719	0.444558	0.438	1.20407	0.815	0.514	15
RPL41	0.718	0.157862	0.436	0.23139	1	1	15
GTSE1	0.717	0.468766	0.434	1.34996	0.75	0.388	15
DDX21	0.717	0.383214	0.434	0.687148	0.983	0.929	15
DRAP1	0.717	0.367599	0.434	0.643481	0.992	0.947	15
VEGFA	0.716	0.430919	0.432	1.53811	0.679	0.291	15
ICAM1	0.715	0.454104	0.43	1.99339	0.573	0.149	15
SLFN5	0.715	0.441882	0.43	1.44587	0.683	0.272	15
SGO1	0.715	0.407653	0.43	1.46625	0.698	0.316	15
HSP90B1	0.714	0.354895	0.428	0.586126	1	0.967	15
ANLN	0.714	0.422293	0.428	1.30601	0.754	0.379	15
TAX1BP1	0.714	0.37181	0.428	0.801429	0.933	0.741	15
CNIH4	0.714	0.38458	0.428	0.79739	0.95	0.796	15
G2E3	0.713	0.397061	0.426	1.64162	0.648	0.255	15
ATG101	0.713	0.518527	0.426	1.1579	0.827	0.61	15
LARS	0.713	0.391615	0.426	0.846135	0.921	0.751	15
RACGAP1	0.712	0.429898	0.424	1.65959	0.65	0.271	15
RHOC	0.712	0.491052	0.424	1.00603	0.887	0.749	15
BUB3	0.711	0.409954	0.422	0.947012	0.877	0.662	15
FXYD5	0.71	0.423406	0.42	0.849194	0.927	0.797	15
HLA-DQA1	0.71	0.397227	0.42	1.72261	0.592	0.167	15
MT-CO2	0.709	0.334489	0.418	0.487371	1	0.999	15
ARL6IP1	0.709	0.469112	0.418	1.18878	0.787	0.496	15
TMBIM6	0.709	0.33208	0.418	0.621405	0.983	0.909	15
UBALD2	0.708	0.434757	0.416	1.42969	0.698	0.368	15
COX6A1	0.708	0.288295	0.416	0.515398	0.994	0.958	15
TIMP1	0.708	0.854575	0.416	1.29076	0.871	0.815	15
CDC20	0.708	0.395678	0.416	0.991539	0.85	0.496	15
KIF11	0.706	0.404344	0.412	1.23105	0.756	0.401	15
APOL6	0.705	0.41369	0.41	2.00027	0.56	0.164	15
OPTN	0.705	0.399875	0.41	1.51408	0.642	0.245	15
SFRP1	0.705	0.471946	0.41	0.959858	0.873	0.685	15
CENPA	0.705	0.398665	0.41	1.52641	0.65	0.259	15
HNRNPA2B1	0.704	0.302503	0.408	0.477402	1	0.988	15
YWHAZ	0.703	0.294972	0.406	0.505051	0.994	0.978	15
HLA-DPA1	0.703	0.410829	0.406	0.924108	0.879	0.633	15
KPNA2	0.702	0.46126	0.404	1.04477	0.835	0.568	15
NCAPD2	0.702	0.365542	0.404	1.14631	0.754	0.418	15
MT-ND3	0.701	0.229774	0.402	0.337034	1	0.998	15
S100A13	0.701	0.378393	0.402	0.610635	0.998	0.979	15
SPANXB1	0.909	1.60842	0.818	4.24537	0.866	0.129	16
KRT81	0.778	1.16388	0.556	2.83071	0.704	0.238	16
CAV1	0.737	0.551502	0.474	1.01107	0.932	0.67	16
SPANXC	0.734	0.550531	0.468	3.98623	0.503	0.039	16
ARHGAP29	0.732	0.480432	0.464	1.66598	0.697	0.277	16
KRT7	0.704	0.435241	0.408	1.63628	0.631	0.254	16
MT-ND4L	0.865	0.8515	0.73	1.42382	0.998	0.916	17
HSPA5	0.843	0.853123	0.686	1.4673	0.998	0.872	17
HSP90B1	0.819	0.631708	0.638	1.02634	1	0.967	17
ANXA1	0.794	0.634734	0.588	1.03241	0.998	0.922	17
MT-ND5	0.79	0.514961	0.58	0.796861	1	0.979	17
HNRNPA2B1	0.786	0.503996	0.572	0.788905	1	0.988	17
HIST1H1D	0.781	0.713453	0.562	1.29911	0.96	0.535	17
TARS	0.775	0.64984	0.55	1.24461	0.981	0.782	17
SERBP1	0.764	0.42777	0.528	0.665061	1	0.994	17
TPM3	0.759	0.438488	0.518	0.706388	1	0.984	17
HIST1H1E	0.756	0.572177	0.512	1.23907	0.895	0.442	17
TOP1	0.754	0.57942	0.508	1.04724	1	0.859	17
C1orf56	0.751	0.79409	0.502	2.4361	0.652	0.266	17
ENO1	0.745	0.432523	0.49	0.676419	1	0.968	17
HIF1A	0.735	0.543674	0.47	1.2101	0.907	0.647	17
RARS	0.731	0.491373	0.462	1.02801	0.96	0.744	17
HNRNPM	0.727	0.427189	0.454	0.750393	0.993	0.879	17
HNRNPU	0.727	0.428212	0.454	0.707761	1	0.956	17
PSMC4	0.726	0.47696	0.452	1.01126	0.962	0.709	17
NARS	0.724	0.504973	0.448	1.03708	0.974	0.767	17
PSMC3	0.72	0.449881	0.44	0.952783	0.967	0.721	17
IL13RA2	0.719	0.504967	0.438	1.01716	0.964	0.679	17
PDIA3	0.717	0.503045	0.434	1.08665	0.924	0.716	17
BZW1	0.716	0.461584	0.432	0.971188	0.957	0.751	17
EPRS	0.711	0.467778	0.422	0.923596	0.976	0.8	17
SEPT7	0.71	0.425516	0.42	0.795152	0.99	0.898	17
YWHAE	0.708	0.325012	0.416	0.536011	1	0.989	17
DDX3X	0.707	0.436732	0.414	0.92747	0.95	0.747	17
PRKDC	0.704	0.387174	0.408	0.673329	1	0.952	17
TIMP1	0.703	0.207428	0.406	0.318199	0.976	0.813	17
DNMT1	0.701	0.424918	0.402	0.800056	0.983	0.845	17
UTP11	0.701	0.45154	0.402	1.10098	0.819	0.594	17
RPS21	0.889	0.483969	0.778	0.717241	1	1	18
RPS15A	0.865	0.425724	0.73	0.632937	1	1	18
RPL34	0.852	0.438944	0.704	0.660779	1	1	18
RPL39	0.846	0.353191	0.692	0.522301	1	1	18
RPS27	0.842	0.43133	0.684	0.636791	1	1	18
ATP5F1E	0.841	0.506023	0.682	0.760705	1	1	18
RPL32	0.839	0.358811	0.678	0.532904	1	1	18
RPS24	0.825	0.333218	0.65	0.496525	1	1	18
RPL36	0.816	0.330604	0.632	0.491785	1	1	18
RPL37	0.805	0.375539	0.61	0.560618	1	1	18
ATP5ME	0.787	0.536839	0.574	0.897387	1	0.972	18
RPL35	0.78	0.305881	0.56	0.45445	1	1	18
RPL26	0.773	0.370739	0.546	0.557815	1	1	18
RPS29	0.77	0.355523	0.54	0.552153	1	0.999	18
RPS27A	0.77	0.257579	0.54	0.381449	1	1	18
RPS26	0.769	0.391303	0.538	0.601826	1	0.999	18
RPS7	0.766	0.262094	0.532	0.393339	1	1	18
ATP5MD	0.764	0.390411	0.528	0.628514	1	0.996	18
RPS28	0.763	0.271526	0.526	0.406433	1	1	18
RPL19	0.758	0.261007	0.516	0.391301	1	1	18
TBCA	0.754	0.400597	0.508	0.673606	1	0.983	18
RPL38	0.752	0.341979	0.504	0.530967	1	0.999	18
COX6C	0.752	0.445492	0.504	0.78815	1	0.943	18
SLIRP	0.746	0.427495	0.492	0.727946	1	0.94	18
PFDN2	0.744	0.461774	0.488	0.731445	1	0.985	18
EIF2S2	0.742	0.529266	0.484	0.856886	1	0.965	18
ELOB	0.735	0.32171	0.47	0.535475	1	0.992	18
RPL37A	0.735	0.24891	0.47	0.377368	1	1	18
S100A11	0.734	0.508508	0.468	0.768737	1	0.997	18
RPL36A	0.732	0.533388	0.464	1.02098	0.993	0.834	18
RPL13	0.725	0.199845	0.45	0.294221	1	1	18
RPS10	0.723	0.462725	0.446	0.802599	1	0.954	18
PFN1	0.722	0.319683	0.444	0.489475	1	0.999	18
SEC61G	0.722	0.33714	0.444	0.564496	1	0.991	18
NDUFA13	0.719	0.502575	0.438	1.01049	0.903	0.733	18
RBM8A	0.718	0.356298	0.436	0.610593	0.993	0.935	18
RPL18A	0.717	0.222808	0.434	0.329612	1	1	18
TMSB10	0.717	0.359613	0.434	0.536717	1	0.999	18
COX17	0.716	0.413117	0.432	0.782126	0.972	0.897	18
RPL21	0.715	0.253952	0.43	0.381691	1	1	18
RPLP1	0.713	0.191434	0.426	0.279824	1	1	18
NSA2	0.712	0.360351	0.424	0.666787	0.993	0.916	18
RPS15	0.711	0.223574	0.422	0.337011	1	1	18
PRDX5	0.707	0.356035	0.414	0.64557	1	0.936	18
EIF4EBP1	0.704	0.432972	0.408	0.743752	0.979	0.925	18
SSBP1	0.701	0.340496	0.402	0.587457	0.993	0.936	18
UQCRQ	0.701	0.331524	0.402	0.530518	1	0.998	18
RPL11	0.701	0.173708	0.402	0.258068	1	1	18
ZFAS1	0.94	1.72993	0.88	2.74794	1	0.951	19
SNHG12	0.914	2.01656	0.828	4.38723	0.91	0.334	19
IL24	0.91	1.58265	0.82	3.06866	0.949	0.285	19
TAF1D	0.901	1.65115	0.802	3.08887	0.962	0.693	19
EGR1	0.896	1.54342	0.792	5.03623	0.821	0.085	19
EPB41L4A-AS1	0.867	1.0628	0.734	2.65656	0.923	0.4	19
SNAPC1	0.858	1.71167	0.716	3.27709	0.923	0.471	19
SNHG15	0.838	1.13908	0.676	2.85044	0.833	0.4	19
DDIT3	0.833	1.3199	0.666	2.82959	0.872	0.333	19
SNHG8	0.829	1.0067	0.658	1.89541	0.936	0.782	19
DEPDC7	0.818	1.01901	0.636	3.52926	0.731	0.17	19
SLC3A2	0.8	0.760788	0.6	1.41916	0.923	0.759	19
EIF1	0.792	0.46317	0.584	0.713055	1	1	19
SNHG7	0.792	0.742219	0.584	1.61111	0.923	0.652	19
GPATCH4	0.792	0.532189	0.584	0.950131	1	0.908	19
RSRC2	0.786	1.02226	0.572	2.103	0.872	0.653	19
IER2	0.783	0.93958	0.566	1.75853	0.936	0.703	19
HIST1H4C	0.781	1.23562	0.562	1.87126	0.987	0.862	19
GADD45A	0.78	0.996962	0.56	2.19571	0.872	0.472	19
CYTOR	0.764	0.692963	0.528	1.53438	0.923	0.629	19
PPP1R15A	0.752	0.725066	0.504	1.74873	0.808	0.443	19
MIR4435-2HG	0.75	0.644689	0.5	1.539	0.833	0.569	19
H3F3B	0.748	0.360623	0.496	0.560656	1	0.999	19
CCNL1	0.747	0.541067	0.494	1.8627	0.718	0.321	19
ABL2	0.743	0.719343	0.486	1.73471	0.782	0.499	19
PRPF38B	0.743	0.525003	0.486	1.4748	0.782	0.472	19
NIFK	0.742	0.544068	0.484	1.28474	0.885	0.615	19
RACK1	0.74	0.271226	0.48	0.416797	1	0.999	19
C6orf48	0.739	0.666075	0.478	2.1008	0.692	0.326	19
LIMA1	0.732	0.536018	0.464	1.23665	0.872	0.554	19
SRSF7	0.728	0.527961	0.456	0.999153	0.962	0.819	19
UBC	0.724	0.48809	0.448	0.925544	0.987	0.82	19
LY6K	0.723	0.507109	0.446	1.10928	0.91	0.649	19
DGUOK	0.722	0.43732	0.444	0.966444	0.897	0.745	19
CCDC174	0.721	0.510982	0.442	1.89644	0.667	0.268	19
TNFRSF12A	0.719	0.477959	0.438	0.807605	0.987	0.94	19
UTP14A	0.718	0.495284	0.436	1.37998	0.769	0.476	19
ATF3	0.717	1.04862	0.434	3.1873	0.577	0.182	19
PMAIP1	0.709	0.536446	0.418	1.47784	0.718	0.41	19
RPS9	0.707	0.241452	0.414	0.368375	1	1	19
NOP58	0.705	0.445323	0.41	1.03955	0.872	0.628	19
DNAJC2	0.704	0.42962	0.408	1.08321	0.808	0.589	19
RBM39	0.702	0.452688	0.404	0.822092	0.987	0.934	19
FDCSP	1	2.64737	1	8.92784	1	0.02	20
S100A13	0.777	0.608949	0.554	0.972175	1	0.98	20
CD74	0.776	0.759249	0.552	1.18115	1	0.933	20
ATOX1	0.771	0.479153	0.542	0.759048	1	0.985	20
TIMP1	0.754	0.865312	0.508	1.30624	0.983	0.815	20
S100A6	0.743	0.409394	0.486	0.598073	1	0.999	20
MIA	0.738	0.647056	0.476	1.20385	0.898	0.607	20
HLA-B	0.735	0.957785	0.47	1.52729	0.881	0.636	20
HLA-DPA1	0.731	0.503902	0.462	1.11274	0.898	0.636	20
SNRPB2	0.72	0.584206	0.44	0.944011	1	0.922	20
HLA-A	0.715	0.6803	0.43	1.22055	0.915	0.628	20
RPS10	0.708	0.359217	0.416	0.631819	1	0.954	20
HLA-C	0.705	0.599913	0.41	1.24699	0.847	0.575	20

## Sheet: B_Wilcox Rank Sum tests
gene	p_val	avg_log2FC	pct.1	pct.2	p_val_adj	cluster
HIST1H1B	0	3.22006	0.835	0.188	0	0
HIST2H2AC	0	2.33196	0.828	0.278	0	0
HIST1H1E	0	2.5296	0.915	0.374	0	0
HIST1H1D	0	2.70772	0.956	0.475	0	0
HIST1H2AH	0	2.71587	0.492	0.097	0	0
HIST1H1A	0	3.02331	0.484	0.096	0	0
HIST1H1C	0	1.25146	0.849	0.498	0	0
ATAD2	0	0.890747	0.795	0.506	0	0
PMEPA1	0	-1.59118	0.537	0.779	0	0
HIST1H2AG	0	1.90803	0.305	0.088	0	0
HIST1H2AM	0	2.2341	0.234	0.051	0	0
HIST1H4C	0	1.90602	1	0.84	0	0
STMN1	0	0.673911	0.982	0.828	0	0
DNMT1	0	0.632664	0.963	0.828	0	0
HSPA8	0	0.779648	0.984	0.855	0	0
CCT3	0	0.580284	0.977	0.862	0	0
HNRNPM	0	0.646598	0.98	0.865	0	0
MT-ND6	0	0.55662	0.975	0.865	0	0
XRCC5	0	0.650323	0.977	0.873	0	0
CCT2	0	0.546769	0.979	0.885	0	0
TUBA1B	0	0.515893	1	0.931	0	0
CCT6A	0	0.536682	0.995	0.928	0	0
NCL	0	0.693108	0.998	0.939	0	0
PA2G4	0	0.654745	0.998	0.945	0	0
HSPD1	0	0.672115	0.998	0.946	0	0
HNRNPU	0	0.562197	0.995	0.95	0	0
HNRNPAB	0	0.554848	0.998	0.953	0	0
PRKDC	0	0.596951	0.991	0.946	0	0
ENO1	0	0.572319	1	0.963	0	0
HSP90B1	0	0.533811	0.993	0.964	0	0
HMGB1	0	0.538941	1	0.972	0	0
ATP5ME	0	0.50379	0.995	0.968	0	0
DSTN	0	0.479383	0.995	0.969	0	0
HSP90AB1	0	0.580934	1	0.979	0	0
HNRNPA2B1	0	0.455145	1	0.987	0	0
SERBP1	0	0.540007	1	0.993	0	0
NPM1	0	0.439225	1	0.995	0	0
NEAT1	0	-0.971485	0.981	0.986	0	0
RPL5	0	0.362473	1	0.996	0	0
B2M	0	-1.51838	0.991	0.995	0	0
GAPDH	0	0.455434	1	0.999	0	0
RPS26	0	0.368309	1	0.999	0	0
RPS29	0	0.330922	1	0.999	0	0
RPL35	0	0.324702	1	1	0	0
PAICS	2.18419e-307	0.722121	0.89	0.679	4.71239e-303	0
TKT	2.05536e-305	0.539028	0.98	0.887	4.43445e-301	0
MAP1B	7.03294e-304	-1.74627	0.208	0.501	1.51736e-299	0
TPI1	1.34124e-299	0.381399	1	0.99	2.89372e-295	0
RPS18	3.39368e-297	-0.247612	1	1	7.32186e-293	0
SLIRP	2.99618e-296	0.470406	0.991	0.933	6.46426e-292	0
ZFAS1	4.89534e-295	-0.769973	0.901	0.96	1.05617e-290	0
RPS11	5.2905e-294	-0.477158	1	1	1.14143e-289	0
RPL27A	3.84334e-292	-0.584582	0.995	0.997	8.292e-288	0
RFC3	4.98543e-290	0.995826	0.654	0.398	1.07561e-285	0
RANBP1	8.4666e-284	0.484624	0.995	0.903	1.82667e-279	0
WWTR1	1.82836e-282	0.553547	0.963	0.862	3.94468e-278	0
CLSPN	1.88873e-282	0.835778	0.747	0.474	4.07493e-278	0
TMPO	1.34474e-280	0.683414	0.871	0.633	2.90129e-276	0
HNRNPD	1.28856e-272	0.5144	0.969	0.857	2.78008e-268	0
BTG1	2.88483e-272	-1.2798	0.528	0.718	6.22402e-268	0
NHP2	8.7849e-271	0.441959	0.991	0.956	1.89534e-266	0
TUBB	7.30984e-270	0.459498	0.993	0.92	1.5771e-265	0
FTH1	2.78551e-269	-0.434581	1	1	6.00973e-265	0
LRRC75A	6.5794e-269	-3.0091	0.13	0.38	1.4195e-264	0
DDX1	9.02257e-269	0.634682	0.894	0.752	1.94662e-264	0
LDHB	2.25294e-263	0.416783	0.996	0.964	4.86071e-259	0
CCT4	4.90246e-263	0.544578	0.945	0.829	1.05771e-258	0
PRIM1	3.1882e-262	1.13335	0.513	0.272	6.87853e-258	0
EIF1	1.36728e-255	-0.416656	1	1	2.94991e-251	0
PARP1	4.03963e-253	0.580089	0.924	0.805	8.71549e-249	0
MYBL2	3.0368e-252	0.786439	0.733	0.473	6.55189e-248	0
MRPS34	7.85709e-251	0.448624	0.985	0.924	1.69517e-246	0
EIF3J	6.27676e-249	0.456555	0.982	0.917	1.35421e-244	0
TPT1	1.22651e-243	-0.346044	1	1	2.6462e-239	0
ANXA1	3.44477e-242	0.462508	0.988	0.912	7.43209e-238	0
RPS28	1.44264e-241	0.209768	1	1	3.11249e-237	0
NUDC	1.17833e-240	0.500636	0.961	0.855	2.54226e-236	0
CCT5	1.35906e-231	0.460864	0.977	0.868	2.93217e-227	0
MCM10	4.18725e-230	1.06083	0.502	0.273	9.03399e-226	0
GSTP1	1.14102e-225	0.339032	1	0.985	2.46174e-221	0
IL24	1.31358e-225	-2.60234	0.084	0.319	2.83406e-221	0
METAP2	7.64819e-222	0.474261	0.965	0.889	1.6501e-217	0
TPM3	8.6692e-222	0.33693	1	0.982	1.87038e-217	0
RPL6	8.83734e-219	0.213172	1	1	1.90666e-214	0
HSPE1	9.61782e-219	0.397491	0.996	0.949	2.07504e-214	0
PCNA	3.37372e-215	0.723412	0.722	0.483	7.2788e-211	0
CENPU	2.24444e-214	0.71668	0.692	0.457	4.84239e-210	0
SCG5	1.0511e-212	-4.11469	0.084	0.3	2.26776e-208	0
NASP	4.41205e-212	0.555451	0.902	0.736	9.519e-208	0
FBL	4.93123e-212	0.602616	0.85	0.693	1.06391e-207	0
SUPT16H	5.84768e-212	0.552246	0.907	0.768	1.26164e-207	0
TCOF1	1.84403e-210	0.625983	0.833	0.651	3.9785e-206	0
SNRPD2	6.76869e-209	0.355556	0.998	0.974	1.46034e-204	0
STIP1	1.11077e-207	0.577734	0.87	0.722	2.39649e-203	0
CEBPB	2.53284e-207	-1.25516	0.229	0.47	5.4646e-203	0
PTMA	2.42288e-206	0.337869	1	0.997	5.22736e-202	0
PSMA7	1.4771e-204	0.28842	1	0.993	3.18684e-200	0
RPA3	6.53543e-204	0.5005	0.923	0.776	1.41002e-199	0
EIF5B	1.68696e-202	0.525443	0.899	0.793	3.63961e-198	0
ID3	2.51566e-197	-1.16266	0.475	0.664	5.42753e-193	0
MRPL20	3.0294e-197	0.362522	0.993	0.968	6.53594e-193	0
PRDX1	1.11311e-196	0.364797	0.998	0.947	2.40154e-192	0
C1orf56	1.63907e-196	-2.22566	0.089	0.3	3.53629e-192	0
TXNIP	1.66607e-196	-3.56511	0.055	0.253	3.59455e-192	0
MSH2	1.05246e-194	0.928659	0.55	0.34	2.27068e-190	0
NSA2	3.32397e-194	0.432327	0.962	0.909	7.17146e-190	0
MEOX2	3.71897e-193	1.11566	0.422	0.222	8.02368e-189	0
SNRPG	5.28774e-193	0.318244	1	0.984	1.14083e-188	0
CTSS	7.19289e-192	-3.45199	0.02	0.205	1.55187e-187	0
GADD45GIP1	3.65437e-190	0.346095	0.995	0.97	7.88431e-186	0
SLFN5	1.65417e-187	-2.11656	0.1	0.307	3.56888e-183	0
LGALS1	3.24434e-187	-0.403638	0.999	0.996	6.99966e-183	0
SF3B2	1.11311e-186	0.500466	0.918	0.821	2.40154e-182	0
HLA-C	1.42421e-185	-1.33073	0.422	0.6	3.07273e-181	0
SERPINE2	5.41856e-185	0.426218	0.997	0.923	1.16905e-180	0
PBK	1.82772e-184	0.713507	0.654	0.431	3.94331e-180	0
VMP1	2.12556e-184	-0.852758	0.562	0.722	4.5859e-180	0
RPL13A	1.76699e-182	-0.308767	1	1	3.81228e-178	0
FUS	4.67806e-182	0.49135	0.912	0.802	1.00929e-177	0
ILF3	6.27502e-181	0.482615	0.912	0.806	1.35383e-176	0
ATP5F1E	1.21824e-180	0.24221	1	1	2.62835e-176	0
NDUFB9	3.72657e-180	0.415535	0.963	0.893	8.04009e-176	0
CDC37	8.59166e-179	0.444205	0.944	0.886	1.85365e-174	0
MAP1LC3B	2.2133e-178	-1.00146	0.59	0.731	4.7752e-174	0
DDX46	7.54306e-177	0.441607	0.936	0.841	1.62742e-172	0
C8orf33	5.03407e-176	0.608014	0.798	0.652	1.0861e-171	0
C1QBP	3.43476e-175	0.324411	0.998	0.967	7.4105e-171	0
CACYBP	2.74212e-169	0.383378	0.98	0.878	5.91612e-165	0
IRF1	1.25394e-168	-2.31627	0.153	0.343	2.70537e-164	0
TYMS	1.46088e-168	0.497661	0.858	0.627	3.15184e-164	0
HELLS	1.19206e-167	0.628672	0.702	0.489	2.57187e-163	0
HLA-B	6.42232e-166	-2.13231	0.519	0.655	1.38562e-161	0
DHX9	2.70743e-165	0.610933	0.775	0.613	5.84129e-161	0
S100A11	8.89994e-165	-0.444301	1	0.996	1.92016e-160	0
SIVA1	1.12865e-164	0.47553	0.889	0.753	2.43506e-160	0
DDIT3	3.88891e-164	-1.92012	0.168	0.36	8.39032e-160	0
CENPH	6.26988e-164	0.712864	0.657	0.463	1.35273e-159	0
SNRPB	1.03808e-163	0.353166	0.995	0.911	2.23966e-159	0
GINS2	1.01247e-162	0.74058	0.593	0.391	2.1844e-158	0
IGFBP2	2.75436e-161	0.771898	0.616	0.421	5.94254e-157	0
OPTN	2.5535e-160	-1.96277	0.09	0.276	5.50918e-156	0
PFN1	8.40994e-160	0.210205	1	0.999	1.81445e-155	0
EPB41L4A-AS1	1.26842e-158	-1.22039	0.225	0.429	2.73663e-154	0
HSP90AA1	8.13271e-158	0.312882	1	0.995	1.75463e-153	0
MT-CO3	1.13561e-157	0.228435	1	0.998	2.45008e-153	0
RPL23	1.14111e-157	-0.455114	1	0.998	2.46195e-153	0
HIST1H3G	1.35679e-157	1.62135	0.167	0.056	2.92728e-153	0
BZW1	1.93456e-157	0.505115	0.859	0.737	4.17382e-153	0
HLA-A	1.19585e-155	-1.68145	0.515	0.646	2.58005e-151	0
NME1	5.34467e-155	0.333388	0.993	0.942	1.15311e-150	0
WARS	4.81243e-154	-2.22562	0.34	0.508	1.03828e-149	0
DNAJA1	4.90426e-152	0.403007	0.945	0.847	1.0581e-147	0
LDHA	1.26191e-150	0.351178	0.978	0.861	2.72258e-146	0
PPP1R14B	2.46216e-150	-0.269838	1	0.999	5.31211e-146	0
TRIR	1.09457e-149	0.329447	0.984	0.954	2.36153e-145	0
SORBS2	1.74476e-149	-1.42442	0.187	0.38	3.76432e-145	0
RFC2	2.26747e-149	0.792762	0.541	0.356	4.89207e-145	0
RNF7	3.79292e-149	-0.557679	0.685	0.802	8.18322e-145	0
NCAPD3	5.36108e-147	0.640715	0.67	0.485	1.15665e-142	0
UBE2T	8.22209e-147	0.545435	0.742	0.533	1.77392e-142	0
DPYSL2	1.75455e-146	0.78311	0.546	0.36	3.78545e-142	0
NQO1	4.72686e-145	0.400232	0.966	0.882	1.01982e-140	0
TGFBI	4.83981e-144	-1.34922	0.247	0.434	1.04419e-139	0
YWHAE	8.33738e-144	0.270911	0.998	0.987	1.79879e-139	0
GOT2	3.50551e-143	0.573943	0.751	0.607	7.56313e-139	0
DDX3X	5.10208e-143	0.48315	0.849	0.734	1.10077e-138	0
PSMC3	1.06809e-142	0.460888	0.85	0.704	2.30441e-138	0
DEK	1.2934e-142	0.38308	0.947	0.826	2.79051e-138	0
MT-ND4	3.1138e-142	-0.465054	1	0.998	6.71802e-138	0
IFI6	2.27667e-141	-1.91123	0.098	0.27	4.91191e-137	0
ISG15	7.01103e-141	-1.67032	0.199	0.38	1.51263e-136	0
MCM7	1.62359e-140	0.527098	0.762	0.566	3.50288e-136	0
MRPL12	1.79522e-140	0.438774	0.903	0.812	3.87318e-136	0
SF3A3	2.32127e-140	0.575776	0.723	0.551	5.00815e-136	0
CSE1L	1.03721e-138	0.570672	0.731	0.559	2.23777e-134	0
KDM5B	4.92704e-138	-1.17046	0.214	0.401	1.06301e-133	0
RPS15	1.004e-137	0.16505	1	1	2.16612e-133	0
PDIA3	2.48631e-137	0.511888	0.82	0.703	5.36422e-133	0
RACK1	3.39603e-137	0.196893	1	0.999	7.32694e-133	0
GMNN	9.96655e-137	0.659099	0.613	0.427	2.15028e-132	0
RPL12	1.76906e-136	-0.164358	1	1	3.81675e-132	0
ATF3	8.29862e-136	-2.58648	0.05	0.204	1.79043e-131	0
MKI67	6.55295e-135	0.396183	0.819	0.586	1.4138e-130	0
CCNE2	4.41601e-134	1.08778	0.307	0.158	9.52754e-130	0
KRT10	7.63758e-134	-0.325153	0.971	0.986	1.64781e-129	0
NOP56	3.78112e-133	0.419294	0.897	0.764	8.15776e-129	0
RBM8A	5.72084e-133	0.316547	0.991	0.927	1.23427e-128	0
FBXO5	1.688e-132	0.935158	0.39	0.225	3.64186e-128	0
PRNP	2.19116e-132	-0.868018	0.365	0.549	4.72742e-128	0
HERPUD1	2.97172e-132	-1.09806	0.204	0.39	6.4115e-128	0
ARL6IP1	5.62128e-132	-1.0513	0.358	0.523	1.21279e-127	0
SNRPE	3.23291e-131	0.24863	0.999	0.991	6.975e-127	0
RUVBL1	4.74045e-131	0.471449	0.819	0.676	1.02275e-126	0
ID1	7.10708e-131	-0.833578	0.616	0.728	1.53335e-126	0
AXL	9.37657e-131	-0.954223	0.28	0.466	2.023e-126	0
CD59	2.74473e-130	-0.890099	0.544	0.674	5.92176e-126	0
BRCA1	3.84033e-130	0.625383	0.605	0.423	8.28551e-126	0
ATP5MF	8.35963e-130	0.280139	0.995	0.974	1.80359e-125	0
MCM5	9.16923e-130	0.833197	0.452	0.282	1.97826e-125	0
MCM4	2.51413e-129	0.580454	0.678	0.492	5.42424e-125	0
RPL8	6.72604e-129	0.155919	1	1	1.45114e-124	0
LRPPRC	7.89267e-129	0.671808	0.633	0.484	1.70284e-124	0
GBP1	1.80434e-128	-2.53831	0.039	0.182	3.89286e-124	0
ESCO2	7.56798e-128	0.87677	0.377	0.214	1.63279e-123	0
RRM1	1.86101e-127	0.678208	0.576	0.399	4.01512e-123	0
GULP1	1.28315e-126	-1.19764	0.224	0.401	2.7684e-122	0
RPL14	7.84127e-126	0.177241	1	1	1.69175e-121	0
RARS	2.25945e-125	0.434364	0.851	0.73	4.87476e-121	0
FTL	3.54073e-125	-0.341395	1	0.999	7.63912e-121	0
POLR2F	6.45693e-125	0.2873	0.989	0.968	1.39308e-120	0
UTP11	6.54196e-125	0.534815	0.73	0.576	1.41143e-120	0
YPEL5	8.26698e-125	-2.44041	0.037	0.177	1.7836e-120	0
SNHG8	1.36159e-124	-0.583325	0.701	0.796	2.93763e-120	0
JUND	4.51889e-124	-0.831736	0.56	0.689	9.74951e-120	0
ATP1B1	4.91161e-124	-2.11528	0.361	0.504	1.05968e-119	0
HNRNPC	1.16789e-123	0.271689	0.993	0.975	2.51973e-119	0
ERBIN	1.32783e-123	-1.23159	0.248	0.421	2.8648e-119	0
PRMT1	1.94094e-123	0.454908	0.832	0.686	4.18758e-119	0
HIST1H3B	2.49982e-123	1.49309	0.15	0.054	5.39336e-119	0
IL32	4.39207e-123	-3.44938	0.017	0.145	9.4759e-119	0
PSMC4	1.13865e-122	0.472392	0.828	0.694	2.45663e-118	0
RPS15A	1.27007e-122	0.147961	1	1	2.74018e-118	0
TFRC	2.40494e-121	0.638241	0.629	0.471	5.18866e-117	0
PKM	2.62999e-121	0.261048	0.999	0.98	5.6742e-117	0
XAF1	4.23924e-121	-3.04265	0.018	0.145	9.14616e-117	0
NREP	9.21216e-121	-2.60107	0.133	0.284	1.98752e-116	0
MT-ND2	1.05039e-120	-0.427582	1	0.997	2.26621e-116	0
RBMX	2.67907e-120	0.384815	0.902	0.804	5.7801e-116	0
SLC7A5	3.70791e-120	-0.704774	0.584	0.699	7.99981e-116	0
HIST1H2BC	8.30602e-120	1.2861	0.2	0.087	1.79202e-115	0
ASNS	1.23595e-119	-1.33813	0.158	0.324	2.66656e-115	0
SVIP	1.27135e-119	0.568361	0.707	0.57	2.74295e-115	0
METRNL	1.62786e-119	-1.42894	0.139	0.303	3.51211e-115	0
PCLAF	1.67541e-119	0.35679	0.907	0.664	3.61469e-115	0
JAG1	1.73962e-119	-2.02638	0.073	0.222	3.75324e-115	0
KRT18	2.0647e-119	0.430921	0.928	0.788	4.45459e-115	0
POLD3	2.27467e-119	0.717068	0.491	0.322	4.9076e-115	0
CLU	1.2892e-118	-4.51988	0.064	0.202	2.78144e-114	0
TECR	4.38352e-118	0.500302	0.773	0.632	9.45745e-114	0
GNAS	5.35919e-118	0.374936	0.993	0.991	1.15624e-113	0
HLA-DQA1	1.45629e-117	-2.18117	0.052	0.193	3.14195e-113	0
POLR3K	1.78521e-117	0.421193	0.865	0.734	3.85158e-113	0
BST2	1.86404e-117	-2.6301	0.04	0.174	4.02166e-113	0
WDR43	1.99007e-117	0.468547	0.817	0.699	4.29357e-113	0
ALCAM	2.35252e-117	-2.03179	0.105	0.256	5.07557e-113	0
CCT8	3.61634e-117	0.448913	0.812	0.67	7.80225e-113	0
MDH2	4.39246e-117	0.385266	0.905	0.821	9.47673e-113	0
XRCC6	7.97701e-117	0.472211	0.787	0.644	1.72104e-112	0
RPS23	4.90476e-116	-0.132087	1	1	1.0582e-111	0
RAC1	9.20026e-116	0.230269	0.999	0.993	1.98496e-111	0
YBX1	2.38813e-115	0.203906	1	0.999	5.15238e-111	0
TRIB3	2.39182e-115	-1.21417	0.158	0.324	5.16036e-111	0
SSRP1	3.43474e-115	0.347313	0.934	0.835	7.41045e-111	0
NOP14	5.20356e-115	0.542991	0.698	0.545	1.12267e-110	0
CDC42SE1	6.7073e-115	-0.917201	0.308	0.475	1.4471e-110	0
PHB	7.18555e-115	0.347106	0.93	0.838	1.55028e-110	0
MT-ATP6	2.02139e-114	-0.252022	1	0.998	4.36115e-110	0
PPP1CB	1.60948e-113	-0.832267	0.356	0.516	3.47246e-109	0
RBBP7	1.83905e-113	0.530998	0.7	0.54	3.96775e-109	0
PPP1R15A	2.30337e-113	-1.1203	0.307	0.466	4.96953e-109	0
NEIL3	2.43488e-113	1.1513	0.224	0.105	5.25325e-109	0
EXO1	2.50833e-113	0.963833	0.304	0.164	5.41173e-109	0
MCM3	2.77505e-113	0.646436	0.554	0.386	5.98716e-109	0
ST13	5.1609e-113	0.362717	0.914	0.865	1.11347e-108	0
NUPR1	5.6348e-113	-3.38756	0.02	0.14	1.21571e-108	0
TIMP3	8.58298e-113	0.49235	0.802	0.662	1.85178e-108	0
HJURP	6.40702e-112	0.722219	0.41	0.247	1.38231e-107	0
SCUBE3	1.73507e-111	-5.45234	0.007	0.116	3.74341e-107	0
RPL38	3.08271e-111	0.188991	1	0.999	6.65096e-107	0
SOX4	3.14459e-111	-1.71386	0.259	0.407	6.78445e-107	0
KDM1A	3.38343e-111	0.621382	0.622	0.478	7.29976e-107	0
SMC1A	9.90866e-111	0.470411	0.766	0.622	2.13779e-106	0
CDK1	1.83575e-110	0.523842	0.566	0.377	3.96063e-106	0
SNRPD3	1.14852e-109	0.355548	0.92	0.832	2.47794e-105	0
S100A10	4.18958e-109	-0.287649	1	0.996	9.03902e-105	0
PDIA6	5.31937e-109	0.365269	0.912	0.84	1.14765e-104	0
UBAP2L	5.68986e-109	0.486967	0.767	0.64	1.22759e-104	0
CFL1	1.88298e-108	0.175188	1	1	4.06253e-104	0
TUBB4B	1.98384e-108	0.287832	0.989	0.859	4.28014e-104	0
GSPT1	4.61645e-108	0.38234	0.883	0.79	9.96e-104	0
HMGN2	4.94427e-108	0.284038	0.997	0.945	1.06673e-103	0
AC245297.3	8.5446e-108	-0.935802	0.242	0.411	1.8435e-103	0
RAB13	1.23812e-107	-0.443937	0.8	0.865	2.67124e-103	0
APEX1	2.23875e-106	0.528308	0.694	0.556	4.8301e-102	0
POLR2I	3.5294e-106	0.365121	0.9	0.822	7.61467e-102	0
IMMT	5.86381e-106	0.467806	0.772	0.645	1.26512e-101	0
PNRC1	1.78484e-105	-1.78164	0.083	0.222	3.8508e-101	0
RHOB	2.35956e-104	-1.78251	0.145	0.291	5.09075e-100	0
BRIX1	2.67308e-104	0.447048	0.787	0.645	5.76716e-100	0
GTF2F1	2.71102e-104	0.480779	0.74	0.612	5.84904e-100	0
NOL7	3.13623e-104	0.419867	0.84	0.729	6.76642e-100	0
RSL1D1	3.57114e-104	0.313763	0.953	0.889	7.70474e-100	0
AC092069.1	3.66656e-104	-3.06441	0.018	0.13	7.9106e-100	0
RBCK1	3.79186e-104	-0.69012	0.518	0.652	8.18095e-100	0
RPL3	4.17444e-104	-0.260418	1	1	9.00636e-100	0
BCL2A1	4.24754e-104	-2.87016	0.022	0.137	9.16407e-100	0
HIST1H2AB	4.55382e-104	2.19176	0.064	0.014	9.82487e-100	0
LMO4	4.67633e-104	-1.04722	0.473	0.593	1.00892e-99	0
SAT1	1.05614e-103	-1.59062	0.215	0.364	2.27862e-99	0
NMT1	1.06596e-103	0.42263	0.786	0.645	2.29982e-99	0
CDC123	1.20072e-103	0.529733	0.69	0.554	2.59056e-99	0
MCL1	1.78714e-103	-0.755823	0.454	0.597	3.85575e-99	0
BANF1	2.3377e-103	0.292565	0.972	0.918	5.0436e-99	0
TMEM230	2.98381e-103	-0.75397	0.484	0.611	6.43757e-99	0
CALM1	3.39685e-103	0.306214	0.963	0.888	7.32869e-99	0
NAA10	4.00077e-103	0.331965	0.926	0.862	8.63165e-99	0
PHB2	4.03076e-103	0.316988	0.944	0.875	8.69637e-99	0
HIST1H2AK	5.15454e-103	1.93864	0.08	0.021	1.11209e-98	0
RPL10	1.24897e-102	-0.131455	1	1	2.69465e-98	0
BIRC3	3.21169e-102	-2.38386	0.034	0.154	6.92922e-98	0
HNRNPDL	3.38055e-102	0.339679	0.933	0.866	7.29354e-98	0
LMNB1	3.41204e-102	0.583424	0.545	0.377	7.36148e-98	0
KDM6B	3.79085e-102	-1.29664	0.131	0.28	8.17877e-98	0
ATP6V1G1	5.58273e-102	-0.516593	0.74	0.81	1.20447e-97	0
RPS21	5.82006e-102	0.138114	1	1	1.25568e-97	0
MT-ND4L	7.28533e-102	0.244051	0.962	0.91	1.57181e-97	0
UBE2L6	8.08889e-102	-1.27373	0.203	0.352	1.74518e-97	0
PKMYT1	9.98877e-102	0.863277	0.323	0.185	2.15508e-97	0
SNRPD1	3.7163e-101	0.265252	0.987	0.931	8.01791e-97	0
HNRNPR	3.99517e-101	0.300097	0.947	0.878	8.61957e-97	0
DHFR	4.67504e-101	0.510644	0.642	0.481	1.00864e-96	0
NCAPG2	9.74152e-101	0.843209	0.341	0.2	2.10173e-96	0
HIST2H2AB	1.31009e-100	1.94351	0.079	0.021	2.82653e-96	0
ABL2	1.37244e-100	-0.768588	0.364	0.522	2.96104e-96	0
S100A16	1.57118e-99	-0.554997	0.838	0.891	3.38983e-95	0
ICAM1	2.61163e-99	-2.18275	0.049	0.172	5.63458e-95	0
RPS24	5.14998e-99	-0.13784	1	1	1.11111e-94	0
UBE2H	6.99431e-99	-1.03157	0.233	0.387	1.50902e-94	0
MXD4	1.71826e-98	-1.51123	0.12	0.261	3.70714e-94	0
CTGF	2.09194e-98	-1.91597	0.158	0.304	4.51337e-94	0
AP2S1	2.28537e-98	0.208455	0.999	0.992	4.9307e-94	0
TOP2A	3.43338e-98	0.208579	0.833	0.618	7.40751e-94	0
CD320	4.93715e-98	0.463132	0.766	0.642	1.06519e-93	0
MRPL3	6.82894e-98	0.401787	0.812	0.684	1.47334e-93	0
FOSL2	7.61486e-98	-2.30124	0.052	0.173	1.64291e-93	0
GADD45A	2.45802e-97	-1.01056	0.351	0.493	5.30319e-93	0
CHAF1A	2.75082e-97	0.652137	0.501	0.349	5.93489e-93	0
PSMB9	3.03714e-97	-1.55809	0.282	0.408	6.55264e-93	0
SSBP1	4.60031e-97	0.259879	0.99	0.927	9.92517e-93	0
STAT2	6.48359e-97	-1.877	0.054	0.177	1.39883e-92	0
TAPBP	6.62198e-97	-1.13663	0.184	0.333	1.42869e-92	0
SMC3	1.15134e-96	0.397508	0.816	0.683	2.48401e-92	0
EIF1AX	1.23431e-96	0.258835	0.987	0.953	2.66303e-92	0
ZBTB20	1.36221e-96	-1.52067	0.159	0.301	2.93896e-92	0
C6orf48	2.12895e-96	-1.0053	0.195	0.348	4.59322e-92	0
EIF4A2	2.83732e-96	-0.85537	0.319	0.47	6.12151e-92	0
LINC00662	3.63414e-96	-1.30223	0.153	0.298	7.84066e-92	0
BORCS7	7.08017e-96	-0.920364	0.221	0.377	1.52755e-91	0
SRM	8.50509e-96	0.265078	0.978	0.924	1.83497e-91	0
TAP1	1.31122e-95	-1.69534	0.077	0.207	2.82896e-91	0
SAMD9L	1.97328e-95	-2.18745	0.041	0.157	4.25735e-91	0
GOPC	4.34128e-95	-1.05031	0.314	0.457	9.36632e-91	0
CLIP4	4.68669e-95	-1.22514	0.165	0.31	1.01115e-90	0
NGFR	9.14551e-95	-2.60299	0.063	0.184	1.97314e-90	0
C3	1.17745e-94	-2.54691	0.025	0.133	2.54034e-90	0
PSMD6	1.35196e-94	0.484278	0.7	0.567	2.91686e-90	0
LY6E	1.79197e-94	0.30722	0.92	0.845	3.86617e-90	0
ATP6V0E1	3.14619e-94	-0.529447	0.74	0.81	6.7879e-90	0
BTG3	9.56929e-94	0.682908	0.477	0.331	2.06457e-89	0
NUSAP1	1.31155e-93	0.354532	0.734	0.548	2.82967e-89	0
AIM2	2.04307e-93	-2.01519	0.048	0.166	4.40793e-89	0
TMED7	2.12456e-93	-0.943804	0.207	0.36	4.58375e-89	0
PDCD5	2.97935e-93	0.255483	0.979	0.94	6.42795e-89	0
CREBRF	3.389e-93	-1.64968	0.069	0.196	7.31177e-89	0
PPP1R12A	5.42588e-93	-0.836114	0.392	0.531	1.17063e-88	0
LYPD1	5.65866e-93	-0.846165	0.259	0.414	1.22085e-88	0
SPRR2D	7.62445e-93	-2.56384	0.055	0.174	1.64497e-88	0
PWP1	1.27848e-92	0.460022	0.729	0.605	2.75832e-88	0
ALYREF	1.3361e-92	0.424691	0.78	0.645	2.88263e-88	0
FARSA	2.71916e-92	0.475279	0.721	0.593	5.86659e-88	0
RAN	3.5455e-92	0.231839	0.998	0.957	7.64942e-88	0
MMP24OS	4.69341e-92	-1.43331	0.241	0.377	1.0126e-87	0
DYNC1LI1	7.73934e-92	0.434493	0.751	0.622	1.66976e-87	0
RPL34	1.18669e-91	0.13605	1	1	2.56027e-87	0
MTREX	1.90985e-91	0.569999	0.567	0.422	4.1205e-87	0
STAT1	2.2173e-91	-1.29087	0.319	0.445	4.78382e-87	0
SPRY1	2.29296e-91	1.34591	0.152	0.065	4.94706e-87	0
JUNB	2.34511e-91	-1.07388	0.222	0.366	5.05958e-87	0
FAM111B	2.95968e-91	1.09654	0.212	0.106	6.3855e-87	0
RPL37	3.99223e-91	0.127765	1	1	8.61323e-87	0
CTNNB1	5.83375e-91	-0.798686	0.387	0.52	1.25863e-86	0
SF3B1	6.94163e-91	0.436772	0.754	0.641	1.49766e-86	0
IL13RA2	1.0513e-90	0.401752	0.816	0.661	2.26817e-86	0
MOXD1	2.24157e-90	-3.58807	0.024	0.125	4.83618e-86	0
CLEC2B	2.51189e-90	-1.07431	0.199	0.345	5.41941e-86	0
CLIC4	3.15789e-90	-0.802988	0.333	0.478	6.81314e-86	0
UBB	3.52353e-90	0.253106	0.986	0.953	7.60201e-86	0
RRAS	4.27171e-90	-1.02861	0.245	0.387	9.21621e-86	0
DKK3	4.73528e-90	-4.50353	0.007	0.097	1.02164e-85	0
VAMP5	5.76696e-90	-0.810157	0.507	0.62	1.24422e-85	0
ETFB	7.86299e-90	0.339694	0.889	0.798	1.69644e-85	0
TMA7	8.70375e-90	0.179134	0.999	0.998	1.87783e-85	0
KLF5	1.4069e-89	-0.997687	0.226	0.373	3.0354e-85	0
NUDT4	1.51535e-89	-1.22731	0.165	0.305	3.26937e-85	0
RPS4X	3.99573e-89	-0.166676	1	1	8.62079e-85	0
KNOP1	5.10097e-89	0.48545	0.705	0.59	1.10053e-84	0
TMSB4X	7.65788e-89	-0.932539	0.669	0.732	1.65219e-84	0
SDC4	1.07503e-88	-1.01276	0.217	0.363	2.31937e-84	0
BLM	1.17936e-88	0.866549	0.284	0.161	2.54447e-84	0
C9orf16	1.3673e-88	-0.800546	0.663	0.725	2.94995e-84	0
CCDC9B	1.64822e-88	-1.28039	0.123	0.258	3.55603e-84	0
WBP11	3.07996e-88	0.445259	0.728	0.612	6.64501e-84	0
COL5A1	3.9623e-88	-2.32898	0.09	0.211	8.54867e-84	0
TPM2	3.97426e-88	0.274003	0.956	0.897	8.57447e-84	0
EMP2	8.08037e-88	0.556705	0.573	0.428	1.74334e-83	0
SLC25A5	1.15856e-87	0.267169	0.955	0.874	2.49959e-83	0
PSMD12	1.49699e-87	0.383433	0.83	0.728	3.22976e-83	0
NOLC1	1.86399e-87	0.43431	0.745	0.617	4.02155e-83	0
EIF4G1	2.04925e-87	0.427445	0.768	0.665	4.42126e-83	0
MRPL4	3.00211e-87	0.421995	0.764	0.642	6.47706e-83	0
PARP14	4.69441e-87	-1.23375	0.206	0.341	1.01282e-82	0
TIPIN	6.59621e-87	0.648623	0.468	0.326	1.42313e-82	0
SERTAD2	7.64267e-87	-0.966464	0.188	0.333	1.64891e-82	0
CCNI	2.09864e-86	-0.530159	0.666	0.736	4.52781e-82	0
SRRT	3.13655e-86	0.548504	0.573	0.433	6.76711e-82	0
TP53	3.2629e-86	-1.3199	0.11	0.24	7.03971e-82	0
ANP32A	5.66934e-86	0.349078	0.856	0.759	1.22316e-81	0
DTYMK	5.79866e-86	0.350826	0.813	0.663	1.25106e-81	0
RNPS1	7.43003e-86	0.326232	0.892	0.82	1.60303e-81	0
NR3C1	1.426e-85	-0.705689	0.334	0.485	3.07659e-81	0
MRTO4	1.50311e-85	0.384077	0.795	0.662	3.24296e-81	0
DDX24	2.20233e-85	0.417512	0.791	0.689	4.75154e-81	0
KCNG1	4.33581e-85	-1.16484	0.161	0.298	9.3545e-81	0
FANCB	4.64096e-85	0.738556	0.379	0.245	1.00129e-80	0
MCM6	5.38159e-85	0.719529	0.385	0.25	1.16108e-80	0
GABPB1-AS1	5.89971e-85	-0.765044	0.349	0.491	1.27286e-80	0
RPL30	1.22666e-84	-0.132411	1	1	2.64651e-80	0
HLA-E	1.348e-84	-0.881062	0.298	0.436	2.90831e-80	0
TNFRSF12A	2.12359e-84	-0.471893	0.922	0.943	4.58165e-80	0
NDUFB1	2.77061e-84	0.356887	0.852	0.762	5.97759e-80	0
TMEM219	4.90717e-84	-0.9075	0.254	0.394	1.05872e-79	0
DUT	5.71923e-84	0.309328	0.909	0.819	1.23392e-79	0
CMSS1	5.82529e-84	0.382969	0.824	0.727	1.25681e-79	0
EIF6	6.08264e-84	0.26457	0.979	0.908	1.31233e-79	0
S100A1	1.26698e-83	-2.07533	0.243	0.368	2.7335e-79	0
CYC1	4.04198e-83	0.370365	0.824	0.725	8.72056e-79	0
RPL26	6.71414e-83	-0.161837	1	1	1.44858e-78	0
CDC6	7.9797e-83	0.660568	0.432	0.295	1.72162e-78	0
C21orf58	1.05864e-82	0.816058	0.329	0.204	2.28401e-78	0
PXK	1.16365e-82	-1.30355	0.109	0.236	2.51057e-78	0
PTGES3	3.2768e-82	0.208779	0.995	0.944	7.06969e-78	0
ORAI3	4.14723e-82	-2.60541	0.023	0.119	8.94766e-78	0
NR4A1	5.13528e-82	-1.52209	0.122	0.246	1.10794e-77	0
SAMD11	7.41321e-82	-3.41765	0.013	0.102	1.5994e-77	0
FEN1	9.84516e-82	0.542739	0.534	0.39	2.12409e-77	0
MESD	1.05916e-81	0.456356	0.701	0.581	2.28514e-77	0
METTL26	1.3104e-81	0.277605	0.949	0.903	2.82719e-77	0
HIST1H2AL	1.95802e-81	1.8392	0.069	0.019	4.22444e-77	0
RPS27L	2.282e-81	-0.335335	0.928	0.953	4.92341e-77	0
NOL11	2.66846e-81	0.557188	0.539	0.399	5.7572e-77	0
CREM	2.91606e-81	-0.818178	0.248	0.392	6.2914e-77	0
PLIN2	2.99693e-81	0.329988	0.905	0.819	6.46587e-77	0
S100P	3.11572e-81	-2.82638	0.024	0.118	6.72217e-77	0
VRK1	3.45478e-81	0.634269	0.429	0.29	7.45369e-77	0
IK	3.65441e-81	0.393689	0.787	0.677	7.88438e-77	0
VDAC1	5.82483e-81	0.274127	0.943	0.887	1.25671e-76	0
ZKSCAN1	7.30247e-81	-0.740548	0.357	0.49	1.57551e-76	0
B4GALT1	8.99681e-81	-0.985689	0.19	0.327	1.94106e-76	0
COX7A2L	9.62173e-81	-0.49125	0.582	0.688	2.07589e-76	0
RUNX1	9.9622e-81	-0.922573	0.241	0.381	2.14934e-76	0
RRM2	1.00034e-80	0.340609	0.724	0.526	2.15823e-76	0
ANK3	1.17045e-80	-2.9157	0.075	0.185	2.52525e-76	0
FAM198B	1.39075e-80	-4.54742	0.007	0.09	3.00055e-76	0
SESN2	1.58565e-80	-1.5414	0.075	0.191	3.42104e-76	0
PEA15	2.35568e-80	-0.598738	0.441	0.575	5.08239e-76	0
PRUNE2	3.88368e-80	-6.66697	0.001	0.078	8.37903e-76	0
FZD1	4.73631e-80	-2.61796	0.05	0.153	1.02186e-75	0
VEGFA	5.09814e-80	-1.07995	0.182	0.315	1.09992e-75	0
HIST1H2BH	5.11978e-80	1.34094	0.121	0.049	1.10459e-75	0
H3F3B	5.57616e-80	-0.200839	1	0.999	1.20306e-75	0
PRELID1	5.90475e-80	0.190494	0.998	0.993	1.27395e-75	0
CAMTA2	8.04926e-80	-1.11845	0.172	0.304	1.73663e-75	0
ATP2B4	6.05413e-79	-2.1501	0.138	0.256	1.30618e-74	0
FSTL3	6.83758e-79	-1.05096	0.204	0.338	1.47521e-74	0
HMGN1	7.09793e-79	0.257192	0.967	0.935	1.53138e-74	0
SNHG12	7.24793e-79	-1.08643	0.22	0.354	1.56374e-74	0
RPS20	7.35756e-79	-0.248066	0.999	0.998	1.58739e-74	0
GART	8.01063e-79	0.492295	0.628	0.504	1.72829e-74	0
MYH10	8.40459e-79	0.643554	0.444	0.31	1.81329e-74	0
PTP4A1	8.69273e-79	-0.678379	0.36	0.499	1.87546e-74	0
RCN1	8.91997e-79	-0.702019	0.325	0.466	1.92448e-74	0
TMCO1	9.39922e-79	0.280352	0.939	0.91	2.02788e-74	0
HSPA5	1.04915e-78	0.223321	0.926	0.865	2.26354e-74	0
SNRPF	1.06289e-78	0.231878	0.99	0.944	2.2932e-74	0
BTF3	1.44393e-78	0.153067	1	0.999	3.11529e-74	0
KIF5B	1.44894e-78	-0.478505	0.674	0.755	3.12608e-74	0
PCOLCE	2.56848e-78	0.758046	0.342	0.217	5.54149e-74	0
CYR61	2.72094e-78	-1.04466	0.207	0.346	5.87043e-74	0
ELOB	3.30584e-78	0.192058	0.995	0.991	7.13235e-74	0
CTSD	3.57842e-78	-1.1489	0.339	0.46	7.72044e-74	0
EXOSC6	7.01635e-78	-0.719002	0.289	0.429	1.51378e-73	0
AKAP12	8.5837e-78	0.23898	0.786	0.668	1.85193e-73	0
MRPL13	8.82259e-78	0.370488	0.784	0.66	1.90347e-73	0
ADRM1	9.51683e-78	0.281467	0.94	0.86	2.05326e-73	0
ARID4B	1.64117e-77	-0.578061	0.441	0.572	3.54081e-73	0
THBS1	2.05715e-77	-1.24305	0.785	0.796	4.43829e-73	0
BRCA2	2.25325e-77	0.635014	0.397	0.263	4.86139e-73	0
LIG1	3.81335e-77	0.813499	0.294	0.178	8.22731e-73	0
PRPF8	4.35581e-77	0.481004	0.65	0.534	9.39766e-73	0
UQCR10	5.63286e-77	0.283348	0.936	0.888	1.21529e-72	0
GABARAPL1	6.29805e-77	-1.56438	0.072	0.183	1.3588e-72	0
CDCA7L	6.71006e-77	0.671614	0.396	0.266	1.44769e-72	0
IPO5	7.06477e-77	0.437406	0.693	0.569	1.52422e-72	0
HIST1H4I	7.69197e-77	1.93373	0.059	0.015	1.65954e-72	0
REXO4	1.16379e-76	0.498147	0.619	0.499	2.51087e-72	0
ATP6AP2	1.49902e-76	-0.828476	0.276	0.411	3.23415e-72	0
HLA-DQA2	1.61866e-76	-1.76862	0.058	0.164	3.49225e-72	0
APOL6	3.36532e-76	-1.57267	0.074	0.185	7.26068e-72	0
EEF2	4.75943e-76	0.197668	0.995	0.989	1.02685e-71	0
DLGAP4	6.82458e-76	-0.831017	0.289	0.423	1.4724e-71	0
MIDN	9.56052e-76	-0.756469	0.278	0.416	2.06268e-71	0
ILF2	9.84536e-76	0.324033	0.846	0.731	2.12414e-71	0
COPZ2	1.1842e-75	-1.40292	0.161	0.281	2.55491e-71	0
UBL3	1.19146e-75	-1.37479	0.134	0.254	2.57058e-71	0
MTHFD1	1.22993e-75	0.650833	0.398	0.269	2.65358e-71	0
CCDC124	1.68009e-75	0.359986	0.825	0.726	3.62479e-71	0
IRS2	1.76904e-75	-0.73287	0.317	0.454	3.8167e-71	0
CHAC1	1.78479e-75	-2.17296	0.028	0.121	3.85068e-71	0
SMARCC1	1.8744e-75	0.376328	0.782	0.683	4.04402e-71	0
CXXC5	2.97944e-75	-1.1205	0.228	0.353	6.42814e-71	0
NOC2L	4.50739e-75	0.405928	0.74	0.632	9.72469e-71	0
BCCIP	6.11121e-75	0.46508	0.654	0.539	1.31849e-70	0
SAT2	8.18798e-75	-0.751735	0.256	0.394	1.76656e-70	0
KRCC1	8.53726e-75	-1.58507	0.06	0.165	1.84191e-70	0
COL9A2	1.06147e-74	-3.47034	0.011	0.091	2.29011e-70	0
GLRX	1.87139e-74	-0.94899	0.174	0.305	4.03751e-70	0
MRAS	2.47263e-74	-2.21523	0.038	0.133	5.33471e-70	0
CBX1	2.63597e-74	0.404497	0.704	0.576	5.6871e-70	0
EBNA1BP2	3.02322e-74	0.30964	0.87	0.765	6.5226e-70	0
GDA	6.24021e-74	-0.782616	0.211	0.35	1.34633e-69	0
POLA1	7.8193e-74	0.796727	0.282	0.169	1.68701e-69	0
ASF1B	1.22977e-73	0.672223	0.376	0.249	2.65324e-69	0
BZW2	1.66129e-73	0.461634	0.668	0.558	3.58423e-69	0
COTL1	1.762e-73	0.251699	0.941	0.8	3.80151e-69	0
GPATCH4	2.22321e-73	0.246649	0.958	0.9	4.79657e-69	0
GABARAPL2	2.71108e-73	-0.445587	0.698	0.767	5.84915e-69	0
RNF13	3.93305e-73	-0.830952	0.206	0.339	8.48555e-69	0
MRPL47	1.07554e-72	0.358358	0.803	0.692	2.32048e-68	0
PDCD11	1.14735e-72	0.435642	0.675	0.558	2.47542e-68	0
SEC22B	1.274e-72	-0.917403	0.181	0.31	2.74865e-68	0
TOMM40	1.38042e-72	0.333745	0.794	0.663	2.97825e-68	0
HTATIP2	1.43971e-72	-0.813433	0.224	0.357	3.10617e-68	0
SERINC3	2.1822e-72	-0.653934	0.42	0.541	4.70809e-68	0
ATP6V1A	3.03566e-72	-0.891197	0.228	0.357	6.54944e-68	0
TAOK1	3.20488e-72	-0.795961	0.242	0.375	6.91453e-68	0
PRDX2	3.4694e-72	0.269677	0.941	0.889	7.48522e-68	0
SSR4	5.12886e-72	-0.538574	0.782	0.828	1.10655e-67	0
CPEB4	8.83901e-72	-0.865017	0.214	0.344	1.90702e-67	0
SYT1	9.58416e-72	-1.60937	0.064	0.168	2.06778e-67	0
LRP10	1.08895e-71	-0.987029	0.164	0.289	2.3494e-67	0
PPM1G	1.19063e-71	0.233307	0.965	0.917	2.56877e-67	0
PSMB8	1.56009e-71	-0.921873	0.322	0.44	3.3659e-67	0
SYNC	2.12468e-71	-1.41801	0.087	0.196	4.58399e-67	0
TPR	2.65871e-71	0.300286	0.879	0.802	5.73616e-67	0
CBX3	2.7846e-71	0.230489	0.98	0.944	6.00777e-67	0
ATP5F1A	9.91788e-71	0.385259	0.758	0.665	2.13978e-66	0
FLNA	1.15143e-70	-0.520872	0.683	0.746	2.48421e-66	0
PSMA3	1.23021e-70	0.346527	0.787	0.656	2.65419e-66	0
PSAT1	1.26759e-70	-0.587861	0.492	0.594	2.73482e-66	0
COL4A2	1.7671e-70	0.412098	0.694	0.575	3.81251e-66	0
COL5A2	3.27256e-70	-1.86492	0.312	0.413	7.06056e-66	0
GRN	3.45155e-70	-0.877942	0.273	0.398	7.44673e-66	0
EGR1	6.59759e-70	-2.69277	0.017	0.098	1.42343e-65	0
PSPH	1.1478e-69	-0.93153	0.161	0.285	2.47637e-65	0
CDH19	1.3616e-69	-1.26755	0.131	0.247	2.93764e-65	0
TK1	1.72104e-69	0.4525	0.566	0.427	3.71314e-65	0
RPS25	1.92886e-69	-0.132135	1	1	4.16151e-65	0
CRISPLD2	2.00804e-69	-4.79201	0.005	0.077	4.33235e-65	0
DCT	2.81896e-69	-8.42677	0	0.067	6.08191e-65	0
TOMM5	3.05558e-69	0.359649	0.763	0.656	6.59241e-65	0
CD24	3.53307e-69	-4.54162	0.014	0.09	7.6226e-65	0
MMP2	3.7154e-69	-0.974168	0.326	0.441	8.01598e-65	0
ATP5MD	4.071e-69	0.158272	0.999	0.996	8.78318e-65	0
UHMK1	5.17002e-69	-0.611931	0.393	0.518	1.11543e-64	0
USP1	5.87274e-69	0.368423	0.683	0.539	1.26704e-64	0
CT45A1	8.73947e-69	0.931246	0.197	0.106	1.88554e-64	0
SFRP1	8.98361e-69	0.229835	0.814	0.668	1.93821e-64	0
SNAI2	9.78361e-69	-4.95261	0.003	0.072	2.11081e-64	0
FOXD3-AS1	1.06995e-68	-1.58931	0.055	0.153	2.30841e-64	0
HMOX1	1.21215e-68	-1.02957	0.125	0.244	2.61521e-64	0
ATAD5	2.16141e-68	0.624547	0.395	0.272	4.66324e-64	0
SLC7A11	2.20882e-68	-0.997516	0.157	0.278	4.76553e-64	0
NDUFC2	2.36696e-68	0.247285	0.952	0.905	5.10671e-64	0
SKIL	2.614e-68	-0.807423	0.216	0.345	5.63971e-64	0
CCDC90B	4.97292e-68	-0.649129	0.308	0.442	1.07291e-63	0
TRIO	5.31381e-68	-1.08298	0.155	0.273	1.14645e-63	0
OLFML2A	1.03506e-67	-3.28602	0.049	0.138	2.23315e-63	0
PHLDB1	1.18019e-67	-1.00531	0.161	0.281	2.54625e-63	0
LSM7	1.24524e-67	0.291559	0.888	0.827	2.68661e-63	0
GADD45B	1.55491e-67	-1.18634	0.111	0.223	3.35471e-63	0
BRI3BP	1.70658e-67	0.524819	0.506	0.379	3.68194e-63	0
SAFB	2.54165e-67	0.58248	0.491	0.371	5.48362e-63	0
TMSB10	4.20371e-67	-0.246926	1	0.999	9.06951e-63	0
RB1CC1	4.42877e-67	-0.646138	0.311	0.441	9.55507e-63	0
PERP	4.49019e-67	-0.726847	0.321	0.445	9.68759e-63	0
NCAPG	4.88768e-67	0.437559	0.534	0.394	1.05452e-62	0
CCT7	4.91462e-67	0.30761	0.831	0.711	1.06033e-62	0
SLBP	5.95069e-67	0.420065	0.658	0.53	1.28386e-62	0
GNL3L	6.71113e-67	0.663618	0.351	0.233	1.44793e-62	0
MARVELD1	7.48024e-67	-1.23417	0.119	0.23	1.61386e-62	0
SMC2	1.41472e-66	0.388643	0.663	0.526	3.05226e-62	0
WDR34	1.5237e-66	0.499171	0.57	0.449	3.28737e-62	0
ATG101	2.76034e-66	-0.661832	0.533	0.626	5.95543e-62	0
LUM	2.80069e-66	-4.61045	0.016	0.092	6.04249e-62	0
FAM107B	4.13708e-66	-1.09457	0.158	0.275	8.92574e-62	0
GNL3	4.28152e-66	0.383863	0.721	0.606	9.23738e-62	0
PHLDA3	5.75734e-66	-0.711734	0.381	0.505	1.24215e-61	0
FAM111A	6.70244e-66	0.549841	0.432	0.306	1.44605e-61	0
UQCRB	8.131e-66	-0.259783	0.945	0.967	1.75426e-61	0
IFRD1	8.146e-66	-0.857905	0.159	0.28	1.7575e-61	0
PNISR	8.64642e-66	-0.525521	0.5	0.612	1.86546e-61	0
MALAT1	1.04659e-65	-0.484125	1	0.999	2.25802e-61	0
ATP5F1B	1.76248e-65	0.248788	0.936	0.869	3.80256e-61	0
IRF2BP2	1.9596e-65	-0.739514	0.251	0.378	4.22783e-61	0
LRP1	2.38502e-65	-1.52647	0.064	0.161	5.14568e-61	0
ELL2	2.60342e-65	-1.43228	0.162	0.274	5.61687e-61	0
IFT20	2.93892e-65	-0.601773	0.375	0.499	6.34072e-61	0
MAST4	3.13603e-65	-2.11431	0.029	0.112	6.76598e-61	0
TEX10	3.14799e-65	0.577111	0.417	0.295	6.7918e-61	0
FKBP1A	5.11631e-65	-0.36864	0.832	0.847	1.10384e-60	0
GLO1	5.64892e-65	0.453915	0.639	0.527	1.21876e-60	0
HNRNPK	9.91551e-65	0.216725	0.978	0.951	2.13927e-60	0
JPT1	1.04932e-64	0.187508	0.994	0.948	2.26391e-60	0
MLLT11	1.10336e-64	-0.759327	0.248	0.374	2.38051e-60	0
LEMD1	1.19803e-64	-2.95443	0.015	0.09	2.58474e-60	0
TAGLN3	1.38165e-64	-2.11106	0.06	0.152	2.98092e-60	0
HDAC9	1.38222e-64	-1.96351	0.041	0.129	2.98214e-60	0
PDE1C	1.50191e-64	-0.934195	0.324	0.436	3.24036e-60	0
CALD1	1.61838e-64	-0.611012	0.767	0.816	3.49166e-60	0
EXOSC4	1.86316e-64	0.415343	0.685	0.58	4.01977e-60	0
EBLN3P	1.89941e-64	-0.974921	0.159	0.275	4.09797e-60	0
MAGOHB	3.52617e-64	0.385379	0.697	0.576	7.60771e-60	0
RTN4	3.95714e-64	-0.277427	0.891	0.921	8.53753e-60	0
HIST1H2AJ	4.03497e-64	1.15552	0.104	0.043	8.70544e-60	0
TIMM13	4.44736e-64	0.249747	0.939	0.889	9.59518e-60	0
SKP1	4.56593e-64	0.223836	0.973	0.946	9.85099e-60	0
ECHS1	4.63756e-64	0.310563	0.819	0.727	1.00055e-59	0
XPO1	5.0391e-64	0.346013	0.77	0.668	1.08719e-59	0
SET	5.21597e-64	0.149189	0.999	0.992	1.12535e-59	0
TRIM28	6.89192e-64	0.310795	0.814	0.698	1.48693e-59	0
PMAIP1	7.28858e-64	-0.80793	0.311	0.427	1.57251e-59	0
PHLDA2	8.35106e-64	0.224082	0.935	0.794	1.80174e-59	0
CEBPZ	1.0349e-63	0.310355	0.841	0.764	2.23279e-59	0
ATF4	1.14894e-63	-0.519588	0.439	0.56	2.47884e-59	0
UQCRFS1	1.30023e-63	0.32995	0.81	0.724	2.80524e-59	0
TMEM59	2.09267e-63	-0.549798	0.559	0.649	4.51493e-59	0
SQSTM1	3.40697e-63	-0.49675	0.913	0.935	7.35053e-59	0
TFDP1	4.16627e-63	0.329314	0.765	0.651	8.98872e-59	0
CXCL14	4.87475e-63	-5.95117	0.005	0.069	1.05173e-58	0
H2AFZ	5.95692e-63	0.221603	1	0.966	1.28521e-58	0
HSPA4	6.53193e-63	0.361152	0.767	0.672	1.40926e-58	0
MYLK	7.82151e-63	-2.19461	0.059	0.148	1.68749e-58	0
ACTG1	8.94806e-63	0.176238	0.998	0.99	1.93054e-58	0
LRRC15	9.32828e-63	-5.12401	0.002	0.065	2.01258e-58	0
NELFCD	9.71378e-63	0.462623	0.597	0.485	2.09575e-58	0
CEBPG	1.1995e-62	-0.929935	0.178	0.294	2.58792e-58	0
JARID2	1.25514e-62	-1.05635	0.131	0.242	2.70797e-58	0
HLA-F	1.27716e-62	-2.31779	0.021	0.098	2.75547e-58	0
RBM28	1.35155e-62	0.430416	0.62	0.504	2.91596e-58	0
NR1D2	1.36013e-62	-1.0623	0.126	0.236	2.93448e-58	0
TSPYL1	1.96283e-62	-1.29377	0.079	0.178	4.23481e-58	0
FREM2	2.62127e-62	-4.00358	0.012	0.081	5.6554e-58	0
FSCN1	2.7121e-62	0.388045	0.647	0.523	5.85136e-58	0
ARL4C	3.17356e-62	-1.11434	0.278	0.392	6.84696e-58	0
FXYD3	5.58978e-62	0.660863	0.342	0.23	1.206e-57	0
GPX4	7.3341e-62	-0.360779	0.827	0.874	1.58233e-57	0
XIAP	7.56567e-62	-0.663547	0.282	0.406	1.63229e-57	0
CRYAB	8.24203e-62	-5.65679	0.005	0.069	1.77822e-57	0
AVPI1	8.61932e-62	-0.92136	0.176	0.292	1.85962e-57	0
RAP2B	1.4671e-61	-0.998806	0.139	0.251	3.16527e-57	0
ATP5MC1	1.63692e-61	0.227105	0.956	0.917	3.53166e-57	0
DNAJC1	1.68222e-61	-0.71812	0.29	0.409	3.62938e-57	0
MAFG	2.09252e-61	-0.775099	0.204	0.324	4.51462e-57	0
ISL1	2.41342e-61	1.01809	0.162	0.084	5.20696e-57	0
STX16	2.7334e-61	-0.642859	0.313	0.435	5.89731e-57	0
MTHFD2	3.22547e-61	-0.494996	0.592	0.665	6.95896e-57	0
TRA2A	3.2764e-61	-0.747663	0.205	0.326	7.06883e-57	0
RHOBTB3	3.76686e-61	-0.732611	0.385	0.499	8.127e-57	0
TSNAX	3.88924e-61	-0.612989	0.332	0.455	8.39103e-57	0
CDCA5	4.29005e-61	0.529596	0.413	0.29	9.25579e-57	0
ZFP36L1	4.93442e-61	-0.948159	0.384	0.496	1.0646e-56	0
C12orf75	6.16596e-61	-0.377522	0.767	0.805	1.33031e-56	0
CCDC71L	7.26008e-61	-1.09291	0.103	0.208	1.56636e-56	0
LARP6	1.05227e-60	-0.658324	0.314	0.434	2.27028e-56	0
RNF11	1.06706e-60	-0.921194	0.16	0.274	2.30218e-56	0
TMA16	1.07254e-60	0.386667	0.647	0.535	2.314e-56	0
PRKAB2	1.27547e-60	-1.10215	0.11	0.214	2.75182e-56	0
CTTN	1.61857e-60	-0.482403	0.459	0.577	3.49206e-56	0
BBX	1.68864e-60	-0.477543	0.497	0.612	3.64325e-56	0
DYNLL1	2.07523e-60	-0.180483	0.999	0.995	4.47731e-56	0
PNPT1	2.13106e-60	0.510088	0.534	0.425	4.59776e-56	0
MRPS26	2.28311e-60	0.281714	0.871	0.784	4.92581e-56	0
MEIS2	2.43772e-60	0.603371	0.411	0.297	5.25938e-56	0
MR1	2.64563e-60	-2.9802	0.011	0.078	5.70794e-56	0
WDR70	3.00193e-60	0.574734	0.413	0.297	6.47667e-56	0
SRSF6	3.12686e-60	-0.583258	0.382	0.497	6.74619e-56	0
ERCC6L	3.27258e-60	0.858823	0.203	0.115	7.0606e-56	0
RNF41	3.76518e-60	-0.754854	0.194	0.314	8.12337e-56	0
GGCT	6.06238e-60	0.3252	0.763	0.641	1.30796e-55	0
PARK7	6.21958e-60	0.182549	0.994	0.98	1.34187e-55	0
ADI1	7.63666e-60	0.336133	0.792	0.701	1.64761e-55	0
COL8A1	7.9888e-60	-3.2688	0.022	0.094	1.72358e-55	0
PUM3	8.15412e-60	0.332837	0.771	0.672	1.75925e-55	0
IFI27	8.24878e-60	-3.19174	0.009	0.075	1.77967e-55	0
CERS2	8.52542e-60	-0.706457	0.236	0.356	1.83936e-55	0
SURF6	8.75908e-60	0.428123	0.652	0.552	1.88977e-55	0
TSC22D1	8.80053e-60	-0.556389	0.456	0.562	1.89872e-55	0
IARS2	9.61228e-60	0.386575	0.723	0.636	2.07385e-55	0
ATP5F1C	1.31151e-59	0.344002	0.74	0.642	2.82959e-55	0
C16orf72	1.37801e-59	-0.742851	0.208	0.328	2.97305e-55	0
HSD17B10	1.41609e-59	0.366158	0.717	0.62	3.05521e-55	0
SMIM14	1.85865e-59	-1.59075	0.056	0.144	4.01003e-55	0
DCTPP1	2.25435e-59	0.376639	0.647	0.523	4.86377e-55	0
POPDC3	2.85266e-59	-0.646957	0.265	0.389	6.1546e-55	0
POLR2L	2.85929e-59	0.190935	0.99	0.976	6.16891e-55	0
CCNDBP1	4.47503e-59	-1.02813	0.117	0.222	9.65487e-55	0
IKZF2	4.53034e-59	-2.28177	0.024	0.098	9.77421e-55	0
TIMP2	4.82792e-59	-0.894787	0.334	0.438	1.04162e-54	0
SLC30A7	5.03434e-59	-0.873093	0.185	0.298	1.08616e-54	0
ACSL1	5.84748e-59	-1.70267	0.057	0.144	1.26159e-54	0
AL035541.1	5.99242e-59	-1.0182	0.151	0.259	1.29286e-54	0
RAD51AP1	7.056e-59	0.532057	0.415	0.295	1.52233e-54	0
NTMT1	7.18085e-59	0.347714	0.751	0.646	1.54927e-54	0
MRPL37	7.55413e-59	0.447573	0.595	0.486	1.6298e-54	0
CHD4	9.02182e-59	0.294526	0.863	0.801	1.94646e-54	0
RAD18	9.64487e-59	0.592236	0.388	0.276	2.08088e-54	0
PMPCB	1.3548e-58	0.526967	0.493	0.383	2.92297e-54	0
TNFRSF10B	1.67965e-58	-1.02063	0.116	0.22	3.62384e-54	0
AJUBA	1.81778e-58	-1.19558	0.085	0.182	3.92185e-54	0
DDX27	1.85441e-58	0.310131	0.809	0.72	4.00089e-54	0
SYT11	1.95299e-58	-1.05892	0.12	0.224	4.21357e-54	0
NDUFB10	2.42668e-58	0.187091	0.99	0.973	5.23557e-54	0
SYNPO	3.2437e-58	-1.9095	0.042	0.123	6.99827e-54	0
AMOTL2	3.49323e-58	-0.728954	0.209	0.328	7.53665e-54	0
LURAP1L	3.65425e-58	-2.63847	0.013	0.08	7.88404e-54	0
ANLN	3.90758e-58	0.415327	0.497	0.367	8.4306e-54	0
CKLF	4.05547e-58	0.346329	0.763	0.67	8.74968e-54	0
FAM133A	4.99873e-58	-1.68005	0.044	0.127	1.07848e-53	0
TRIM8	5.62039e-58	-0.800814	0.183	0.298	1.2126e-53	0
TPM1	5.84328e-58	0.205681	0.936	0.834	1.26069e-53	0
FBXL20	6.88479e-58	-1.44133	0.059	0.147	1.48539e-53	0
SPPL2A	7.80447e-58	-0.648925	0.267	0.389	1.68381e-53	0
ATP5MPL	8.11879e-58	0.215754	0.958	0.928	1.75163e-53	0
UMPS	8.43729e-58	0.513784	0.487	0.374	1.82035e-53	0
PRDX5	1.00599e-57	-0.281172	0.915	0.939	2.17043e-53	0
IFI27L2	1.09895e-57	-0.65622	0.348	0.456	2.37098e-53	0
WDR26	1.16556e-57	-0.775594	0.212	0.327	2.5147e-53	0
ZMAT3	1.19159e-57	-1.28283	0.114	0.214	2.57085e-53	0
FRG1	1.19209e-57	0.351028	0.691	0.58	2.57193e-53	0
GGCX	1.23807e-57	-0.773367	0.208	0.323	2.67114e-53	0
LGR4	2.25274e-57	-2.52286	0.021	0.092	4.86028e-53	0
MMP14	2.59153e-57	-1.71866	0.04	0.121	5.59123e-53	0
CENPK	2.59201e-57	0.429128	0.519	0.39	5.59225e-53	0
HSPH1	2.85058e-57	0.240115	0.889	0.802	6.15013e-53	0
PTP4A2	2.96485e-57	-0.3681	0.719	0.775	6.39666e-53	0
MSH6	3.00466e-57	0.501025	0.509	0.397	6.48255e-53	0
PPIH	3.12631e-57	0.418022	0.606	0.497	6.74502e-53	0
AC005261.1	3.15031e-57	-0.897214	0.171	0.281	6.7968e-53	0
BANCR	3.35796e-57	-2.75289	0.012	0.078	7.2448e-53	0
TMEM47	4.61279e-57	-2.98709	0.022	0.093	9.95209e-53	0
RYBP	4.77619e-57	-0.83086	0.174	0.286	1.03046e-52	0
CCSER2	5.46519e-57	-0.755397	0.245	0.358	1.17911e-52	0
RHOQ	5.54898e-57	-1.01865	0.198	0.304	1.19719e-52	0
INHBA	6.47717e-57	-1.21139	0.373	0.482	1.39745e-52	0
CCDC47	6.52655e-57	0.39856	0.657	0.558	1.4081e-52	0
MAGOH	8.03389e-57	0.297151	0.819	0.725	1.73331e-52	0
CSNK1A1	8.85476e-57	-0.359686	0.713	0.782	1.91041e-52	0
RBX1	1.06236e-56	0.275483	0.882	0.813	2.29205e-52	0
ACTN4	1.27342e-56	-0.272777	0.901	0.929	2.74739e-52	0
RSRP1	1.28521e-56	-0.860141	0.229	0.339	2.77285e-52	0
NFKBIA	1.67824e-56	-1.02839	0.115	0.217	3.6208e-52	0
NINJ1	2.36888e-56	-1.14783	0.13	0.231	5.11086e-52	0
TUBGCP2	2.50769e-56	0.427828	0.598	0.49	5.41033e-52	0
ARL8A	2.87104e-56	-1.16108	0.084	0.179	6.19426e-52	0
IFI35	2.92369e-56	-1.18373	0.182	0.284	6.30787e-52	0
RAB22A	3.24859e-56	-0.701526	0.225	0.341	7.00883e-52	0
TRIM69	4.06547e-56	-1.73661	0.036	0.113	8.77124e-52	0
RAB1A	4.10704e-56	-0.515406	0.403	0.517	8.86093e-52	0
TSR1	4.31365e-56	0.369813	0.713	0.616	9.3067e-52	0
UQCRC1	4.49594e-56	0.334727	0.745	0.647	9.69998e-52	0
TAF13	4.8436e-56	-0.752613	0.189	0.303	1.04501e-51	0
SELENOM	4.99579e-56	-0.858555	0.342	0.441	1.07784e-51	0
GRPEL1	6.06902e-56	0.360625	0.711	0.609	1.30939e-51	0
PRDX4	6.21396e-56	0.299986	0.821	0.737	1.34066e-51	0
MTCH2	8.0882e-56	0.308647	0.786	0.687	1.74503e-51	0
MRFAP1	9.34922e-56	-0.424459	0.602	0.675	2.0171e-51	0
RPS19	1.02739e-55	-0.10382	1	1	2.21659e-51	0
ANKRD11	1.04132e-55	-0.311038	0.911	0.927	2.24664e-51	0
PSIP1	1.46767e-55	0.323511	0.752	0.646	3.16649e-51	0
MMP15	2.20458e-55	-3.31273	0.017	0.083	4.75638e-51	0
CCNA1	2.35028e-55	-2.04516	0.027	0.1	5.07074e-51	0
TRIP13	2.59281e-55	0.506615	0.44	0.326	5.59398e-51	0
HLA-DRB5	2.60861e-55	-0.77247	0.36	0.459	5.62808e-51	0
NOV	3.46378e-55	-4.20781	0.056	0.135	7.47311e-51	0
ANP32E	3.56255e-55	0.236092	0.835	0.712	7.6862e-51	0
HLA-DRB1	4.20116e-55	-0.756017	0.288	0.397	9.064e-51	0
SMARCA4	5.78677e-55	0.280996	0.845	0.784	1.2485e-50	0
MT-CO1	8.1113e-55	-0.440833	1	0.999	1.75001e-50	0
KHDRBS1	1.00642e-54	0.250062	0.902	0.85	2.17135e-50	0
RUNX2	1.24495e-54	-2.49027	0.023	0.092	2.68598e-50	0
HEBP2	1.5436e-54	-0.822017	0.29	0.398	3.33032e-50	0
C15orf48	1.66684e-54	-2.06191	0.038	0.115	3.5962e-50	0
UBE2V1	3.32609e-54	0.662036	0.303	0.203	7.17605e-50	0
FH	3.7211e-54	0.433515	0.553	0.439	8.02828e-50	0
CYP1B1	4.49784e-54	-2.32652	0.025	0.095	9.70409e-50	0
GOLGB1	4.91333e-54	-0.545147	0.431	0.536	1.06005e-49	0
MVP	5.92609e-54	-1.36549	0.057	0.141	1.27855e-49	0
AMIGO2	7.55202e-54	-0.586696	0.446	0.538	1.62935e-49	0
XBP1	1.06593e-53	-0.675478	0.259	0.373	2.29974e-49	0
SPCS2	1.13025e-53	0.274575	0.851	0.775	2.43851e-49	0
TFPI2	1.138e-53	-1.83323	0.285	0.377	2.45524e-49	0
USP14	1.16613e-53	0.38966	0.653	0.56	2.51593e-49	0
TRIM22	1.27942e-53	-3.37358	0.007	0.065	2.76034e-49	0
DCBLD1	1.31836e-53	-1.529	0.084	0.172	2.84437e-49	0
NAMPT	1.32698e-53	-0.659023	0.368	0.474	2.86296e-49	0
RASAL2	1.33563e-53	-0.69138	0.236	0.35	2.88163e-49	0
RHEB	1.37676e-53	-0.333089	0.732	0.799	2.97035e-49	0
SYTL2	1.53885e-53	-1.10907	0.139	0.238	3.32008e-49	0
WNT5A	1.67383e-53	-1.04639	0.145	0.247	3.61129e-49	0
LRIF1	1.91305e-53	-0.949152	0.115	0.215	4.1274e-49	0
TOB1	2.00466e-53	-1.38032	0.057	0.14	4.32505e-49	0
EMG1	2.20848e-53	0.327401	0.737	0.63	4.7648e-49	0
PRRX1	2.3572e-53	0.826697	0.254	0.164	5.08565e-49	0
NAE1	2.41502e-53	0.363701	0.661	0.557	5.21041e-49	0
TLCD2	2.67445e-53	-1.77371	0.038	0.113	5.77014e-49	0
SLC2A1	2.72833e-53	-0.576261	0.33	0.446	5.88637e-49	0
BAZ2A	3.14622e-53	-0.638316	0.239	0.354	6.78796e-49	0
RASSF8	3.28728e-53	0.360489	0.676	0.575	7.09232e-49	0
COX8A	3.3655e-53	-0.185358	0.988	0.992	7.26106e-49	0
PTMS	3.47432e-53	0.166517	0.993	0.983	7.49585e-49	0
RPL10A	3.67327e-53	-0.146572	0.999	1	7.92507e-49	0
HIST1H2BL	3.75143e-53	1.65571	0.055	0.018	8.09372e-49	0
PSMB5	4.34028e-53	0.256387	0.878	0.814	9.36415e-49	0
HMGB2	4.37688e-53	0.221816	0.772	0.605	9.44312e-49	0
NES	4.42844e-53	0.541937	0.479	0.373	9.55437e-49	0
MRPS12	5.05747e-53	0.281766	0.854	0.785	1.09115e-48	0
CALR	5.50196e-53	0.157936	0.989	0.953	1.18705e-48	0
MYL9	7.50692e-53	-1.86318	0.063	0.144	1.61962e-48	0
EXOSC9	7.60224e-53	0.587619	0.361	0.256	1.64018e-48	0
REST	8.18483e-53	-0.592928	0.307	0.421	1.76588e-48	0
FABP5	8.65494e-53	0.224898	0.914	0.796	1.8673e-48	0
PAGE2	8.75917e-53	-0.403994	0.646	0.722	1.88979e-48	0
LRRFIP1	8.86195e-53	-0.471729	0.501	0.602	1.91197e-48	0
RRP7A	9.92798e-53	0.46213	0.53	0.424	2.14196e-48	0
FKBP10	1.02829e-52	-0.704304	0.264	0.373	2.21853e-48	0
EPHA2	1.25192e-52	-0.620868	0.291	0.405	2.70103e-48	0
RPL23A	1.43868e-52	-0.156497	1	0.999	3.10395e-48	0
CTPS1	1.79029e-52	0.499946	0.481	0.374	3.86255e-48	0
UBE2Q2	1.87655e-52	-0.798559	0.164	0.27	4.04866e-48	0
RARRES3	2.32813e-52	-2.2793	0.023	0.09	5.02294e-48	0
WIPI1	2.51347e-52	-1.57352	0.041	0.116	5.42281e-48	0
NCSTN	2.6805e-52	-1.00678	0.138	0.237	5.78319e-48	0
SUMO1	3.0663e-52	-0.352826	0.686	0.749	6.61554e-48	0
DACT1	4.08426e-52	-5.76635	0.001	0.052	8.81179e-48	0
SUZ12	4.35566e-52	0.356192	0.666	0.561	9.39733e-48	0
RFC1	4.50911e-52	0.353481	0.672	0.564	9.7284e-48	0
RPS16	4.7693e-52	-0.114283	1	1	1.02898e-47	0
MZT2A	5.12024e-52	0.353383	0.71	0.611	1.10469e-47	0
MDM4	5.42326e-52	-0.546796	0.344	0.457	1.17007e-47	0
TOPBP1	5.54125e-52	0.461944	0.504	0.396	1.19552e-47	0
GMPS	7.00622e-52	0.41003	0.591	0.485	1.51159e-47	0
SDF2L1	7.02918e-52	0.435092	0.585	0.484	1.51654e-47	0
DBF4	7.33956e-52	0.343208	0.623	0.503	1.58351e-47	0
RPLP2	7.78719e-52	0.107383	1	1	1.68009e-47	0
UCHL5	8.56853e-52	0.314251	0.758	0.664	1.84866e-47	0
PXMP2	9.00144e-52	0.550779	0.409	0.304	1.94206e-47	0
NDUFB2	9.1678e-52	0.156945	0.995	0.988	1.97795e-47	0
GAL	1.1575e-51	0.771095	0.239	0.15	2.49731e-47	0
SS18	1.18242e-51	-0.791192	0.167	0.273	2.55107e-47	0
PTTG1	1.62548e-51	0.213527	0.867	0.718	3.50697e-47	0
LYST	1.81562e-51	-1.05812	0.128	0.225	3.9172e-47	0
FEZ2	1.84123e-51	-0.680741	0.207	0.317	3.97245e-47	0
ARFGEF3	1.97777e-51	-2.53045	0.018	0.081	4.26704e-47	0
NUP85	2.14918e-51	0.690329	0.263	0.17	4.63687e-47	0
ANKRD44	2.35147e-51	-2.06035	0.035	0.106	5.0733e-47	0
SAMD9	2.40557e-51	-0.915504	0.183	0.285	5.19001e-47	0
ALDH1L2	2.43645e-51	-1.29058	0.065	0.148	5.25665e-47	0
PARP9	2.82914e-51	-1.39527	0.059	0.14	6.10387e-47	0
FAM214B	2.9177e-51	-1.1027	0.092	0.183	6.29493e-47	0
NCAPH	3.6774e-51	0.672417	0.268	0.174	7.93399e-47	0
GPBP1L1	4.3359e-51	-0.808544	0.154	0.257	9.35471e-47	0
HLA-DQB1	5.47175e-51	-0.886233	0.176	0.278	1.18053e-46	0
CD47	6.50569e-51	-0.562294	0.307	0.42	1.4036e-46	0
TXNL4A	7.98296e-51	0.27053	0.831	0.759	1.72232e-46	0
GDI2	8.22606e-51	0.359289	0.693	0.611	1.77477e-46	0
NDUFS6	8.27032e-51	0.168731	0.993	0.979	1.78432e-46	0
GGPS1	8.40468e-51	-0.778325	0.156	0.26	1.81331e-46	0
RUVBL2	8.8043e-51	0.379608	0.612	0.507	1.89953e-46	0
MED13L	9.21996e-51	-0.748608	0.183	0.289	1.98921e-46	0
IRGQ	1.13507e-50	-1.08126	0.082	0.171	2.44892e-46	0
SNRPC	1.20858e-50	0.338117	0.698	0.592	2.6075e-46	0
LENG8	1.36199e-50	-0.859479	0.172	0.274	2.93849e-46	0
ATP5PB	1.37194e-50	0.30582	0.79	0.712	2.95996e-46	0
CDC37L1	1.38761e-50	-0.710537	0.25	0.359	2.99377e-46	0
PSMB3	1.60379e-50	0.21425	0.935	0.853	3.46017e-46	0
RIT1	1.6517e-50	-1.02037	0.1	0.192	3.56355e-46	0
SMPD1	1.67776e-50	-1.58376	0.048	0.124	3.61977e-46	0
C5orf15	2.02419e-50	-0.841017	0.168	0.269	4.36719e-46	0
CYLD	2.10583e-50	-1.09943	0.09	0.18	4.54334e-46	0
ZFAND5	2.37838e-50	-0.560527	0.382	0.49	5.13136e-46	0
SKA3	2.67981e-50	0.546448	0.354	0.249	5.78168e-46	0
NFAT5	2.85829e-50	-0.61682	0.256	0.368	6.16675e-46	0
SNRNP25	2.95749e-50	0.343333	0.683	0.583	6.38079e-46	0
NRGN	3.21098e-50	0.662984	0.292	0.197	6.92769e-46	0
EEF1A1	3.26407e-50	-0.257356	1	1	7.04222e-46	0
LINC00623	3.7496e-50	-0.928528	0.138	0.236	8.08977e-46	0
KLHL21	3.79896e-50	-0.777616	0.163	0.267	8.19626e-46	0
CKS2	4.83728e-50	-0.581949	0.858	0.784	1.04364e-45	0
NAP1L4	5.22104e-50	0.395978	0.617	0.52	1.12644e-45	0
UCA1	5.2339e-50	-2.31681	0.031	0.099	1.12921e-45	0
SLC38A3	6.68939e-50	-5.30264	0.001	0.051	1.44324e-45	0
FSTL1	7.84424e-50	-2.63136	0.027	0.094	1.69239e-45	0
HSPB8	8.44816e-50	-2.19063	0.023	0.087	1.82269e-45	0
NDUFAF2	9.97531e-50	0.306336	0.744	0.661	2.15217e-45	0
DTX3L	1.08169e-49	-1.06202	0.125	0.219	2.33375e-45	0
SYNCRIP	1.12674e-49	0.298468	0.793	0.701	2.43093e-45	0
LAMP1	1.15638e-49	-0.686994	0.314	0.414	2.4949e-45	0
RBM3	1.1776e-49	0.251145	0.892	0.84	2.54067e-45	0
MAF	1.31021e-49	-1.30916	0.111	0.201	2.82677e-45	0
TRAP1	1.34123e-49	0.458031	0.503	0.399	2.89371e-45	0
KLF3	1.34708e-49	-0.884629	0.161	0.26	2.90633e-45	0
ABCE1	1.41362e-49	0.368159	0.646	0.545	3.04988e-45	0
SRGAP2C	1.50903e-49	-0.855627	0.156	0.256	3.25573e-45	0
KCMF1	1.70087e-49	-0.516921	0.324	0.438	3.66964e-45	0
SYAP1	2.10476e-49	0.321409	0.752	0.676	4.54102e-45	0
HSPB3	2.25117e-49	-5.32402	0.001	0.05	4.85691e-45	0
XRN2	2.25593e-49	0.301562	0.798	0.72	4.86717e-45	0
IDS	2.28793e-49	-0.861485	0.178	0.279	4.9362e-45	0
SNRPA	2.31798e-49	0.382234	0.607	0.503	5.00104e-45	0
AHNAK2	2.4794e-49	-1.6435	0.04	0.112	5.34931e-45	0
RPL22L1	2.49744e-49	-0.279014	0.892	0.909	5.38823e-45	0
RAB5B	2.65226e-49	-0.930568	0.12	0.215	5.72225e-45	0
RCAN1	2.69473e-49	-0.900501	0.345	0.44	5.81389e-45	0
AIMP2	3.09203e-49	0.517826	0.421	0.318	6.67106e-45	0
HSPG2	3.7941e-49	-1.51296	0.069	0.15	8.18577e-45	0
EIF2A	4.08231e-49	0.357113	0.668	0.575	8.80759e-45	0
FKBP9	4.32364e-49	-1.23475	0.069	0.151	9.32825e-45	0
KLF7	4.37687e-49	-1.9887	0.023	0.087	9.4431e-45	0
MGLL	4.46121e-49	0.601584	0.314	0.215	9.62506e-45	0
SLCO3A1	5.00823e-49	0.654906	0.27	0.177	1.08053e-44	0
PAK1IP1	5.53315e-49	0.421792	0.565	0.464	1.19378e-44	0
GUK1	5.54234e-49	-0.191814	0.984	0.991	1.19576e-44	0
PDHA1	5.68347e-49	0.40801	0.563	0.457	1.22621e-44	0
FANCI	6.33727e-49	0.479856	0.444	0.336	1.36727e-44	0
SERINC1	6.79035e-49	-0.797634	0.197	0.299	1.46502e-44	0
VKORC1	6.98803e-49	0.259299	0.85	0.789	1.50767e-44	0
SRPK1	7.09637e-49	0.390161	0.598	0.495	1.53104e-44	0
TCP1	7.24311e-49	0.247458	0.817	0.721	1.5627e-44	0
SNHG9	9.38598e-49	0.463426	0.502	0.398	2.02502e-44	0
HDAC2	1.08473e-48	0.388168	0.606	0.505	2.34031e-44	0
SIPA1L2	1.46796e-48	-1.39636	0.101	0.187	3.16713e-44	0
TIMM50	1.47064e-48	0.430878	0.544	0.443	3.1729e-44	0
AURKB	1.63474e-48	0.422194	0.464	0.348	3.52695e-44	0
CHRNA5	1.73223e-48	0.759899	0.22	0.137	3.73728e-44	0
RAB29	1.80932e-48	-0.633988	0.221	0.329	3.9036e-44	0
TTC3	1.9236e-48	-0.763188	0.396	0.483	4.15016e-44	0
SHISA5	2.02623e-48	-0.572829	0.296	0.404	4.3716e-44	0
UGCG	2.02935e-48	-0.724537	0.265	0.372	4.37832e-44	0
GBP2	2.24828e-48	-2.06064	0.024	0.087	4.85066e-44	0
EPHA5	2.76546e-48	-5.55374	0.001	0.048	5.96647e-44	0
DNAJB2	2.82995e-48	-1.38942	0.053	0.129	6.10561e-44	0
IFIT3	2.83852e-48	-1.38691	0.091	0.175	6.1241e-44	0
NME3	2.93574e-48	-0.623116	0.406	0.503	6.33385e-44	0
THRAP3	3.08069e-48	0.289212	0.769	0.675	6.6466e-44	0
SLC6A9	3.30237e-48	-1.89012	0.023	0.087	7.12485e-44	0
DNASE2	3.3088e-48	-0.979249	0.109	0.2	7.13875e-44	0
EVA1B	3.66085e-48	-0.52851	0.336	0.445	7.89828e-44	0
DDR1	3.69838e-48	-1.38319	0.069	0.149	7.97925e-44	0
FOXD3	4.07095e-48	-2.13426	0.032	0.099	8.78307e-44	0
SP100	4.16925e-48	-0.62181	0.246	0.355	8.99515e-44	0
TFAP2A	4.87416e-48	-1.17584	0.105	0.193	1.0516e-43	0
RSF1	5.39967e-48	-0.500194	0.365	0.472	1.16498e-43	0
C1orf198	6.37985e-48	-1.29421	0.092	0.177	1.37645e-43	0
CEP152	7.9874e-48	0.6573	0.27	0.179	1.72328e-43	0
TBCA	8.26927e-48	0.15554	0.993	0.981	1.7841e-43	0
VGLL4	1.19182e-47	-0.832993	0.261	0.36	2.57136e-43	0
HNRNPA3	1.22298e-47	0.242069	0.882	0.821	2.63859e-43	0
AC005291.1	1.3198e-47	-0.734947	0.171	0.273	2.84746e-43	0
RPS13	1.43708e-47	-0.10457	1	1	3.1005e-43	0
RARG	1.50107e-47	-1.05078	0.094	0.181	3.23856e-43	0
SPATS2L	1.57721e-47	0.319883	0.687	0.582	3.40284e-43	0
PFKFB4	1.95105e-47	-0.96566	0.145	0.24	4.20939e-43	0
THOC7	2.06565e-47	0.267109	0.829	0.768	4.45664e-43	0
CHPF	2.20378e-47	-0.911895	0.297	0.388	4.75465e-43	0
ARL4A	2.3861e-47	-0.638431	0.283	0.388	5.14801e-43	0
ZBTB4	2.44955e-47	-1.26616	0.062	0.14	5.2849e-43	0
NBR1	2.4771e-47	-0.736476	0.218	0.318	5.34434e-43	0
KMT2E	2.52808e-47	-0.641416	0.238	0.344	5.45434e-43	0
TMEM43	3.58495e-47	-0.810201	0.173	0.272	7.73453e-43	0
FAM136A	4.02382e-47	0.278488	0.804	0.716	8.68139e-43	0
PKD1	6.58331e-47	-0.898608	0.123	0.215	1.42035e-42	0
LINC01239	6.85181e-47	-1.78266	0.029	0.094	1.47828e-42	0
TCAF1	7.85945e-47	-0.755336	0.241	0.34	1.69568e-42	0
ABCF1	9.67257e-47	0.309541	0.741	0.66	2.08686e-42	0
RAP1B	1.0916e-46	-0.383387	0.591	0.666	2.35514e-42	0
SNRPA1	1.21822e-46	0.300653	0.729	0.624	2.6283e-42	0
ABRACL	1.32331e-46	-0.45474	0.391	0.5	2.85505e-42	0
C6orf62	1.37359e-46	-0.597021	0.257	0.363	2.96352e-42	0
C16orf87	1.628e-46	-0.794524	0.177	0.275	3.51241e-42	0
CHST11	1.75587e-46	-1.16127	0.077	0.159	3.7883e-42	0
HEATR5A	2.04898e-46	-1.66312	0.047	0.118	4.42068e-42	0
FERMT1	2.58647e-46	-1.64125	0.423	0.498	5.5803e-42	0
SCP2	2.99712e-46	-0.623399	0.287	0.389	6.46629e-42	0
HBP1	3.11852e-46	-1.41098	0.047	0.118	6.7282e-42	0
PPAN	3.29135e-46	0.52356	0.396	0.295	7.10109e-42	0
AKR7A2	3.62797e-46	0.416186	0.543	0.442	7.82734e-42	0
PPIC	3.82641e-46	-0.945109	0.329	0.416	8.25549e-42	0
COPS9	3.86197e-46	0.23807	0.921	0.884	8.33221e-42	0
GINS1	3.86884e-46	0.678526	0.242	0.157	8.34702e-42	0
SDCBP	3.89645e-46	-0.574544	0.262	0.369	8.40658e-42	0
NBDY	4.39354e-46	-0.426734	0.517	0.611	9.47907e-42	0
PTPRA	4.77115e-46	0.422034	0.533	0.434	1.02938e-41	0
NCOA3	5.08344e-46	-0.80353	0.145	0.24	1.09675e-41	0
FTSJ3	5.36057e-46	0.353202	0.664	0.57	1.15654e-41	0
FBN1	5.9676e-46	-1.50769	0.086	0.167	1.28751e-41	0
CCDC137	7.61655e-46	0.323916	0.724	0.636	1.64327e-41	0
AGRN	8.02307e-46	-0.819499	0.151	0.246	1.73098e-41	0
SLC7A1	8.29762e-46	-0.57564	0.253	0.36	1.79021e-41	0
PABPC1L	1.04175e-45	-1.04421	0.093	0.178	2.24758e-41	0
KCNQ1OT1	1.10662e-45	-0.705456	0.29	0.393	2.38753e-41	0
GALNT5	1.10909e-45	-3.52337	0.005	0.054	2.39286e-41	0
TUBG1	1.31057e-45	0.419494	0.545	0.447	2.82755e-41	0
AP3S1	1.3266e-45	-0.334902	0.63	0.717	2.86215e-41	0
UTP18	1.44187e-45	0.425199	0.531	0.43	3.11084e-41	0
DNAJB9	1.63491e-45	-1.39239	0.047	0.118	3.52732e-41	0
CALCOCO1	2.03876e-45	-1.40764	0.049	0.121	4.39863e-41	0
CALCOCO2	2.62583e-45	-0.609802	0.354	0.451	5.66523e-41	0
TOR1AIP2	2.98235e-45	-0.382469	0.583	0.662	6.43441e-41	0
SFPQ	3.37243e-45	0.167333	0.926	0.846	7.27602e-41	0
ETS1	3.7656e-45	-0.852536	0.287	0.38	8.12428e-41	0
SOCS2	3.95485e-45	-1.67665	0.043	0.111	8.53258e-41	0
KIF11	4.50085e-45	0.39154	0.501	0.391	9.71058e-41	0
SEMA3C	4.67572e-45	-1.39265	0.196	0.283	1.00879e-40	0
GBP4	4.74456e-45	-2.76149	0.01	0.062	1.02364e-40	0
SLC35D2	4.78137e-45	-0.968517	0.098	0.183	1.03158e-40	0
ELF1	5.09181e-45	-0.819673	0.174	0.269	1.09856e-40	0
MYH9	5.86733e-45	-0.571728	0.39	0.49	1.26588e-40	0
GOLGA4	6.1248e-45	-0.38329	0.556	0.644	1.32142e-40	0
ITM2B	6.35183e-45	-0.497625	0.623	0.685	1.37041e-40	0
ACPP	6.53212e-45	-3.38568	0.006	0.055	1.4093e-40	0
CEMIP2	7.41995e-45	-0.734427	0.331	0.427	1.60086e-40	0
HCFC1R1	7.46901e-45	-0.56404	0.466	0.552	1.61144e-40	0
PPDPF	9.35716e-45	-0.366166	0.725	0.766	2.01881e-40	0
SESN3	1.00657e-44	-3.08201	0.008	0.058	2.17168e-40	0
PTPRZ1	1.04929e-44	-2.65076	0.023	0.082	2.26385e-40	0
ITGA5	1.06702e-44	-0.783401	0.156	0.251	2.30211e-40	0
BMF	1.07053e-44	-5.27798	0.001	0.045	2.30967e-40	0
DLX2	1.25457e-44	-1.2695	0.049	0.121	2.70673e-40	0
PCK2	1.32214e-44	-1.31916	0.055	0.127	2.85251e-40	0
SUMF2	1.53218e-44	-0.589785	0.304	0.404	3.30569e-40	0
ZNFX1	1.61567e-44	-0.714146	0.188	0.286	3.4858e-40	0
FARSB	1.65735e-44	0.544097	0.341	0.245	3.57573e-40	0
SRSF8	1.84028e-44	-0.787651	0.151	0.245	3.9704e-40	0
PPP3CA	1.85651e-44	-0.702195	0.234	0.335	4.00543e-40	0
CADM1	2.20476e-44	-0.880241	0.197	0.291	4.75677e-40	0
RAB39B	2.44699e-44	-1.70938	0.03	0.093	5.27938e-40	0
LCTL	2.60228e-44	-1.14204	0.102	0.185	5.61442e-40	0
KLF10	2.64538e-44	-0.836645	0.134	0.225	5.70741e-40	0
DCBLD2	2.67118e-44	-0.33424	0.855	0.857	5.76307e-40	0
COX14	3.01289e-44	-0.283142	0.759	0.811	6.5003e-40	0
YIPF4	3.22477e-44	-0.530885	0.303	0.408	6.95745e-40	0
PPP2R5E	3.34198e-44	-0.596684	0.25	0.352	7.21032e-40	0
SLC50A1	3.61819e-44	-0.580557	0.278	0.381	7.80625e-40	0
CAV1	3.74949e-44	0.200836	0.821	0.65	8.08953e-40	0
HIST1H2BF	4.11856e-44	1.37439	0.062	0.024	8.88579e-40	0
POLR2B	4.25436e-44	0.404138	0.57	0.478	9.17878e-40	0
SMIM4	4.5284e-44	0.359836	0.645	0.57	9.77002e-40	0
APOBEC3G	4.64589e-44	-1.17206	0.092	0.174	1.00235e-39	0
DDX58	4.69313e-44	-2.29674	0.017	0.073	1.01254e-39	0
NDUFB7	5.22409e-44	0.163741	0.986	0.981	1.1271e-39	0
FAM129A	5.45684e-44	-0.839977	0.231	0.323	1.17731e-39	0
TFE3	5.56897e-44	-0.807634	0.137	0.229	1.20151e-39	0
UTP14A	6.08345e-44	0.388973	0.561	0.463	1.31251e-39	0
TUFM	6.65838e-44	0.210019	0.879	0.805	1.43654e-39	0
NID1	6.83015e-44	-1.06199	0.196	0.283	1.4736e-39	0
CIITA	6.84118e-44	-1.001	0.134	0.222	1.47598e-39	0
PRPF6	7.4504e-44	0.323936	0.698	0.617	1.60742e-39	0
LIF	7.57368e-44	-1.24028	0.093	0.174	1.63402e-39	0
GRIK2	7.59216e-44	-1.63066	0.042	0.108	1.63801e-39	0
WDR45	7.99237e-44	-0.59639	0.253	0.355	1.72435e-39	0
PHKG1	8.22676e-44	-1.64688	0.034	0.099	1.77492e-39	0
SLC9A3R2	8.30193e-44	-0.376197	0.601	0.676	1.79114e-39	0
PDE4DIP	8.69514e-44	-1.14845	0.107	0.19	1.87598e-39	0
PSMD14	8.88208e-44	0.247069	0.793	0.7	1.91631e-39	0
YIPF5	9.15187e-44	-0.57611	0.268	0.371	1.97452e-39	0
TRIM56	9.22862e-44	-0.694614	0.229	0.326	1.99107e-39	0
NOP58	9.51941e-44	0.28399	0.715	0.615	2.05381e-39	0
CBLN1	9.67188e-44	-5.11743	0.004	0.05	2.08671e-39	0
CCPG1	1.2192e-43	-0.59423	0.281	0.382	2.63043e-39	0
HNRNPH1	1.28679e-43	-0.453317	0.754	0.77	2.77624e-39	0
OGT	1.4497e-43	-0.787433	0.159	0.252	3.12773e-39	0
NORAD	1.47922e-43	-0.486332	0.554	0.628	3.19141e-39	0
CBFB	1.54066e-43	-0.705075	0.206	0.303	3.32397e-39	0
PARP2	1.55566e-43	0.676687	0.247	0.164	3.35634e-39	0
UBXN6	1.55805e-43	-0.859894	0.124	0.213	3.36149e-39	0
TSPAN31	1.65995e-43	-0.855019	0.142	0.232	3.58135e-39	0
TMEM248	1.78555e-43	-0.578932	0.237	0.34	3.85231e-39	0
SCPEP1	1.94967e-43	-1.01827	0.091	0.172	4.20641e-39	0
PABPN1	1.97752e-43	-0.454362	0.464	0.553	4.26651e-39	0
POLE2	2.27743e-43	0.826643	0.153	0.087	4.91355e-39	0
CLIP1	2.28093e-43	-0.573484	0.268	0.371	4.9211e-39	0
PSME3	2.44834e-43	0.366868	0.632	0.543	5.28229e-39	0
GCNT1	3.25152e-43	-2.06837	0.031	0.093	7.01516e-39	0
TRIM44	3.28235e-43	-0.361357	0.619	0.687	7.08167e-39	0
TRIM25	3.33359e-43	-0.546757	0.286	0.39	7.19222e-39	0
CMTM6	3.38978e-43	-0.493206	0.321	0.427	7.31345e-39	0
AKIRIN1	3.52346e-43	-0.474852	0.347	0.453	7.60187e-39	0
ORC1	3.86833e-43	0.726939	0.189	0.115	8.34592e-39	0
NTN4	4.17806e-43	-2.03267	0.022	0.079	9.01417e-39	0
PLPP2	4.67508e-43	0.389709	0.559	0.462	1.00865e-38	0
MRPL21	5.01843e-43	0.258981	0.815	0.742	1.08273e-38	0
MRPL27	5.13965e-43	0.242951	0.846	0.772	1.10888e-38	0
CSRP2	6.10458e-43	0.454076	0.49	0.396	1.31706e-38	0
NARS	6.16977e-43	0.22498	0.832	0.76	1.33113e-38	0
SLMAP	6.23716e-43	-0.648345	0.204	0.303	1.34567e-38	0
WBP1L	6.24439e-43	-1.36148	0.049	0.118	1.34723e-38	0
TAF1D	6.39526e-43	-0.366715	0.627	0.705	1.37978e-38	0
NFKB2	6.59967e-43	-1.04161	0.09	0.17	1.42388e-38	0
LINC00973	6.65844e-43	-1.08233	0.102	0.184	1.43656e-38	0
DNA2	7.23775e-43	0.924418	0.133	0.073	1.56154e-38	0
ZEB2	7.28011e-43	-1.26864	0.118	0.2	1.57068e-38	0
AL035446.1	7.50294e-43	-0.646931	0.246	0.345	1.61876e-38	0
PTEN	7.88569e-43	-0.580354	0.232	0.333	1.70134e-38	0
HOTAIRM1	8.7538e-43	-0.979802	0.096	0.178	1.88863e-38	0
CHIC2	1.1321e-42	-0.62051	0.216	0.316	2.4425e-38	0
TSPO	1.18745e-42	-0.272931	0.836	0.864	2.56192e-38	0
PIGT	1.36564e-42	-0.535898	0.347	0.446	2.94638e-38	0
BIRC2	1.59921e-42	-0.519397	0.319	0.422	3.4503e-38	0
USP30-AS1	1.62575e-42	-3.22693	0.006	0.053	3.50755e-38	0
COL9A3	1.63975e-42	-0.875114	0.414	0.491	3.53776e-38	0
TLN2	1.74386e-42	-1.25182	0.066	0.14	3.76238e-38	0
TMEM106B	1.82403e-42	-0.815237	0.155	0.245	3.93534e-38	0
EAF1	1.90797e-42	-0.999996	0.085	0.164	4.11645e-38	0
TPP1	2.2143e-42	-0.933853	0.125	0.211	4.77735e-38	0
AC068888.1	2.42778e-42	-1.18908	0.062	0.135	5.23793e-38	0
BACE1	2.83266e-42	-0.765092	0.173	0.266	6.11145e-38	0
LMO7	2.86813e-42	-1.18243	0.101	0.183	6.18798e-38	0
ITGAV	3.61999e-42	-0.991437	0.144	0.23	7.81014e-38	0
SLC38A2	3.75589e-42	-0.510912	0.443	0.533	8.10334e-38	0
MFSD12	3.9619e-42	-0.397105	0.606	0.673	8.54779e-38	0
PLEKHG4	4.34882e-42	-1.64121	0.036	0.098	9.38258e-38	0
TMEM8A	4.74159e-42	-1.22675	0.059	0.13	1.023e-37	0
TNFRSF1A	4.78686e-42	-0.493065	0.299	0.405	1.03277e-37	0
RCN2	5.09563e-42	-0.41832	0.626	0.672	1.09938e-37	0
ADGRG1	5.26514e-42	-0.706696	0.22	0.316	1.13595e-37	0
TAF10	5.30757e-42	-0.34479	0.612	0.691	1.14511e-37	0
ZNF326	5.41332e-42	0.383287	0.568	0.471	1.16792e-37	0
C5orf24	5.66415e-42	-0.455206	0.435	0.53	1.22204e-37	0
COMMD6	5.79251e-42	-0.293362	0.787	0.829	1.24973e-37	0
C1orf122	5.95169e-42	-0.33321	0.736	0.784	1.28408e-37	0
CDKL5	8.35122e-42	-2.31317	0.018	0.072	1.80177e-37	0
WIPF2	8.5029e-42	-0.625789	0.219	0.316	1.8345e-37	0
MRPL19	8.85946e-42	0.353448	0.617	0.522	1.91143e-37	0
TCF4	8.89553e-42	-1.11836	0.098	0.177	1.91921e-37	0
SEMA3B	9.45228e-42	-0.734176	0.272	0.362	2.03933e-37	0
CHP1	1.03633e-41	-0.698019	0.177	0.271	2.23588e-37	0
MYL6	1.08398e-41	-0.298475	0.991	0.99	2.33868e-37	0
RBBP4	1.15052e-41	0.340367	0.653	0.565	2.48224e-37	0
NUP50-DT	1.21929e-41	-1.21994	0.06	0.131	2.63063e-37	0
IL1RAPL1	1.28803e-41	-1.02707	0.098	0.178	2.77892e-37	0
CCDC91	1.39304e-41	-0.563819	0.242	0.342	3.00549e-37	0
TAX1BP3	1.47632e-41	-0.689524	0.205	0.3	3.18516e-37	0
MOB1A	1.50273e-41	-0.434593	0.405	0.505	3.24214e-37	0
C1orf43	1.61695e-41	-0.299399	0.714	0.765	3.48858e-37	0
BMPR2	1.6294e-41	-1.00474	0.089	0.168	3.51543e-37	0
POLR3GL	1.63706e-41	-0.743339	0.177	0.269	3.53196e-37	0
KDELR2	1.77188e-41	-0.382542	0.602	0.669	3.82284e-37	0
ZFAND6	1.82408e-41	-0.53216	0.281	0.383	3.93545e-37	0
SNRNP70	2.40579e-41	0.300596	0.695	0.601	5.19048e-37	0
ANKRD12	2.45545e-41	-0.60494	0.243	0.341	5.29764e-37	0
PSMD4	2.73179e-41	0.235145	0.827	0.754	5.89384e-37	0
NEXN	2.95984e-41	-1.16907	0.074	0.148	6.38585e-37	0
MIR3681HG	3.01512e-41	1.44341	0.053	0.019	6.50512e-37	0
TIMM44	3.06429e-41	0.321139	0.64	0.544	6.61121e-37	0
CDKN1A	3.4802e-41	-0.550416	0.257	0.364	7.50854e-37	0
QPCT	3.48697e-41	-1.39492	0.047	0.113	7.52314e-37	0
IL1RL1	3.96747e-41	-1.05464	0.087	0.168	8.55982e-37	0
LPP	4.39285e-41	-0.726386	0.205	0.297	9.47757e-37	0
ZNF536	4.50508e-41	-2.94845	0.009	0.056	9.71971e-37	0
MLXIP	4.60488e-41	-0.766036	0.185	0.276	9.93502e-37	0
POLE3	4.93903e-41	0.269303	0.735	0.632	1.0656e-36	0
ZWINT	4.99384e-41	0.38957	0.462	0.357	1.07742e-36	0
SCARA3	5.5186e-41	-2.8136	0.009	0.057	1.19064e-36	0
SRGAP2B	5.65197e-41	-0.735166	0.197	0.289	1.21941e-36	0
MAFK	6.28728e-41	-1.44095	0.041	0.105	1.35648e-36	0
ARMCX3	6.34645e-41	-1.01665	0.094	0.173	1.36925e-36	0
UBE2Z	6.37054e-41	-0.471634	0.338	0.44	1.37444e-36	0
ITSN2	6.6734e-41	-0.71591	0.171	0.262	1.43979e-36	0
CSRP1	6.76344e-41	-0.5784	0.275	0.372	1.45921e-36	0
TNFRSF19	6.86221e-41	-1.49515	0.051	0.118	1.48052e-36	0
SMIM30	7.01076e-41	-0.667679	0.184	0.278	1.51257e-36	0
TNRC18	7.05885e-41	-0.713709	0.159	0.25	1.52295e-36	0
TMF1	7.1342e-41	-0.547137	0.297	0.395	1.5392e-36	0
NPTN	8.11567e-41	-0.63879	0.201	0.297	1.75095e-36	0
ZBTB38	8.12949e-41	-0.359047	0.564	0.651	1.75394e-36	0
BSDC1	9.94203e-41	-0.822455	0.136	0.222	2.14499e-36	0
APOBEC3C	1.13038e-40	-0.750282	0.142	0.231	2.4388e-36	0
FST	1.17726e-40	0.529423	0.487	0.398	2.53994e-36	0
TNFRSF14	1.17937e-40	-1.96488	0.019	0.072	2.54449e-36	0
SAMD4A	1.32943e-40	-1.79159	0.025	0.082	2.86825e-36	0
SLC16A4	1.35435e-40	-1.03448	0.085	0.161	2.922e-36	0
KANSL1	1.38311e-40	-0.54218	0.258	0.359	2.98406e-36	0
COX5A	1.56932e-40	0.196161	0.943	0.914	3.38581e-36	0
AURKA	1.67583e-40	-0.708483	0.396	0.468	3.61561e-36	0
TTF2	1.68966e-40	0.522648	0.388	0.298	3.64544e-36	0
LUZP1	1.70402e-40	-0.458847	0.381	0.48	3.67643e-36	0
WFDC3	1.86977e-40	-1.16477	0.064	0.135	4.03402e-36	0
TMEM64	1.98097e-40	-1.10321	0.073	0.146	4.27394e-36	0
SPC25	2.13073e-40	0.594261	0.251	0.168	4.59704e-36	0
PSMB2	2.29772e-40	0.198176	0.9	0.833	4.95733e-36	0
KMT5B	2.50921e-40	-0.760986	0.143	0.231	5.41362e-36	0
MYL12A	2.71136e-40	-0.377582	0.691	0.73	5.84976e-36	0
WLS	2.72521e-40	0.522799	0.325	0.235	5.87963e-36	0
FOXC1	2.83931e-40	-0.864862	0.133	0.218	6.12582e-36	0
DSN1	2.90165e-40	0.530415	0.319	0.229	6.26031e-36	0
RPAP3	3.47052e-40	0.385657	0.534	0.441	7.48764e-36	0
ELP6	4.07093e-40	0.397942	0.508	0.412	8.78303e-36	0
CDC42EP5	4.18557e-40	-3.00166	0.007	0.052	9.03037e-36	0
EZH2	4.38425e-40	0.332477	0.525	0.419	9.45903e-36	0
CYHR1	4.77958e-40	-0.795358	0.148	0.235	1.03119e-35	0
MYBBP1A	5.51312e-40	0.434074	0.475	0.382	1.18946e-35	0
SELENOT	5.52637e-40	-0.461551	0.41	0.498	1.19231e-35	0
PUF60	7.25065e-40	0.292223	0.678	0.575	1.56433e-35	0
GPR137B	7.77701e-40	-1.31087	0.058	0.126	1.67789e-35	0
BEX2	7.81102e-40	-1.49862	0.041	0.103	1.68523e-35	0
TOM1L2	9.85221e-40	-1.13172	0.066	0.137	2.12561e-35	0
SOX12	1.13621e-39	-1.16357	0.063	0.132	2.45138e-35	0
HNRNPA1	1.13862e-39	0.143235	0.988	0.967	2.45658e-35	0
CALB2	1.16944e-39	0.626065	0.318	0.233	2.52308e-35	0
PPCS	1.28414e-39	-0.611528	0.219	0.314	2.77054e-35	0
ZNF720	1.63902e-39	-1.04566	0.079	0.153	3.53619e-35	0
LPXN	1.71498e-39	-0.879642	0.128	0.21	3.70007e-35	0
LRRC8A	1.72443e-39	-0.753794	0.157	0.245	3.72045e-35	0
SETD5	1.75119e-39	-0.513586	0.295	0.393	3.77818e-35	0
SMIM26	1.86305e-39	-0.350423	0.541	0.631	4.01954e-35	0
STUB1	2.23218e-39	-0.264052	0.852	0.882	4.81593e-35	0
PARP8	2.33623e-39	-1.21226	0.055	0.122	5.04041e-35	0
BMP2	2.56081e-39	-1.64316	0.035	0.094	5.52494e-35	0
SYNE1	2.72273e-39	-0.905083	0.132	0.215	5.87429e-35	0
MELTF	2.74147e-39	-0.740122	0.186	0.275	5.91472e-35	0
AC020916.1	2.86944e-39	-0.857398	0.116	0.198	6.19081e-35	0
IFIH1	3.18611e-39	-2.08592	0.019	0.07	6.87402e-35	0
TRMT6	3.33196e-39	0.323812	0.642	0.555	7.18871e-35	0
BLCAP	3.33485e-39	-0.808086	0.135	0.22	7.19494e-35	0
ADM2	4.12533e-39	-2.40427	0.011	0.058	8.9004e-35	0
PXDC1	4.5472e-39	-0.838153	0.115	0.197	9.81059e-35	0
MEF2D	5.11471e-39	-1.07821	0.068	0.139	1.1035e-34	0
RAB6A	5.65917e-39	-0.652101	0.19	0.282	1.22097e-34	0
COL4A1	5.72803e-39	0.355673	0.503	0.405	1.23582e-34	0
ID2	5.77496e-39	-1.73354	0.035	0.094	1.24595e-34	0
LSM2	5.90264e-39	0.280555	0.688	0.592	1.27349e-34	0
LINC02434	6.09363e-39	-0.750241	0.14	0.226	1.3147e-34	0
ETHE1	7.65786e-39	-0.787887	0.447	0.518	1.65218e-34	0
MALSU1	7.73839e-39	0.343869	0.626	0.542	1.66956e-34	0
MGAT4B	7.77957e-39	-0.507012	0.32	0.415	1.67844e-34	0
CMTM7	8.01181e-39	0.372693	0.53	0.434	1.72855e-34	0
MARCKS	8.2235e-39	-1.16539	0.304	0.391	1.77422e-34	0
MRPL55	8.434e-39	0.293573	0.741	0.667	1.81963e-34	0
IL11	8.78236e-39	-0.935882	0.15	0.235	1.89479e-34	0
EXOSC10	9.8928e-39	0.506692	0.368	0.278	2.13437e-34	0
MARCH5	1.06847e-38	-0.700579	0.145	0.232	2.30523e-34	0
TIPARP	1.0964e-38	-0.661136	0.181	0.271	2.36549e-34	0
LRAT	1.19789e-38	-1.09157	0.078	0.151	2.58444e-34	0
ABAT	1.20532e-38	-2.36501	0.012	0.059	2.60048e-34	0
CBLB	1.21592e-38	-1.36677	0.045	0.108	2.62334e-34	0
YWHAG	1.23592e-38	-0.305768	0.708	0.754	2.6665e-34	0
MYD88	1.32091e-38	-0.973567	0.079	0.153	2.84985e-34	0
ZNF580	1.4126e-38	-0.523515	0.369	0.457	3.04769e-34	0
UBE2W	1.60258e-38	-0.871388	0.108	0.187	3.45757e-34	0
KIF15	1.63719e-38	0.564475	0.266	0.183	3.53223e-34	0
MAP1LC3A	1.72536e-38	-0.761359	0.233	0.32	3.72247e-34	0
ORC6	1.78041e-38	0.345123	0.522	0.416	3.84123e-34	0
ARIH1	1.83715e-38	-0.555361	0.232	0.327	3.96364e-34	0
HIST1H3C	1.96266e-38	1.49163	0.048	0.018	4.23444e-34	0
COX7C	2.02097e-38	0.124527	0.998	0.995	4.36025e-34	0
SH3BGRL	2.06693e-38	-0.79093	0.165	0.25	4.4594e-34	0
ADD3	2.12536e-38	-0.564802	0.292	0.386	4.58546e-34	0
NDUFV2	2.13185e-38	0.226192	0.852	0.787	4.59947e-34	0
TAB2	2.21359e-38	-0.83079	0.119	0.2	4.77581e-34	0
STON1	2.40193e-38	-2.3863	0.012	0.059	5.18216e-34	0
C20orf27	2.44065e-38	0.335935	0.576	0.48	5.26571e-34	0
SRPRA	2.47011e-38	0.323182	0.672	0.598	5.32926e-34	0
PGP	3.30458e-38	0.314921	0.658	0.571	7.12963e-34	0
E2F8	3.31751e-38	0.870911	0.129	0.073	7.15753e-34	0
HOMER1	4.00047e-38	-0.926284	0.099	0.176	8.631e-34	0
ACTC1	4.04796e-38	-7.52233	0	0.037	8.73347e-34	0
DAZAP2	4.07721e-38	-0.425457	0.379	0.479	8.79657e-34	0
AFG3L2	4.11872e-38	0.391751	0.554	0.471	8.88613e-34	0
PHF5A	4.30775e-38	0.4651	0.441	0.353	9.29397e-34	0
SPOCK1	4.55735e-38	-0.602492	0.263	0.356	9.83248e-34	0
PYCR1	4.93724e-38	-0.611553	0.21	0.301	1.06521e-33	0
UBE2M	5.02349e-38	0.174602	0.946	0.909	1.08382e-33	0
TMEM50A	5.11209e-38	-0.332793	0.579	0.657	1.10293e-33	0
CD74	5.33332e-38	-0.849831	0.936	0.932	1.15066e-33	0
C1orf35	5.60136e-38	0.379243	0.562	0.473	1.20849e-33	0
CD164	5.72821e-38	-0.431264	0.378	0.474	1.23586e-33	0
UNG	5.91981e-38	0.521956	0.349	0.261	1.2772e-33	0
ATG5	6.20068e-38	-0.611634	0.195	0.287	1.3378e-33	0
KLHL24	6.70638e-38	-1.77861	0.024	0.077	1.4469e-33	0
TMED2	6.76866e-38	-0.376496	0.577	0.64	1.46034e-33	0
AFF4	7.27429e-38	-0.483742	0.332	0.426	1.56943e-33	0
SARAF	7.47938e-38	-0.48576	0.335	0.429	1.61368e-33	0
PHACTR1	8.35457e-38	-3.09436	0.011	0.056	1.8025e-33	0
ATRIP	8.51837e-38	0.630787	0.221	0.146	1.83784e-33	0
AC058791.1	8.56628e-38	-1.33506	0.044	0.105	1.84817e-33	0
IMPAD1	8.94322e-38	-0.465863	0.405	0.493	1.9295e-33	0
ROCK1	9.30398e-38	-0.465019	0.324	0.422	2.00733e-33	0
MX1	9.35966e-38	-1.67332	0.034	0.091	2.01935e-33	0
PHPT1	9.63128e-38	-0.261748	0.873	0.895	2.07795e-33	0
TRPS1	9.99034e-38	-0.792043	0.14	0.223	2.15542e-33	0
YIPF2	1.04685e-37	-0.572893	0.235	0.327	2.25859e-33	0
NEFL	1.05934e-37	-1.07231	0.193	0.277	2.28554e-33	0
CASP4	1.05939e-37	-0.746745	0.137	0.221	2.28564e-33	0
RTF1	1.09523e-37	0.260873	0.794	0.735	2.36295e-33	0
KIAA2026	1.09549e-37	-0.785213	0.139	0.222	2.36351e-33	0
CRK	1.10581e-37	-0.474115	0.331	0.428	2.38578e-33	0
N4BP2L2	1.1262e-37	-0.37853	0.533	0.615	2.42977e-33	0
NRBF2	1.21049e-37	-0.655403	0.178	0.267	2.61163e-33	0
TMEM154	1.26228e-37	-1.67592	0.027	0.081	2.72336e-33	0
PGPEP1	1.33494e-37	-0.943825	0.083	0.156	2.88013e-33	0
ADAM17	1.43997e-37	-0.692078	0.162	0.248	3.10674e-33	0
TMEM258	1.5409e-37	0.137018	0.987	0.978	3.32449e-33	0
RBM17	1.65653e-37	0.29781	0.679	0.587	3.57396e-33	0
ARID5B	1.72236e-37	-1.10858	0.128	0.206	3.716e-33	0
CCDC186	2.18386e-37	-0.804357	0.131	0.212	4.71169e-33	0
DDX18	2.20179e-37	0.216092	0.861	0.802	4.75036e-33	0
ARL1	2.36461e-37	-0.484954	0.305	0.403	5.10165e-33	0
CUX1	2.55641e-37	-0.584547	0.328	0.415	5.51545e-33	0
LSM3	2.56345e-37	0.176807	0.929	0.867	5.53063e-33	0
BATF2	2.82109e-37	-2.4609	0.009	0.053	6.08649e-33	0
KPNA6	2.91968e-37	-0.441284	0.339	0.436	6.29921e-33	0
PPP1CA	2.93968e-37	0.263883	0.798	0.733	6.34236e-33	0
SAR1B	3.0699e-37	-0.440992	0.363	0.457	6.62331e-33	0
HIST1H2AC	3.14767e-37	-0.961724	0.13	0.208	6.7911e-33	0
OGA	3.44143e-37	-0.488574	0.307	0.403	7.42487e-33	0
MLLT3	3.56775e-37	-0.9658	0.091	0.165	7.69742e-33	0
CENPN	3.84656e-37	0.292412	0.618	0.508	8.29895e-33	0
BAZ1B	4.06393e-37	0.261576	0.72	0.635	8.76794e-33	0
UBE2F	4.46097e-37	-0.543316	0.238	0.332	9.62455e-33	0
TMEM167A	4.52295e-37	-0.244456	0.798	0.839	9.75828e-33	0
MCM2	4.62361e-37	0.490455	0.338	0.25	9.97544e-33	0
KLF13	4.73575e-37	-1.12349	0.074	0.144	1.02174e-32	0
SEPT7	4.85265e-37	0.179366	0.933	0.893	1.04696e-32	0
ANXA2	5.40205e-37	-0.273678	0.952	0.959	1.16549e-32	0
TESC	5.43729e-37	0.81183	0.155	0.093	1.1731e-32	0
SMIM5	5.46343e-37	-3.6586	0.004	0.043	1.17874e-32	0
DUSP8	5.63283e-37	-6.42777	0	0.036	1.21528e-32	0
COPS6	5.70306e-37	0.291482	0.708	0.628	1.23043e-32	0
HEXIM1	6.04828e-37	-0.662819	0.176	0.263	1.30492e-32	0
SEZ6L2	6.19427e-37	-0.697712	0.256	0.34	1.33641e-32	0
SPOP	6.21111e-37	-0.453448	0.314	0.412	1.34005e-32	0
TSC22D3	6.24092e-37	-2.98918	0.006	0.047	1.34648e-32	0
RNF115	6.9181e-37	-0.450774	0.328	0.425	1.49258e-32	0
SSB	7.05051e-37	0.333372	0.609	0.522	1.52115e-32	0
MIB1	7.70015e-37	-0.959957	0.1	0.174	1.66131e-32	0
CNP	8.15849e-37	-0.591189	0.232	0.323	1.7602e-32	0
SLC44A1	8.17367e-37	-0.600557	0.233	0.324	1.76347e-32	0
RPL36AL	8.63437e-37	-0.187016	0.921	0.941	1.86286e-32	0
CTH	8.98375e-37	-1.94717	0.018	0.067	1.93824e-32	0
ALDH7A1	9.24174e-37	0.481765	0.363	0.275	1.99391e-32	0
HS6ST3	9.51561e-37	-2.80863	0.009	0.051	2.05299e-32	0
QSOX1	9.98461e-37	-0.661099	0.197	0.285	2.15418e-32	0
GOLPH3	1.08647e-36	-0.726032	0.139	0.222	2.34406e-32	0
TMEM150A	1.16741e-36	-1.69607	0.025	0.077	2.5187e-32	0
FOXO3	1.20644e-36	-1.05621	0.074	0.143	2.6029e-32	0
TFAM	1.2851e-36	0.303202	0.654	0.56	2.77261e-32	0
PGM2L1	1.3373e-36	-1.78188	0.026	0.079	2.88522e-32	0
ATP5MC3	1.34126e-36	0.1532	0.968	0.924	2.89377e-32	0
KNTC1	1.3928e-36	0.678876	0.193	0.124	3.00498e-32	0
SAMD5	1.39508e-36	-2.47687	0.011	0.055	3.00988e-32	0
C19orf70	1.48522e-36	0.168491	0.957	0.935	3.20436e-32	0
EIF3M	1.53716e-36	0.215744	0.878	0.829	3.31642e-32	0
TMBIM6	1.78611e-36	-0.226875	0.894	0.912	3.85353e-32	0
YPEL3	1.88953e-36	-1.08263	0.074	0.143	4.07666e-32	0
TRIM58	1.95995e-36	-0.8952	0.199	0.283	4.22859e-32	0
IDO1	2.20801e-36	-3.39067	0.004	0.043	4.76378e-32	0
PLXNA3	2.25848e-36	-1.77125	0.021	0.07	4.87267e-32	0
DVL1	2.49109e-36	-0.635297	0.166	0.253	5.37453e-32	0
AP001453.2	2.77084e-36	-0.632285	0.273	0.361	5.97808e-32	0
WDR76	2.89027e-36	0.554785	0.272	0.191	6.23577e-32	0
AGO3	3.01634e-36	-0.565593	0.235	0.326	6.50774e-32	0
RUNX3	3.09524e-36	-0.684255	0.159	0.244	6.67798e-32	0
PUM1	3.11073e-36	-0.404108	0.391	0.485	6.7114e-32	0
MAGEA10	3.15068e-36	-0.815234	0.117	0.195	6.79759e-32	0
UQCR11	3.81343e-36	0.17353	0.929	0.901	8.22748e-32	0
FNDC3B	3.95977e-36	-0.705049	0.219	0.304	8.54321e-32	0
ZMIZ1	4.11826e-36	-0.637044	0.218	0.306	8.88515e-32	0
LINC01419	4.15474e-36	0.679468	0.543	0.496	8.96384e-32	0
MIER1	4.19423e-36	-0.428065	0.367	0.462	9.04906e-32	0
SERTAD4-AS1	4.29867e-36	-0.511629	0.361	0.45	9.27438e-32	0
AK4	4.65857e-36	0.524067	0.333	0.249	1.00509e-31	0
WDR3	4.67544e-36	0.401562	0.518	0.434	1.00873e-31	0
SLC39A11	4.87626e-36	-1.163	0.056	0.12	1.05205e-31	0
DNAJC8	5.2594e-36	0.272155	0.755	0.693	1.13472e-31	0
MAN1A2	5.39094e-36	-0.486185	0.314	0.407	1.1631e-31	0
ALDH3B1	5.70135e-36	-1.17436	0.065	0.13	1.23007e-31	0
DNAJC7	5.84472e-36	0.235663	0.82	0.754	1.261e-31	0
BCLAF1	6.49065e-36	0.232224	0.807	0.739	1.40036e-31	0
SERF2	6.66312e-36	-0.207906	1	0.999	1.43757e-31	0
PLD3	6.80041e-36	-0.84826	0.125	0.203	1.46719e-31	0
ARSD	6.92451e-36	-0.910763	0.095	0.169	1.49396e-31	0
PAM	7.06132e-36	-0.976942	0.143	0.22	1.52348e-31	0
PBXIP1	7.30757e-36	-1.72378	0.024	0.075	1.57661e-31	0
MFGE8	7.36334e-36	-1.1433	0.097	0.168	1.58864e-31	0
ARHGAP21	8.21052e-36	-0.684838	0.17	0.255	1.77142e-31	0
ZNF605	9.39903e-36	-1.03949	0.07	0.137	2.02784e-31	0
GAS6	1.08104e-35	-1.45676	0.041	0.099	2.33235e-31	0
HIST2H2BE	1.09214e-35	-2.05429	0.018	0.065	2.35629e-31	0
ZNF655	1.11329e-35	-0.535532	0.249	0.341	2.40192e-31	0
GPNMB	1.12066e-35	-0.792379	0.247	0.33	2.41781e-31	0
FHL1	1.14702e-35	-1.90172	0.022	0.071	2.4747e-31	0
RELB	1.18235e-35	-0.900941	0.102	0.176	2.55092e-31	0
USO1	1.31375e-35	-0.514215	0.261	0.354	2.83441e-31	0
REPIN1	1.39656e-35	-0.803984	0.108	0.184	3.01308e-31	0
CDC42EP1	1.45055e-35	-2.00117	0.016	0.063	3.12956e-31	0
ZMYM2	1.46785e-35	-0.67114	0.213	0.298	3.16688e-31	0
GPI	1.50118e-35	0.267595	0.725	0.638	3.23879e-31	0
RAB5A	1.78598e-35	-0.554603	0.22	0.31	3.85325e-31	0
DCAF13	1.79364e-35	0.246309	0.681	0.574	3.86977e-31	0
DIAPH1	1.79459e-35	0.326899	0.588	0.499	3.87182e-31	0
NOTCH2	1.82612e-35	-0.551095	0.225	0.316	3.93985e-31	0
CLPP	1.84282e-35	0.300959	0.666	0.587	3.97589e-31	0
CTNNAL1	1.85945e-35	0.270468	0.638	0.537	4.01177e-31	0
UQCRQ	1.92193e-35	0.108287	0.999	0.998	4.14657e-31	0
PDGFA	2.03906e-35	-1.21434	0.059	0.123	4.39926e-31	0
OAS2	2.10556e-35	-2.02192	0.017	0.063	4.54275e-31	0
HIF1A	2.1186e-35	0.215022	0.72	0.639	4.57088e-31	0
TP53INP2	2.15502e-35	-2.82542	0.007	0.048	4.64946e-31	0
LZTS2	2.16124e-35	-0.691789	0.148	0.231	4.66287e-31	0
ATF6	2.24741e-35	-0.529412	0.268	0.359	4.84879e-31	0
RNF150	2.28529e-35	-2.56749	0.01	0.053	4.93051e-31	0
GBP5	2.32882e-35	-2.59653	0.006	0.046	5.02443e-31	0
ERP29	2.41172e-35	-0.318067	0.634	0.691	5.20329e-31	0
MLEC	2.41306e-35	0.229373	0.821	0.759	5.20617e-31	0
ADIPOR1	2.4151e-35	-0.423654	0.435	0.519	5.21058e-31	0
LITAF	2.61925e-35	-0.540708	0.243	0.333	5.65103e-31	0
NDUFB6	2.80956e-35	0.282677	0.698	0.622	6.06162e-31	0
RBM7	2.82973e-35	-0.703828	0.138	0.219	6.10515e-31	0
WASL	3.12927e-35	-0.491325	0.281	0.373	6.7514e-31	0
PRAF2	3.31679e-35	-0.659731	0.246	0.33	7.15598e-31	0
MKRN1	3.33014e-35	-0.573127	0.216	0.305	7.18477e-31	0
TBRG1	3.79985e-35	-0.403681	0.392	0.484	8.19818e-31	0
RXRA	3.80917e-35	-1.02989	0.099	0.17	8.21828e-31	0
KMT5A	3.86193e-35	-0.439966	0.399	0.487	8.33212e-31	0
TAX1BP1	4.00111e-35	-0.328586	0.712	0.749	8.6324e-31	0
SMC4	4.225e-35	0.170566	0.773	0.642	9.11543e-31	0
C12orf29	4.56195e-35	0.419604	0.446	0.363	9.84241e-31	0
GOLGA3	4.67058e-35	-0.541474	0.291	0.38	1.00768e-30	0
HIVEP3	4.78079e-35	0.518668	0.332	0.249	1.03146e-30	0
TRIM16L	4.82129e-35	-0.833029	0.115	0.19	1.04019e-30	0
CDC42BPA	4.87045e-35	-0.508374	0.267	0.359	1.0508e-30	0
LINC00511	4.88042e-35	-0.648933	0.302	0.385	1.05295e-30	0
MAN2B2	4.92318e-35	-1.53482	0.031	0.084	1.06218e-30	0
CBX6	5.25354e-35	-0.544665	0.252	0.341	1.13345e-30	0
NDUFAB1	5.35271e-35	0.144038	0.976	0.949	1.15485e-30	0
WDR72	6.03852e-35	-0.736047	0.13	0.209	1.30281e-30	0
TRANK1	6.51964e-35	-1.92708	0.018	0.065	1.40661e-30	0
UBALD2	6.71371e-35	-0.48292	0.293	0.385	1.44848e-30	0
CHMP5	6.76351e-35	-0.308322	0.639	0.697	1.45923e-30	0
TAP2	6.97071e-35	-0.838542	0.099	0.172	1.50393e-30	0
RPA2	7.12992e-35	0.421291	0.455	0.367	1.53828e-30	0
MGAT2	7.91097e-35	-0.918144	0.089	0.16	1.70679e-30	0
EIF3G	8.07685e-35	0.190196	0.914	0.883	1.74258e-30	0
TSHZ2	8.18808e-35	-1.64159	0.026	0.076	1.76658e-30	0
ZNHIT1	8.19689e-35	0.210217	0.877	0.841	1.76848e-30	0
ATP6AP1	8.49261e-35	-0.606109	0.251	0.337	1.83228e-30	0
AURKAIP1	8.95677e-35	0.129252	0.995	0.99	1.93242e-30	0
LAP3	9.07932e-35	-0.761565	0.397	0.46	1.95886e-30	0
PPIB	1.02587e-34	0.147019	0.975	0.959	2.2133e-30	0
SAMD4B	1.10979e-34	-0.511987	0.278	0.369	2.39438e-30	0
CAMSAP2	1.26017e-34	-0.484875	0.302	0.394	2.71883e-30	0
ST20	1.2612e-34	-0.548729	0.204	0.293	2.72104e-30	0
PTHLH	1.27495e-34	-1.00144	0.12	0.195	2.7507e-30	0
FAM120A	1.35382e-34	-0.350105	0.549	0.623	2.92087e-30	0
ACTR2	1.35472e-34	-0.332128	0.693	0.737	2.92282e-30	0
ZBTB44	1.37308e-34	-0.584012	0.201	0.288	2.96242e-30	0
H6PD	1.44665e-34	-1.30505	0.044	0.102	3.12114e-30	0
MCAM	1.51127e-34	-0.641351	0.301	0.383	3.26057e-30	0
FAM214A	1.51141e-34	-1.23106	0.051	0.111	3.26086e-30	0
NEGR1	1.59412e-34	-0.878997	0.118	0.193	3.43931e-30	0
ATP5F1D	1.6901e-34	0.169474	0.95	0.926	3.64639e-30	0
ARID1B	1.99779e-34	-0.496814	0.277	0.368	4.31023e-30	0
CLDND1	2.06452e-34	-0.535292	0.269	0.357	4.45421e-30	0
TUBGCP5	2.07679e-34	0.589819	0.224	0.152	4.48068e-30	0
UBE2B	2.09677e-34	-0.342044	0.544	0.621	4.52377e-30	0
PDAP1	2.15726e-34	0.162469	0.948	0.918	4.65428e-30	0
SEC24A	2.18094e-34	-0.785646	0.115	0.191	4.70538e-30	0
CD68	2.19754e-34	-1.17896	0.065	0.128	4.74119e-30	0
CD151	2.2261e-34	-0.400159	0.535	0.608	4.80282e-30	0
BBIP1	2.30151e-34	-0.428058	0.342	0.433	4.96552e-30	0
CASC15	2.44301e-34	-3.83729	0.003	0.039	5.27079e-30	0
DDX39A	2.45571e-34	0.229166	0.682	0.569	5.29819e-30	0
ARRDC4	2.47463e-34	-2.70964	0.008	0.047	5.33901e-30	0
DNAJC16	2.75451e-34	-0.857496	0.101	0.174	5.94285e-30	0
LPGAT1	2.95218e-34	-0.544187	0.382	0.463	6.36932e-30	0
AHRR	3.162e-34	-1.23777	0.047	0.105	6.82201e-30	0
PYROXD1	3.19647e-34	-0.625614	0.179	0.263	6.89638e-30	0
ZNF518B	3.36267e-34	-0.778838	0.112	0.187	7.25496e-30	0
YIPF3	3.70472e-34	-0.517634	0.261	0.351	7.99292e-30	0
PSMB1	4.08347e-34	0.167867	0.941	0.874	8.81008e-30	0
FMNL3	4.29925e-34	-0.846146	0.113	0.188	9.27564e-30	0
FLOT1	4.48966e-34	-0.605409	0.188	0.273	9.68645e-30	0
PSMB10	4.5416e-34	-0.939682	0.083	0.151	9.79851e-30	0
DEPDC1	4.73974e-34	-0.669646	0.28	0.359	1.0226e-29	0
LTA4H	4.90246e-34	0.554248	0.282	0.204	1.05771e-29	0
LAS1L	5.23444e-34	0.431411	0.404	0.319	1.12933e-29	0
S100A3	5.51561e-34	0.463832	0.288	0.207	1.18999e-29	0
SKAP2	5.67161e-34	-0.606103	0.203	0.288	1.22365e-29	0
SURF4	5.81241e-34	-0.423761	0.394	0.482	1.25403e-29	0
RAB21	6.76281e-34	-0.429729	0.321	0.415	1.45908e-29	0
KIF26B	6.84798e-34	-4.34053	0.002	0.036	1.47745e-29	0
NCKAP5L	7.01269e-34	-0.906551	0.087	0.156	1.51299e-29	0
SYT14	7.16171e-34	-1.02873	0.065	0.129	1.54514e-29	0
PPIA	7.26287e-34	0.114237	1	0.995	1.56696e-29	0
PAQR7	7.34087e-34	-1.56191	0.027	0.077	1.58379e-29	0
HEATR1	7.55368e-34	0.333417	0.585	0.504	1.62971e-29	0
CIR1	7.69289e-34	-0.590318	0.213	0.298	1.65974e-29	0
ZBTB7B	7.84406e-34	-1.23658	0.042	0.099	1.69236e-29	0
ELOVL6	7.88092e-34	0.593185	0.225	0.153	1.70031e-29	0
MANBAL	7.99012e-34	-0.461008	0.296	0.388	1.72387e-29	0
UBE2I	8.1021e-34	0.208925	0.867	0.805	1.74803e-29	0
FXYD5	8.11212e-34	0.18471	0.855	0.79	1.75019e-29	0
DNAJC4	8.28533e-34	-0.787587	0.152	0.23	1.78756e-29	0
HES1	8.34368e-34	-0.730206	0.184	0.266	1.80015e-29	0
SRSF10	8.78823e-34	0.213628	0.836	0.775	1.89606e-29	0
TUBA1C	9.64787e-34	0.115978	0.959	0.851	2.08153e-29	0
CDK4	1.04017e-33	0.220928	0.856	0.808	2.24416e-29	0
MRPL15	1.04148e-33	0.296466	0.58	0.487	2.247e-29	0
SATB1	1.07356e-33	-1.61283	0.029	0.079	2.3162e-29	0
ABLIM1	1.08013e-33	-1.56237	0.056	0.115	2.33038e-29	0
ACSBG1	1.11108e-33	-4.50416	0.002	0.036	2.39715e-29	0
TP53INP1	1.33567e-33	-3.08912	0.005	0.042	2.88172e-29	0
FRMD8	1.35169e-33	-0.667257	0.146	0.226	2.91628e-29	0
PHF21A	1.40113e-33	-1.08377	0.06	0.122	3.02294e-29	0
TMEM189	1.40968e-33	-0.595515	0.213	0.297	3.04138e-29	0
KIF13A	1.46142e-33	-1.12638	0.064	0.126	3.15302e-29	0
NFIX	1.49668e-33	-0.669929	0.445	0.508	3.22908e-29	0
HRAS	1.73733e-33	0.266746	0.721	0.643	3.7483e-29	0
GAA	1.85018e-33	-1.16447	0.055	0.115	3.99177e-29	0
ZNF12	1.87026e-33	-0.903532	0.085	0.153	4.03509e-29	0
DALRD3	1.88369e-33	-0.770889	0.13	0.206	4.06407e-29	0
IRF9	1.93756e-33	-1.73869	0.022	0.069	4.18028e-29	0
DCPS	2.02759e-33	0.321358	0.577	0.491	4.37454e-29	0
MTX1	2.02999e-33	0.300086	0.642	0.558	4.3797e-29	0
ZFPM1	2.07554e-33	-0.542184	0.248	0.335	4.47798e-29	0
DUSP3	2.10033e-33	-0.799901	0.121	0.195	4.53146e-29	0
KCTD9	2.11595e-33	-0.686711	0.149	0.228	4.56515e-29	0
PSMB6	2.16651e-33	0.169914	0.923	0.849	4.67425e-29	0
AC084033.3	2.21825e-33	-0.510719	0.219	0.308	4.78587e-29	0
FIGNL1	2.24625e-33	0.628884	0.205	0.137	4.84629e-29	0
SLC33A1	2.27698e-33	-1.04739	0.066	0.129	4.91259e-29	0
COPB1	2.32293e-33	0.336507	0.56	0.476	5.01171e-29	0
JDP2	2.38156e-33	-1.8784	0.017	0.061	5.13822e-29	0
PPP1R15B	2.489e-33	-0.643169	0.167	0.248	5.37002e-29	0
UBA52	2.56065e-33	-0.11018	1	1	5.52461e-29	0
EEF1D	2.61593e-33	0.140945	0.985	0.977	5.64386e-29	0
ATRX	2.77645e-33	-0.371924	0.6	0.66	5.9902e-29	0
RBL1	3.07775e-33	0.513732	0.276	0.198	6.64024e-29	0
NUDT21	3.12633e-33	0.277377	0.692	0.616	6.74505e-29	0
KCND3	3.13146e-33	-4.76094	0.001	0.035	6.75613e-29	0
BMP1	3.18717e-33	-1.03079	0.085	0.152	6.87632e-29	0
PITPNC1	3.98322e-33	-0.715879	0.148	0.226	8.59379e-29	0
ZNF652	3.98707e-33	-0.829922	0.108	0.18	8.60211e-29	0
SMURF2	4.07466e-33	-0.506812	0.251	0.341	8.79109e-29	0
TLE3	4.169e-33	-1.00545	0.087	0.155	8.99462e-29	0
LYAR	4.34861e-33	0.176704	0.87	0.774	9.38213e-29	0
CYP4V2	4.56807e-33	-1.45297	0.029	0.079	9.85561e-29	0
CXCL10	4.87127e-33	-2.67618	0.007	0.045	1.05098e-28	0
H2AFV	5.10991e-33	0.162948	0.941	0.884	1.10246e-28	0
HNRNPH3	5.42425e-33	0.266442	0.673	0.586	1.17028e-28	0
NDUFB5	5.91778e-33	-0.415857	0.402	0.489	1.27676e-28	0
CREB5	6.0016e-33	-2.36892	0.011	0.051	1.29485e-28	0
ARF4	6.08666e-33	-0.285509	0.725	0.765	1.3132e-28	0
PGD	6.27797e-33	0.443959	0.401	0.319	1.35447e-28	0
GLIPR1	6.47789e-33	-1.05695	0.086	0.152	1.3976e-28	0
ZNF626	6.89176e-33	-1.07604	0.063	0.124	1.4869e-28	0
TUFT1	7.07063e-33	-1.04601	0.076	0.141	1.52549e-28	0
DECR1	7.20654e-33	-0.733322	0.143	0.22	1.55481e-28	0
SERPINB8	7.87026e-33	-0.77882	0.157	0.233	1.69801e-28	0
CD36	8.05237e-33	-5.85367	0.001	0.033	1.7373e-28	0
NEK7	8.15771e-33	-0.742275	0.16	0.238	1.76003e-28	0
WDR25	8.67696e-33	-1.04622	0.064	0.126	1.87205e-28	0
BIVM	9.43624e-33	-0.84196	0.096	0.166	2.03587e-28	0
NDUFS3	9.60166e-33	0.300879	0.641	0.565	2.07156e-28	0
INPPL1	9.81052e-33	-0.801965	0.114	0.187	2.11662e-28	0
SELENOH	1.16156e-32	-0.222768	0.803	0.844	2.50606e-28	0
TMEM9B	1.21454e-32	-0.544364	0.209	0.294	2.62038e-28	0
SLC35E1	1.24443e-32	-0.455355	0.353	0.439	2.68486e-28	0
BRIP1	1.37363e-32	0.721065	0.146	0.089	2.9636e-28	0
PSMD1	1.42935e-32	0.278768	0.69	0.615	3.08382e-28	0
HIST2H4B	1.49906e-32	1.32859	0.049	0.02	3.23422e-28	0
CHEK1	1.50246e-32	0.388305	0.447	0.359	3.24156e-28	0
STARD13	1.5826e-32	-0.869381	0.105	0.176	3.41445e-28	0
TMC7	1.62136e-32	-1.418	0.033	0.085	3.49808e-28	0
CRIPT	1.63041e-32	-0.342315	0.482	0.564	3.51762e-28	0
SPANXB1	1.65124e-32	-1.48486	0.083	0.148	3.56256e-28	0
DUSP14	1.69547e-32	-0.490509	0.255	0.344	3.65797e-28	0
NDUFA4L2	1.80935e-32	-1.726	0.02	0.066	3.90367e-28	0
P3H2	1.87348e-32	-1.69502	0.027	0.076	4.04202e-28	0
SMIM7	1.94796e-32	-0.309759	0.539	0.619	4.20273e-28	0
IFI44L	1.95436e-32	-2.70184	0.007	0.044	4.21653e-28	0
KRT80	2.03946e-32	-0.509346	0.26	0.349	4.40014e-28	0
ANPEP	2.18346e-32	-0.406614	0.305	0.399	4.71081e-28	0
SF1	2.1896e-32	0.250561	0.753	0.685	4.72407e-28	0
KRAS	2.22801e-32	-0.423144	0.342	0.432	4.80693e-28	0
IL11RA	2.2656e-32	-1.87261	0.017	0.061	4.88804e-28	0
GNL2	2.48453e-32	0.37794	0.444	0.357	5.36038e-28	0
SF3B3	2.55827e-32	0.349455	0.559	0.483	5.51947e-28	0
BCL7A	2.62682e-32	0.772717	0.133	0.079	5.66736e-28	0
RABAC1	2.72492e-32	-0.451868	0.458	0.531	5.87901e-28	0
MEF2C	2.80708e-32	-1.59459	0.081	0.142	6.05627e-28	0
SLC39A9	2.9183e-32	-0.831458	0.103	0.174	6.29623e-28	0
SEC61A1	3.05509e-32	-0.460738	0.42	0.495	6.59136e-28	0
AC048341.2	3.18661e-32	-1.03828	0.061	0.121	6.8751e-28	0
CCDC144NL-AS1	3.3568e-32	0.411949	0.487	0.409	7.2423e-28	0
TARS	3.48446e-32	0.126065	0.86	0.773	7.51772e-28	0
BDNF	3.69211e-32	-1.45617	0.034	0.085	7.96572e-28	0
GPRC5A	3.8843e-32	-0.395693	0.683	0.707	8.38038e-28	0
CAMLG	4.20026e-32	-0.381992	0.397	0.485	9.06207e-28	0
CTDSP2	4.28992e-32	-0.631818	0.15	0.229	9.25551e-28	0
BTBD19	4.37167e-32	-1.9743	0.015	0.057	9.43188e-28	0
CLTA	4.40748e-32	0.138182	0.984	0.963	9.50913e-28	0
LRRC41	4.42877e-32	-0.511755	0.222	0.309	9.55507e-28	0
MED13	4.47889e-32	-0.497666	0.254	0.34	9.6632e-28	0
AC073611.1	4.98161e-32	-0.840556	0.099	0.168	1.07478e-27	0
WDFY1	5.40338e-32	-0.963096	0.071	0.134	1.16578e-27	0
AC122685.1	5.69352e-32	-1.56625	0.026	0.073	1.22838e-27	0
BMI1	5.76513e-32	-0.69386	0.138	0.213	1.24383e-27	0
CTCF	6.59706e-32	0.303707	0.605	0.522	1.42332e-27	0
LPAR2	7.10952e-32	-2.53631	0.008	0.045	1.53388e-27	0
ZNF827	7.43497e-32	-0.737339	0.138	0.213	1.60409e-27	0
DCAF10	7.62559e-32	-0.767905	0.119	0.191	1.64522e-27	0
EEF1A2	7.62632e-32	-1.19734	0.077	0.14	1.64538e-27	0
DHX15	7.73457e-32	0.310077	0.601	0.524	1.66873e-27	0
AC048341.1	8.18648e-32	-1.18961	0.048	0.103	1.76623e-27	0
HIPK3	8.34027e-32	-0.951711	0.071	0.134	1.79941e-27	0
HAGHL	8.91643e-32	-0.60009	0.239	0.32	1.92372e-27	0
NUDT1	9.11867e-32	0.338578	0.559	0.478	1.96735e-27	0
COL16A1	9.44833e-32	-1.74284	0.022	0.067	2.03848e-27	0
PIP5K1A	9.53984e-32	-0.497481	0.242	0.328	2.05822e-27	0
DAPK3	9.68026e-32	-0.788989	0.113	0.185	2.08852e-27	0
DAB2	1.00717e-31	-0.74669	0.188	0.265	2.17297e-27	0
MOSMO	1.02084e-31	-0.352277	0.617	0.669	2.20245e-27	0
CASC4	1.02537e-31	-0.525325	0.27	0.354	2.21224e-27	0
MXD1	1.10522e-31	-1.28271	0.039	0.092	2.3845e-27	0
ATOH8	1.14665e-31	-2.54963	0.008	0.046	2.47389e-27	0
PRKD3	1.16144e-31	-0.558668	0.233	0.316	2.50582e-27	0
OTUD7B	1.1984e-31	-0.592608	0.2	0.281	2.58555e-27	0
QKI	1.22677e-31	-0.400369	0.431	0.515	2.64675e-27	0
RHBDF1	1.29774e-31	-0.928212	0.074	0.138	2.79988e-27	0
NDUFS5	1.33146e-31	0.138332	0.988	0.964	2.87263e-27	0
UAP1	1.36518e-31	-0.442218	0.459	0.533	2.94539e-27	0
DDX56	1.41518e-31	0.385849	0.465	0.383	3.05324e-27	0
FKBP14	1.50803e-31	-0.728577	0.14	0.214	3.25358e-27	0
SGTB	1.51578e-31	-0.984725	0.066	0.127	3.27029e-27	0
PCDHGC3	1.56238e-31	1.02983	0.073	0.036	3.37083e-27	0
A1BG	1.5701e-31	-0.618393	0.197	0.278	3.38749e-27	0
MAPKAPK2	1.61593e-31	-0.617679	0.171	0.25	3.48636e-27	0
FGFR2	1.65549e-31	-4.70058	0.001	0.033	3.57172e-27	0
BLOC1S2	1.65641e-31	-0.390192	0.369	0.456	3.5737e-27	0
PDE4A	1.66386e-31	-0.89996	0.08	0.144	3.58978e-27	0
JMY	1.66994e-31	-0.88341	0.09	0.156	3.60289e-27	0
CHD2	1.68848e-31	-0.671772	0.147	0.223	3.64289e-27	0
VPS25	1.73421e-31	0.268135	0.681	0.598	3.74156e-27	0
AC090204.1	1.78693e-31	-0.706067	0.135	0.209	3.85531e-27	0
TENT2	2.00827e-31	-0.809376	0.101	0.169	4.33285e-27	0
STX12	2.09266e-31	-0.688976	0.153	0.229	4.51491e-27	0
TMEM255B	2.21751e-31	-1.29494	0.041	0.094	4.78428e-27	0
SLC17A5	2.50871e-31	-1.53214	0.027	0.074	5.41255e-27	0
AL139393.2	2.54126e-31	-3.09867	0.011	0.05	5.48276e-27	0
SLC1A4	2.54842e-31	-0.894533	0.083	0.147	5.49822e-27	0
PSENEN	2.58321e-31	-0.401046	0.349	0.437	5.57327e-27	0
LAMB2	2.63145e-31	-0.926977	0.093	0.159	5.67735e-27	0
RNF6	2.65194e-31	-0.63797	0.162	0.24	5.72157e-27	0
IL18R1	2.828e-31	-1.57659	0.027	0.075	6.1014e-27	0
RAB18	2.92408e-31	-0.491478	0.244	0.329	6.30871e-27	0
HNRNPH2	3.42824e-31	-0.705016	0.132	0.206	7.39643e-27	0
SLC39A14	3.56875e-31	-0.736741	0.109	0.179	7.69957e-27	0
ARPC4	3.67787e-31	-0.341259	0.503	0.578	7.93501e-27	0
PELP1	3.70695e-31	0.371795	0.463	0.378	7.99775e-27	0
ZW10	3.73869e-31	0.550736	0.252	0.18	8.06623e-27	0
FAM91A1	3.77023e-31	-0.457118	0.255	0.343	8.13426e-27	0
PRKAR1A	4.0768e-31	-0.341568	0.532	0.605	8.79569e-27	0
ORMDL1	4.29594e-31	-0.40237	0.372	0.46	9.26848e-27	0
SEC14L1	4.51448e-31	-0.437954	0.28	0.368	9.73999e-27	0
SECISBP2L	4.54385e-31	-0.70174	0.147	0.222	9.80336e-27	0
GLTP	4.59206e-31	-0.447944	0.282	0.37	9.90737e-27	0
YAP1	4.63894e-31	-0.553215	0.198	0.28	1.00085e-26	0
HAX1	4.92074e-31	-0.242022	0.712	0.772	1.06165e-26	0
SYNJ2BP	4.95221e-31	-0.65279	0.168	0.245	1.06844e-26	0
SLC35F1	5.19324e-31	-1.56602	0.043	0.095	1.12044e-26	0
GRWD1	5.28356e-31	0.363376	0.496	0.416	1.13993e-26	0
CDCP1	5.57332e-31	-1.46029	0.032	0.082	1.20244e-26	0
MAP3K2	5.72111e-31	-0.529704	0.225	0.308	1.23433e-26	0
NMRAL1	6.61991e-31	0.37244	0.472	0.391	1.42825e-26	0
PSMA3-AS1	7.10704e-31	-0.59949	0.18	0.259	1.53334e-26	0
MAGEC2	7.16827e-31	-0.546874	0.201	0.282	1.54655e-26	0
LSAMP	7.43081e-31	-1.85927	0.019	0.062	1.6032e-26	0
FTX	7.64326e-31	-0.767931	0.11	0.179	1.64903e-26	0
SLC38A10	7.8424e-31	-0.885788	0.094	0.16	1.692e-26	0
BOLA3	8.43513e-31	0.195958	0.875	0.831	1.81988e-26	0
STMP1	8.84722e-31	-0.23975	0.795	0.826	1.90879e-26	0
SLC30A5	8.93297e-31	-0.462421	0.248	0.334	1.92729e-26	0
ZNF385A	9.19699e-31	-0.695226	0.163	0.239	1.98425e-26	0
PTPN12	9.22909e-31	-0.419393	0.494	0.565	1.99118e-26	0
PDLIM7	9.25626e-31	-0.452637	0.488	0.556	1.99704e-26	0
MON1B	9.75343e-31	-0.721635	0.128	0.201	2.1043e-26	0
C19orf12	1.0448e-30	-0.642847	0.148	0.224	2.25415e-26	0
CCNY	1.09612e-30	-0.546074	0.211	0.293	2.36487e-26	0
C1S	1.1019e-30	-3.48805	0.003	0.036	2.37734e-26	0
SPSB1	1.19342e-30	-1.36125	0.033	0.082	2.5748e-26	0
CRNKL1	1.21865e-30	0.410137	0.398	0.316	2.62924e-26	0
MYL5	1.2314e-30	-0.801419	0.098	0.166	2.65674e-26	0
EPRS	1.29661e-30	0.147859	0.873	0.792	2.79743e-26	0
AAK1	1.30968e-30	-0.375879	0.446	0.53	2.82564e-26	0
MEGF6	1.3697e-30	-7.323	0	0.029	2.95514e-26	0
GOLPH3L	1.51874e-30	-1.03906	0.057	0.114	3.27669e-26	0
EXOSC5	1.56287e-30	0.329239	0.538	0.456	3.37189e-26	0
PCDHB14	1.57327e-30	-3.00312	0.005	0.039	3.39432e-26	0
ZNF32	1.60346e-30	-0.682366	0.131	0.204	3.45946e-26	0
EED	1.63058e-30	0.461108	0.328	0.25	3.51797e-26	0
RAB26	1.63911e-30	-2.1053	0.013	0.053	3.53637e-26	0
DYRK2	1.74522e-30	-0.746122	0.167	0.242	3.76532e-26	0
LTBP4	1.81189e-30	-0.790358	0.107	0.175	3.90915e-26	0
PDE5A	1.81321e-30	-2.92172	0.007	0.042	3.912e-26	0
WBP2	1.87574e-30	-0.541752	0.187	0.268	4.0469e-26	0
CLTB	1.89966e-30	0.222872	0.791	0.724	4.09851e-26	0
GFM1	2.00748e-30	0.418709	0.404	0.324	4.33114e-26	0
NDUFA4	2.08265e-30	-0.227108	0.984	0.985	4.49331e-26	0
SF3B4	2.08875e-30	0.30175	0.578	0.499	4.50647e-26	0
SPARC	2.09554e-30	-0.672534	0.84	0.841	4.52112e-26	0
RAB27B	2.13031e-30	-1.31208	0.039	0.091	4.59614e-26	0
CYSTM1	2.19098e-30	-0.429442	0.352	0.436	4.72703e-26	0
OTUD4	2.27471e-30	-0.53374	0.182	0.262	4.9077e-26	0
GDI1	2.2758e-30	-0.423534	0.307	0.394	4.91003e-26	0
SEMA3E	2.32481e-30	-2.23911	0.012	0.051	5.01579e-26	0
PLGRKT	2.3731e-30	-0.537347	0.212	0.293	5.11995e-26	0
ETFRF1	2.40528e-30	-0.792498	0.103	0.17	5.18938e-26	0
COL4A3BP	2.62355e-30	-1.16789	0.214	0.283	5.66031e-26	0
NTHL1	2.64704e-30	0.377697	0.444	0.361	5.71098e-26	0
IER3	2.73588e-30	0.211355	0.799	0.711	5.90267e-26	0
GPR157	2.86825e-30	-1.38353	0.03	0.078	6.18824e-26	0
MBTPS1	2.93684e-30	-0.482307	0.304	0.387	6.33623e-26	0
HSPB11	3.05291e-30	0.255156	0.718	0.644	6.58665e-26	0
C1R	3.05776e-30	-2.09191	0.013	0.052	6.59712e-26	0
DIO2	3.06097e-30	-5.03021	0.002	0.033	6.60405e-26	0
ARL2BP	3.13123e-30	-0.477849	0.314	0.396	6.75562e-26	0
GPR176	3.40206e-30	-1.19943	0.046	0.1	7.33995e-26	0
SACS	3.42253e-30	0.334412	0.544	0.468	7.38411e-26	0
NACC2	3.45333e-30	-0.636124	0.156	0.231	7.45057e-26	0
DKK1	3.60371e-30	-0.553492	0.314	0.395	7.775e-26	0
ADSS	3.70261e-30	0.266483	0.679	0.602	7.98838e-26	0
SMS	3.8205e-30	0.128001	0.95	0.872	8.24273e-26	0
LINC01579	4.11727e-30	-0.980555	0.076	0.137	8.883e-26	0
RETREG2	4.21721e-30	-0.829468	0.091	0.156	9.09863e-26	0
WDR75	4.62405e-30	0.46267	0.337	0.26	9.97639e-26	0
TTC14	5.05564e-30	-0.547943	0.215	0.295	1.09075e-25	0
MIR193BHG	5.58788e-30	-1.33226	0.035	0.085	1.20558e-25	0
CAPN1	5.67305e-30	-0.690578	0.128	0.2	1.22396e-25	0
DEPDC7	5.75735e-30	-0.780873	0.112	0.181	1.24215e-25	0
MITF	5.88503e-30	-0.913696	0.122	0.19	1.2697e-25	0
ALKBH5	6.07776e-30	-0.472746	0.245	0.329	1.31128e-25	0
CHPF2	6.33642e-30	-0.942785	0.075	0.136	1.36708e-25	0
CD44	6.34328e-30	-0.40947	0.775	0.788	1.36856e-25	0
HOOK2	6.80714e-30	-1.03868	0.065	0.124	1.46864e-25	0
COMMD4	7.57068e-30	0.272151	0.675	0.602	1.63337e-25	0
HIST1H4D	7.59984e-30	1.38407	0.041	0.016	1.63967e-25	0
STC2	7.6822e-30	-1.02418	0.066	0.125	1.65743e-25	0
VPS39	7.83459e-30	-0.982027	0.064	0.123	1.69031e-25	0
H2AFY	7.84758e-30	0.184695	0.86	0.791	1.69312e-25	0
HMG20B	8.75235e-30	-0.355456	0.466	0.548	1.88832e-25	0
APH1B	9.71424e-30	-1.74675	0.018	0.059	2.09585e-25	0
RAB9A	9.82214e-30	-0.748216	0.109	0.177	2.11913e-25	0
ZC3H6	9.83683e-30	-1.89219	0.015	0.055	2.1223e-25	0
FLYWCH1	9.859e-30	-1.0265	0.054	0.109	2.12708e-25	0
UBP1	9.8631e-30	-0.518844	0.194	0.275	2.12796e-25	0
HERC4	9.95616e-30	-0.623003	0.162	0.238	2.14804e-25	0
RIF1	1.05187e-29	0.327139	0.53	0.449	2.2694e-25	0
CMTM3	1.06742e-29	-0.648792	0.145	0.219	2.30295e-25	0
PRDM1	1.09733e-29	-2.01017	0.016	0.057	2.36749e-25	0
GNS	1.1001e-29	-0.795204	0.119	0.187	2.37346e-25	0
ARL15	1.12095e-29	-1.41364	0.037	0.086	2.41845e-25	0
GTPBP2	1.2468e-29	-1.17641	0.044	0.096	2.68996e-25	0
HNRNPUL1	1.25758e-29	0.249868	0.713	0.643	2.71322e-25	0
CLIP3	1.31439e-29	-1.75431	0.018	0.059	2.83581e-25	0
OTOGL	1.34059e-29	-5.56668	0	0.029	2.89233e-25	0
SGPL1	1.35888e-29	-1.03899	0.057	0.112	2.93178e-25	0
AMFR	1.42356e-29	-0.795813	0.098	0.164	3.07132e-25	0
COMMD7	1.50079e-29	-0.438933	0.27	0.355	3.23794e-25	0
FDPS	1.51308e-29	0.274905	0.608	0.526	3.26446e-25	0
CBX4	1.58157e-29	-0.601308	0.168	0.244	3.41223e-25	0
HSD17B4	1.58553e-29	0.437163	0.36	0.281	3.42077e-25	0
TMEM134	1.59705e-29	-0.57403	0.242	0.319	3.44564e-25	0
FAM174A	1.62987e-29	-0.79199	0.098	0.164	3.51645e-25	0
TIMM9	1.63616e-29	-0.433731	0.239	0.325	3.53001e-25	0
CREB3	1.63949e-29	-0.513196	0.228	0.308	3.5372e-25	0
RNF114	1.66278e-29	-0.401483	0.364	0.449	3.58744e-25	0
SLC29A1	1.79867e-29	0.714693	0.143	0.089	3.88063e-25	0
BNIP2	1.82046e-29	-0.388091	0.341	0.428	3.92765e-25	0
CSNK1E	1.9439e-29	-0.44278	0.267	0.351	4.19397e-25	0
ULK1	1.97847e-29	-0.940759	0.072	0.132	4.26855e-25	0
TWF1	2.06072e-29	-0.459347	0.482	0.558	4.446e-25	0
PCMTD1	2.17872e-29	-0.799343	0.117	0.185	4.7006e-25	0
MRPL24	2.30245e-29	0.278478	0.607	0.527	4.96753e-25	0
HIST1H2BD	2.3817e-29	-1.97409	0.015	0.054	5.13852e-25	0
PLEKHG1	2.5841e-29	-2.71389	0.007	0.041	5.57519e-25	0
VAMP8	2.60258e-29	-0.50865	0.244	0.325	5.61507e-25	0
GFPT1	2.81741e-29	-0.569868	0.261	0.339	6.07857e-25	0
ACSL3	2.83315e-29	0.263765	0.57	0.487	6.11253e-25	0
POLR2A	3.35374e-29	0.271619	0.654	0.58	7.2357e-25	0
RBM23	3.64369e-29	0.421187	0.351	0.272	7.86126e-25	0
RMND5A	3.66481e-29	-0.680573	0.128	0.198	7.90683e-25	0
NCALD	3.71346e-29	-2.46781	0.01	0.045	8.01179e-25	0
HIST1H2BI	3.81668e-29	1.9216	0.022	0.006	8.23448e-25	0
LBX2	3.86617e-29	-1.35729	0.032	0.08	8.34125e-25	0
NR1H2	3.90831e-29	-0.481266	0.239	0.321	8.43217e-25	0
SRRM1	3.98613e-29	0.200462	0.85	0.8	8.60008e-25	0
PNPLA8	3.99925e-29	-0.559327	0.187	0.265	8.62839e-25	0
SLC25A3	4.08198e-29	0.116673	0.988	0.963	8.80687e-25	0
ABHD2	4.16295e-29	-0.84597	0.133	0.201	8.98156e-25	0
KLHL42	4.46075e-29	-0.588769	0.186	0.262	9.62407e-25	0
SMARCA5	4.53463e-29	0.247564	0.688	0.625	9.78346e-25	0
IFI16	4.70077e-29	-0.705757	0.455	0.501	1.01419e-24	0
EFTUD2	5.34872e-29	0.372935	0.463	0.386	1.15399e-24	0
TM2D1	5.36349e-29	-0.454627	0.275	0.357	1.15717e-24	0
CSNK2B	5.433e-29	0.288322	0.624	0.558	1.17217e-24	0
DYRK1B	5.46503e-29	-1.18985	0.04	0.09	1.17908e-24	0
AC091057.6	5.55046e-29	0.838849	0.105	0.06	1.19751e-24	0
NMI	5.64844e-29	-0.74033	0.137	0.206	1.21865e-24	0
DNMT3A	5.86844e-29	-1.50911	0.025	0.068	1.26612e-24	0
CCNG1	6.04864e-29	-0.461468	0.268	0.349	1.30499e-24	0
TENM3	6.11579e-29	-1.05516	0.158	0.225	1.31948e-24	0
ODAPH	6.50512e-29	-7.02845	0	0.029	1.40348e-24	0
RALGPS2	6.84219e-29	-0.574129	0.234	0.312	1.4762e-24	0
FBXL17	6.90968e-29	-0.997147	0.066	0.123	1.49076e-24	0
DNASE1L1	7.19538e-29	-1.09802	0.052	0.105	1.5524e-24	0
RETREG3	7.3263e-29	-1.02245	0.058	0.113	1.58065e-24	0
NEK2	7.39855e-29	-0.748559	0.14	0.21	1.59624e-24	0
ZFX	7.6397e-29	-0.518201	0.213	0.292	1.64827e-24	0
DDX60	7.6756e-29	-1.52809	0.025	0.069	1.65601e-24	0
TFPT	8.48152e-29	-0.343357	0.519	0.588	1.82989e-24	0
ATP10D	8.66532e-29	-0.935414	0.073	0.132	1.86954e-24	0
PLPP1	8.91194e-29	-0.961935	0.115	0.18	1.92275e-24	0
WSB1	9.28628e-29	-0.491731	0.233	0.314	2.00351e-24	0
GNAI2	9.94104e-29	-0.232293	0.795	0.833	2.14478e-24	0
PSMB8-AS1	1.01686e-28	-1.74858	0.017	0.057	2.19387e-24	0
HBEGF	1.02567e-28	-0.994698	0.086	0.147	2.21288e-24	0
RABGAP1	1.03431e-28	-0.578239	0.179	0.255	2.23152e-24	0
RNF103	1.06275e-28	-1.25411	0.037	0.085	2.29288e-24	0
WAC	1.06728e-28	-0.343291	0.407	0.494	2.30266e-24	0
REL	1.12595e-28	-0.672006	0.126	0.196	2.42924e-24	0
DDIT4	1.23278e-28	-0.408028	0.408	0.487	2.65971e-24	0
SPAG1	1.32611e-28	-0.82875	0.088	0.15	2.86108e-24	0
PKNOX2	1.33307e-28	-2.24056	0.011	0.047	2.87611e-24	0
MID1	1.33443e-28	-0.648584	0.16	0.233	2.87902e-24	0
DNAJB1	1.34361e-28	0.307032	0.609	0.538	2.89884e-24	0
TMBIM1	1.34676e-28	-1.06215	0.051	0.104	2.90565e-24	0
TSC22D2	1.4711e-28	-0.617757	0.163	0.237	3.17389e-24	0
NUDT19	1.61634e-28	-0.905462	0.071	0.13	3.48725e-24	0
ACYP2	1.61762e-28	-0.791651	0.106	0.172	3.49001e-24	0
BCAP31	1.70877e-28	0.180623	0.907	0.877	3.68668e-24	0
LGALS3	1.77765e-28	-0.463461	0.305	0.386	3.83527e-24	0
TLR3	1.79148e-28	-1.61011	0.022	0.064	3.86513e-24	0
MMP19	1.79268e-28	-2.32547	0.009	0.043	3.86771e-24	0
TAF7	1.85812e-28	-0.331697	0.496	0.571	4.0089e-24	0
SLC37A2	1.87305e-28	-1.20688	0.041	0.09	4.04111e-24	0
MICALL1	1.89888e-28	-0.52555	0.202	0.28	4.09683e-24	0
TENM2	1.92571e-28	-1.72154	0.037	0.084	4.15471e-24	0
CENPX	1.97226e-28	0.192568	0.796	0.72	4.25514e-24	0
BAZ2B	1.98964e-28	-0.886713	0.09	0.152	4.29265e-24	0
ZER1	2.09692e-28	-1.13384	0.044	0.094	4.52412e-24	0
FNIP1	2.15901e-28	-0.70474	0.12	0.188	4.65806e-24	0
BRK1	2.15954e-28	-0.246244	0.803	0.826	4.65921e-24	0
CCDC15	2.32295e-28	0.646348	0.162	0.106	5.01176e-24	0
CHMP1B	2.38159e-28	-0.688282	0.126	0.195	5.13828e-24	0
SETX	2.41826e-28	-0.75282	0.106	0.172	5.21739e-24	0
CXCL8	2.56732e-28	-1.22689	0.079	0.138	5.539e-24	0
MIR181A1HG	2.73238e-28	-1.09049	0.078	0.136	5.89511e-24	0
SLC17A7	2.96172e-28	-5.21619	0.001	0.028	6.38992e-24	0
ITGB3BP	3.11681e-28	0.332979	0.55	0.475	6.72452e-24	0
RPP30	3.13513e-28	0.352459	0.48	0.402	6.76404e-24	0
IMP4	3.32627e-28	0.288342	0.589	0.513	7.17644e-24	0
SEPT11	3.44477e-28	0.243553	0.646	0.562	7.43208e-24	0
PQBP1	3.73926e-28	0.334692	0.535	0.46	8.06746e-24	0
POLQ	3.90962e-28	0.624492	0.168	0.11	8.43501e-24	0
NUP107	3.9147e-28	0.426974	0.348	0.271	8.44597e-24	0
GJB3	3.91523e-28	-0.967805	0.069	0.127	8.44711e-24	0
PTPRK	4.13412e-28	-0.898073	0.076	0.134	8.91936e-24	0
GNB1	4.34021e-28	-0.295366	0.628	0.677	9.36401e-24	0
SCAND1	4.36707e-28	-0.235331	0.781	0.817	9.42196e-24	0
PROSER2	4.43395e-28	-0.98293	0.057	0.111	9.56626e-24	0
THAP2	4.51438e-28	-1.12056	0.042	0.092	9.73978e-24	0
NDUFA11	4.52614e-28	0.144959	0.932	0.9	9.76515e-24	0
PSEN1	4.5442e-28	-1.02309	0.055	0.109	9.80411e-24	0
TEX2	4.57409e-28	-1.25278	0.04	0.088	9.8686e-24	0
MIEN1	4.75396e-28	-0.284422	0.598	0.664	1.02567e-23	0
THUMPD3-AS1	4.95452e-28	-0.333463	0.422	0.506	1.06894e-23	0
RAB11FIP2	4.9717e-28	-0.554709	0.176	0.251	1.07264e-23	0
EDIL3	5.2815e-28	-2.77521	0.008	0.041	1.13948e-23	0
PLEKHO2	5.57475e-28	-1.10045	0.046	0.097	1.20275e-23	0
RER1	5.6734e-28	0.198292	0.835	0.787	1.22404e-23	0
MCC	5.92499e-28	-1.28949	0.037	0.084	1.27832e-23	0
FNDC3A	5.94807e-28	-0.579312	0.179	0.253	1.2833e-23	0
GDF15	5.96429e-28	-1.7165	0.03	0.075	1.2868e-23	0
ELK1	6.17946e-28	-0.494693	0.196	0.274	1.33322e-23	0
CCDC122	6.21822e-28	-1.347	0.029	0.074	1.34158e-23	0
PLXND1	6.29736e-28	-0.947925	0.088	0.149	1.35866e-23	0
PPP2CB	6.38758e-28	-0.492616	0.233	0.312	1.37812e-23	0
SLC35F6	6.48601e-28	-0.523457	0.186	0.263	1.39936e-23	0
PFN2	6.61661e-28	-0.392448	0.554	0.606	1.42753e-23	0
JHY	6.74348e-28	-2.03338	0.012	0.048	1.4549e-23	0
C1orf216	7.03262e-28	-1.15552	0.041	0.09	1.51729e-23	0
CPSF3	7.03929e-28	0.410175	0.37	0.294	1.51873e-23	0
NETO2	7.25214e-28	0.360175	0.434	0.353	1.56465e-23	0
ARL6IP5	7.31807e-28	-0.405594	0.417	0.492	1.57887e-23	0
BCAT1	7.68062e-28	-0.443166	0.272	0.354	1.65709e-23	0
GATA2-AS1	7.77058e-28	-1.36234	0.03	0.075	1.6765e-23	0
FAM204A	8.00139e-28	-0.320966	0.454	0.535	1.7263e-23	0
SERTAD1	8.47912e-28	-0.593569	0.186	0.26	1.82937e-23	0
CLIC1	8.70198e-28	0.165469	0.905	0.855	1.87745e-23	0
GMPR2	9.01794e-28	-0.705165	0.107	0.172	1.94562e-23	0
NPHP3	9.0742e-28	-0.888494	0.079	0.138	1.95776e-23	0
RIN2	9.24768e-28	-1.04744	0.054	0.107	1.99519e-23	0
CNIH1	9.27188e-28	-0.397945	0.286	0.37	2.00041e-23	0
NLRC5	9.41692e-28	-1.40068	0.028	0.072	2.0317e-23	0
DDX54	9.44757e-28	0.353999	0.502	0.428	2.03831e-23	0
ZBTB7A	1.00245e-27	-0.461755	0.286	0.365	2.16279e-23	0
PRKG1	1.01281e-27	-2.58715	0.007	0.039	2.18514e-23	0
CUEDC1	1.07179e-27	-0.611251	0.157	0.228	2.31239e-23	0
CD55	1.09383e-27	-0.80616	0.215	0.288	2.35994e-23	0
RNF44	1.10984e-27	-1.09058	0.047	0.098	2.39448e-23	0
SLC25A36	1.18121e-27	-0.373061	0.324	0.408	2.54846e-23	0
ACOT7	1.28733e-27	0.267145	0.603	0.521	2.77741e-23	0
COPRS	1.29967e-27	0.231331	0.734	0.666	2.80404e-23	0
PRR13	1.36251e-27	-0.289409	0.531	0.606	2.93962e-23	0
APOL2	1.41108e-27	-1.15054	0.042	0.091	3.0444e-23	0
AHCTF1	1.43229e-27	0.273971	0.606	0.53	3.09016e-23	0
STAT6	1.49519e-27	-0.757891	0.102	0.165	3.22587e-23	0
CTSK	1.51838e-27	-1.72111	0.023	0.064	3.27591e-23	0
LPIN1	1.5204e-27	-0.74057	0.119	0.185	3.28027e-23	0
COMMD8	1.54233e-27	-0.400643	0.297	0.38	3.32759e-23	0
NR1D1	1.61228e-27	-0.965975	0.067	0.123	3.47849e-23	0
LACC1	1.79256e-27	-1.74831	0.017	0.055	3.86745e-23	0
SYVN1	1.87245e-27	-0.744061	0.106	0.169	4.03982e-23	0
ADGRE5	1.96097e-27	-0.496478	0.255	0.332	4.23078e-23	0
TRPV4	2.05065e-27	-1.0417	0.056	0.108	4.42429e-23	0
POLK	2.0833e-27	-0.694492	0.2	0.271	4.49472e-23	0
HLA-DPA1	2.14948e-27	-0.40788	0.597	0.643	4.6375e-23	0
NUTM2B-AS1	2.17115e-27	-0.469672	0.224	0.302	4.68426e-23	0
CACUL1	2.42704e-27	-0.456079	0.238	0.318	5.23634e-23	0
HLA-DOA	2.55512e-27	-1.89422	0.014	0.051	5.51266e-23	0
VCL	2.57538e-27	0.403204	0.417	0.342	5.55637e-23	0
TRIM4	2.62454e-27	-0.693608	0.131	0.198	5.66245e-23	0
SLC35A3	2.73943e-27	-0.63656	0.135	0.204	5.91032e-23	0
NFIL3	2.74466e-27	-1.2076	0.051	0.102	5.92161e-23	0
PFDN5	2.80577e-27	-0.150291	0.984	0.987	6.05344e-23	0
SH3BP4	2.87511e-27	-0.851225	0.113	0.176	6.20305e-23	0
JAKMIP2	2.90585e-27	-1.59464	0.02	0.06	6.26937e-23	0
AREG	2.95826e-27	-2.10413	0.095	0.154	6.38245e-23	0
NOP16	2.96792e-27	0.261864	0.634	0.556	6.40329e-23	0
EVA1A	3.06858e-27	-0.71031	0.11	0.174	6.62046e-23	0
SOGA1	3.07475e-27	-0.56717	0.193	0.267	6.63377e-23	0
VAMP2	3.08616e-27	-0.609647	0.19	0.262	6.6584e-23	0
KPNA4	3.08852e-27	-0.343939	0.432	0.512	6.66349e-23	0
AATF	3.12013e-27	0.278741	0.567	0.485	6.73167e-23	0
FBXW5	3.1533e-27	-0.403262	0.28	0.363	6.80325e-23	0
SLC39A10	3.27545e-27	0.443625	0.33	0.256	7.06679e-23	0
LYSMD1	3.41328e-27	-1.37867	0.029	0.072	7.36415e-23	0
TMEM97	3.44904e-27	0.425756	0.344	0.269	7.44131e-23	0
DIAPH3	3.55281e-27	0.48034	0.246	0.178	7.66519e-23	0
TLE4	3.84708e-27	0.249918	0.511	0.427	8.30007e-23	0
KLF9	3.96934e-27	-0.84328	0.159	0.227	8.56384e-23	0
MRPS11	3.98075e-27	0.269564	0.65	0.581	8.58846e-23	0
ZNF783	3.9867e-27	-1.13078	0.042	0.09	8.6013e-23	0
DCAF5	4.18701e-27	-0.86842	0.073	0.13	9.03347e-23	0
TGFB1	4.29566e-27	-0.569192	0.279	0.352	9.26789e-23	0
C12orf49	4.36362e-27	-0.565013	0.161	0.233	9.41451e-23	0
SHCBP1	4.37637e-27	0.427792	0.321	0.247	9.44202e-23	0
CTSA	4.40779e-27	-0.501839	0.308	0.384	9.50982e-23	0
SNX19	5.19337e-27	-0.816548	0.087	0.147	1.12047e-22	0
IGF1R	5.54349e-27	-0.519373	0.266	0.341	1.19601e-22	0
L1CAM	5.5447e-27	-0.7849	0.108	0.172	1.19627e-22	0
SCYL2	5.63789e-27	-0.595809	0.157	0.228	1.21638e-22	0
FHDC1	5.85029e-27	-2.04636	0.015	0.052	1.2622e-22	0
FAM13B	6.52721e-27	-0.677987	0.126	0.192	1.40825e-22	0
HLA-DPB1	6.55594e-27	-0.480237	0.33	0.404	1.41444e-22	0
ARPC1A	6.85472e-27	-0.25687	0.655	0.705	1.47891e-22	0
SEL1L3	7.35186e-27	-1.10358	0.047	0.097	1.58616e-22	0
RRAGC	7.43014e-27	-0.558112	0.17	0.242	1.60305e-22	0
BMS1	7.56718e-27	0.310178	0.534	0.46	1.63262e-22	0
LY6K	7.93162e-27	0.215127	0.729	0.637	1.71125e-22	0
EFCAB14	7.97913e-27	-0.595553	0.179	0.251	1.7215e-22	0
ZFAND3	8.10783e-27	-0.647266	0.136	0.203	1.74926e-22	0
WWC3	8.32626e-27	-0.778463	0.097	0.158	1.79639e-22	0
LASP1	8.93817e-27	-0.430952	0.299	0.378	1.92841e-22	0
TUBE1	8.97587e-27	-0.678938	0.116	0.181	1.93654e-22	0
RFX5	9.0653e-27	-0.690465	0.115	0.18	1.95584e-22	0
RAP2A	9.17188e-27	-0.694787	0.117	0.181	1.97883e-22	0
CAST	9.25029e-27	0.204258	0.881	0.858	1.99575e-22	0
[truncated: 168,907 more rows]
