# Supplementary material for: Antigenic cancer persister cells survive direct T cell attack
Source: bioRxiv. 2025 Mar 17:2025.03.14.643359. Preprint. [Version 1] doi: 10.1101/2025.03.14.643359 (PMC11956947; doi:10.1101/2025.03.14.643359)
Supplement: Supplement 7 — Table S4. Excel file containing mutations identified within ECs isolated from A375-A [file media-7.xlsx]

## Sheet: Table Legend
Tab	Description
EC-1	Whole exome sequencing mutations of escape-colony 1 (EC-1) that emerged during NY-ESO-1 CTL coculture of A375-A
EC-2	Whole exome sequencing mutations of escape-colony 2 (EC-2) that emerged during NY-ESO-1 CTL coculture of A375-A
EC-3	Whole exome sequencing mutations of escape-colony 3 (EC-3) that emerged during NY-ESO-1 CTL coculture of A375-A
EC-4	Whole exome sequencing mutations of escape-colony 4 (EC-4) that emerged during NY-ESO-1 CTL coculture of A375-A
EC-5	Whole exome sequencing mutations of escape-colony 5 (EC-5) that emerged during NY-ESO-1 CTL coculture of A375-A

## Sheet: EC-1
Hugo_Symbol	Silent_or_Non-Silent	Entrez_Gene_Id	Center	NCBI_Build	Chromosome	Start_Position	End_Position	Strand	Variant_Classification	Variant_Type	Reference_Allele	Tumor_Seq_Allele1	Tumor_Seq_Allele2	dbSNP_RS	dbSNP_Val_Status	Tumor_Sample_Barcode	Matched_Norm_Sample_Barcode	Match_Norm_Seq_Allele1	Match_Norm_Seq_Allele2	Tumor_Validation_Allele1	Tumor_Validation_Allele2	Match_Norm_Validation_Allele1	Match_Norm_Validation_Allele2	Verification_Status	Validation_Status	Mutation_Status	Sequencing_Phase	Sequence_Source	Validation_Method	Score	BAM_File	Sequencer	Tumor_Sample_UUID	Matched_Norm_Sample_UUID	Genome_Change	Annotation_Transcript	Transcript_Strand	Transcript_Exon	Transcript_Position	cDNA_Change	Codon_Change	Protein_Change	Other_Transcripts	Refseq_mRNA_Id	Refseq_prot_Id	SwissProt_acc_Id	SwissProt_entry_Id	Description	UniProt_AApos
ATPAF1	Non-Silent	64756	__UNKNOWN__	hg38	chr1	46668153	46668153	+	Missense_Mutation	SNP	T	T	G			wt1	__UNKNOWN__	T	T	__UNKNOWN__	__UNKNOWN__	__UNKNOWN__	__UNKNOWN__	__UNKNOWN__	__UNKNOWN__	__UNKNOWN__	__UNKNOWN__	__UNKNOWN__	__UNKNOWN__	NA	NA	__UNKNOWN__	__UNKNOWN__	__UNKNOWN__	g.chr1:46668153T>G	ENST00000576409.5	-	1	302	c.239A>C	c.(238-240)gAg>gCg	p.E80A	ATPAF1_ENST00000574428.5_Missense_Mutation_p.E57A|ATPAF1_ENST00000329231.8_Missense_Mutation_p.E80A|ATPAF1_ENST00000371937.8_Missense_Mutation_p.E80A|TEX38_ENST00000334122.5_5'Flank|TEX38_ENST00000415500.1_5'Flank|ATPAF1_ENST00000532925.5_5'Flank|ATPAF1_ENST00000542495.5_5'Flank|TEX38_ENST00000564373.1_5'Flank|NENFP1_ENST00000419476.2_5'Flank			Q5TC12	ATPF1_HUMAN	ATP synthase mitochondrial F1 complex assembly factor 1	__UNKNOWN__
FLG	Non-Silent	2312	__UNKNOWN__	hg38	chr1	152305573	152305573	+	Missense_Mutation	SNP	A	A	C	2065958	byFrequency;by1000genomes	wt1	__UNKNOWN__	A	A	__UNKNOWN__	__UNKNOWN__	__UNKNOWN__	__UNKNOWN__	__UNKNOWN__	__UNKNOWN__	__UNKNOWN__	__UNKNOWN__	__UNKNOWN__	__UNKNOWN__	NA	NA	__UNKNOWN__	__UNKNOWN__	__UNKNOWN__	g.chr1:152305573A>C	ENST00000368799.2	-	3	9385	c.9313T>G	c.(9313-9315)Tac>Gac	p.Y3105D	FLG-AS1_ENST00000669830.1_RNA|FLG-AS1_ENST00000653548.1_RNA|FLG-AS1_ENST00000420707.5_RNA	NM_002016.1	NP_002007	P20930	FILA_HUMAN	filaggrin	__UNKNOWN__
HERC6	Non-Silent	55008	__UNKNOWN__	hg38	chr4	88439882	88439882	+	Missense_Mutation	SNP	A	A	T			wt1	__UNKNOWN__	A	A	__UNKNOWN__	__UNKNOWN__	__UNKNOWN__	__UNKNOWN__	__UNKNOWN__	__UNKNOWN__	__UNKNOWN__	__UNKNOWN__	__UNKNOWN__	__UNKNOWN__	NA	NA	__UNKNOWN__	__UNKNOWN__	__UNKNOWN__	g.chr4:88439882A>T	ENST00000264346.12	+	21	2634	c.2564A>T	c.(2563-2565)tAt>tTt	p.Y855F	HERC6_ENST00000380265.9_Missense_Mutation_p.Y819F|HERC6_ENST00000273960.7_3'UTR	NM_017912.3	NP_060382	Q8IVU3	HERC6_HUMAN	HECT and RLD domain containing E3 ubiquitin protein ligase family member 6	__UNKNOWN__
MUC12	Non-Silent	10071	__UNKNOWN__	hg38	chr7	100996130	100996130	+	Missense_Mutation	SNP	G	G	A	199726057		wt1	__UNKNOWN__	G	G	__UNKNOWN__	__UNKNOWN__	__UNKNOWN__	__UNKNOWN__	__UNKNOWN__	__UNKNOWN__	__UNKNOWN__	__UNKNOWN__	__UNKNOWN__	__UNKNOWN__	NA	NA	__UNKNOWN__	__UNKNOWN__	__UNKNOWN__	g.chr7:100996130G>A	ENST00000379442.7	+	5	5996	c.5996G>A	c.(5995-5997)aGc>aAc	p.S1999N	MUC12_ENST00000536621.5_Missense_Mutation_p.S1856N			Q9UKN1	MUC12_HUMAN	mucin 12, cell surface associated	__UNKNOWN__
ZNF596	Non-Silent	169270	__UNKNOWN__	hg38	chr8	243769	243769	+	Missense_Mutation	SNP	G	G	C			wt1	__UNKNOWN__	G	G	__UNKNOWN__	__UNKNOWN__	__UNKNOWN__	__UNKNOWN__	__UNKNOWN__	__UNKNOWN__	__UNKNOWN__	__UNKNOWN__	__UNKNOWN__	__UNKNOWN__	NA	NA	__UNKNOWN__	__UNKNOWN__	__UNKNOWN__	g.chr8:243769G>C	ENST00000398612.3	+	4	498	c.187G>C	c.(187-189)Gag>Cag	p.E63Q	ZNF596_ENST00000308811.8_Missense_Mutation_p.E63Q|ZNF596_ENST00000640035.1_Missense_Mutation_p.E63Q|ZNF596_ENST00000320552.6_Missense_Mutation_p.E63Q	NM_001287254.1	NP_001274183	Q8TC21	ZN596_HUMAN	zinc finger protein 596	__UNKNOWN__
NOVA1	Non-Silent	4857	__UNKNOWN__	hg38	chr14	26447991	26447991	+	Missense_Mutation	SNP	C	C	A			wt1	__UNKNOWN__	C	C	__UNKNOWN__	__UNKNOWN__	__UNKNOWN__	__UNKNOWN__	__UNKNOWN__	__UNKNOWN__	__UNKNOWN__	__UNKNOWN__	__UNKNOWN__	__UNKNOWN__	NA	NA	__UNKNOWN__	__UNKNOWN__	__UNKNOWN__	g.chr14:26447991C>A	ENST00000539517.7	-	5	2089	c.1492G>T	c.(1492-1494)Gtt>Ttt	p.V498F	NOVA1_ENST00000465357.6_Missense_Mutation_p.V474F	NM_002515.2	NP_002506	P51513	NOVA1_HUMAN	NOVA alternative splicing regulator 1	__UNKNOWN__
UTS2	Silent	10911	__UNKNOWN__	hg38	chr1	7847684	7847685	+	3'UTR	DEL	CT	CT	-			wt1	__UNKNOWN__	-	-	__UNKNOWN__	__UNKNOWN__	__UNKNOWN__	__UNKNOWN__	__UNKNOWN__	__UNKNOWN__	__UNKNOWN__	__UNKNOWN__	__UNKNOWN__	__UNKNOWN__	NA	NA	__UNKNOWN__	__UNKNOWN__	__UNKNOWN__	g.chr1:7847684_7847685delCT	ENST00000361696.9	-	4					UTS2_ENST00000377516.6_Intron	NM_006786.3	NP_006777	O95399	UTS2_HUMAN	urotensin 2	__UNKNOWN__
TRAPPC3	Silent	27095	__UNKNOWN__	hg38	chr1	36149098	36149098	+	Intron	SNP	T	T	G			wt1	__UNKNOWN__	T	T	__UNKNOWN__	__UNKNOWN__	__UNKNOWN__	__UNKNOWN__	__UNKNOWN__	__UNKNOWN__	__UNKNOWN__	__UNKNOWN__	__UNKNOWN__	__UNKNOWN__	NA	NA	__UNKNOWN__	__UNKNOWN__	__UNKNOWN__	g.chr1:36149098T>G	ENST00000373166.8	-	NA		c.e1-239A>C			TRAPPC3_ENST00000373162.5_5'UTR|TRAPPC3_ENST00000373163.5_Intron|TRAPPC3_ENST00000373159.1_Intron|TRAPPC3_ENST00000616395.4_Intron|TRAPPC3_ENST00000617904.4_Intron|TRAPPC3_ENST00000616074.4_Intron	NM_014408.4	NP_055223	O43617	TPPC3_HUMAN	trafficking protein particle complex 3	__UNKNOWN__
MACF1	Silent	23499	__UNKNOWN__	hg38	chr1	39285501	39285502	+	Intron	DEL	TT	TT	-			wt1	__UNKNOWN__	-	-	__UNKNOWN__	__UNKNOWN__	__UNKNOWN__	__UNKNOWN__	__UNKNOWN__	__UNKNOWN__	__UNKNOWN__	__UNKNOWN__	__UNKNOWN__	__UNKNOWN__	NA	NA	__UNKNOWN__	__UNKNOWN__	__UNKNOWN__	g.chr1:39285501_39285502delTT	ENST00000372915.7	+	NA		c.e13-104CTT>C			MACF1_ENST00000567887.5_Intron|MACF1_ENST00000564288.5_Intron|MACF1_ENST00000361689.6_Intron|MACF1_ENST00000671089.1_Intron			Q9UPN3	MACF1_HUMAN	microtubule-actin crosslinking factor 1	__UNKNOWN__
MROH7	Silent	374977	__UNKNOWN__	hg38	chr1	54699818	54699818	+	Intron	SNP	A	A	C			wt1	__UNKNOWN__	A	A	__UNKNOWN__	__UNKNOWN__	__UNKNOWN__	__UNKNOWN__	__UNKNOWN__	__UNKNOWN__	__UNKNOWN__	__UNKNOWN__	__UNKNOWN__	__UNKNOWN__	NA	NA	__UNKNOWN__	__UNKNOWN__	__UNKNOWN__	g.chr1:54699818A>C	ENST00000421030.7	+	NA		c.e18-503A>C			MROH7_ENST00000395690.6_Intron|MROH7_ENST00000409996.5_Intron|MROH7_ENST00000339553.9_Intron|MROH7-TTC4_ENST00000414150.6_Intron	NM_001039464.3	NP_001034553	Q68CQ1	MROH7_HUMAN	maestro heat like repeat family member 7	__UNKNOWN__
PATJ	Silent	10207	__UNKNOWN__	hg38	chr1	62017748	62017748	+	Intron	SNP	G	G	T			wt1	__UNKNOWN__	G	G	__UNKNOWN__	__UNKNOWN__	__UNKNOWN__	__UNKNOWN__	__UNKNOWN__	__UNKNOWN__	__UNKNOWN__	__UNKNOWN__	__UNKNOWN__	__UNKNOWN__	NA	NA	__UNKNOWN__	__UNKNOWN__	__UNKNOWN__	g.chr1:62017748G>T	ENST00000642238.1	+	NA		c.e29-108G>T			PATJ_ENST00000371158.6_Intron|PATJ_ENST00000646453.1_Intron|PATJ_ENST00000635137.1_Intron|PATJ_ENST00000307297.8_Intron|PATJ_ENST00000613764.4_Intron					PATJ, crumbs cell polarity complex component	__UNKNOWN__
COL24A1	Silent	255631	__UNKNOWN__	hg38	chr1	85781315	85781316	+	Intron	INS	-	-	A	371624881	byFrequency	wt1	__UNKNOWN__	A	A	__UNKNOWN__	__UNKNOWN__	__UNKNOWN__	__UNKNOWN__	__UNKNOWN__	__UNKNOWN__	__UNKNOWN__	__UNKNOWN__	__UNKNOWN__	__UNKNOWN__	NA	NA	__UNKNOWN__	__UNKNOWN__	__UNKNOWN__	g.chr1:85781315_85781316insA	ENST00000370571.7	-	NA		c.e52+42A>TA				NM_152890.5	NP_690850	Q17RW2	COOA1_HUMAN	collagen type XXIV alpha 1 chain	__UNKNOWN__
Unknown	Silent	NA	__UNKNOWN__	hg38	chr1	143214846	143214846	+	IGR	SNP	G	G	A	1194470375		wt1	__UNKNOWN__	G	G	__UNKNOWN__	__UNKNOWN__	__UNKNOWN__	__UNKNOWN__	__UNKNOWN__	__UNKNOWN__	__UNKNOWN__	__UNKNOWN__	__UNKNOWN__	__UNKNOWN__	NA	NA	__UNKNOWN__	__UNKNOWN__	__UNKNOWN__	g.chr1:143214846G>A	no_transcript		NA											__UNKNOWN__
PSMD4	Silent	5710	__UNKNOWN__	hg38	chr1	151264610	151264611	+	Intron	INS	-	-	A	1387141644		wt1	__UNKNOWN__	A	A	__UNKNOWN__	__UNKNOWN__	__UNKNOWN__	__UNKNOWN__	__UNKNOWN__	__UNKNOWN__	__UNKNOWN__	__UNKNOWN__	__UNKNOWN__	__UNKNOWN__	NA	NA	__UNKNOWN__	__UNKNOWN__	__UNKNOWN__	g.chr1:151264610_151264611insA	ENST00000368884.8	+	NA		c.e4-222C>CA			PSMD4_ENST00000368881.8_Intron	NM_002810.2	NP_002801	P55036	PSMD4_HUMAN	proteasome 26S subunit, non-ATPase 4	__UNKNOWN__
HS1BP3	Silent	64342	__UNKNOWN__	hg38	chr2	20641422	20641422	+	Intron	SNP	G	G	A	1344836	byFrequency;by1000genomes	wt1	__UNKNOWN__	G	G	__UNKNOWN__	__UNKNOWN__	__UNKNOWN__	__UNKNOWN__	__UNKNOWN__	__UNKNOWN__	__UNKNOWN__	__UNKNOWN__	__UNKNOWN__	__UNKNOWN__	NA	NA	__UNKNOWN__	__UNKNOWN__	__UNKNOWN__	g.chr2:20641422G>A	ENST00000304031.8	-	NA		c.e3+242C>T			HS1BP3_ENST00000402541.5_Intron|HS1BP3_ENST00000406618.3_Intron|HS1BP3_ENST00000631166.1_Intron	NM_022460.3	NP_071905	Q53T59	H1BP3_HUMAN	HCLS1 binding protein 3	__UNKNOWN__
SIX2	Silent	10736	__UNKNOWN__	hg38	chr2	45009149	45009149	+	5'UTR	SNP	A	A	C			wt1	__UNKNOWN__	A	A	__UNKNOWN__	__UNKNOWN__	__UNKNOWN__	__UNKNOWN__	__UNKNOWN__	__UNKNOWN__	__UNKNOWN__	__UNKNOWN__	__UNKNOWN__	__UNKNOWN__	NA	NA	__UNKNOWN__	__UNKNOWN__	__UNKNOWN__	g.chr2:45009149A>C	ENST00000303077.7	-	1						NM_016932.4	NP_058628	Q9NPC8	SIX2_HUMAN	SIX homeobox 2	__UNKNOWN__
NFU1	Silent	27247	__UNKNOWN__	hg38	chr2	69399211	69399212	+	Intron	DEL	AA	AA	-	879191627		wt1	__UNKNOWN__	-	-	__UNKNOWN__	__UNKNOWN__	__UNKNOWN__	__UNKNOWN__	__UNKNOWN__	__UNKNOWN__	__UNKNOWN__	__UNKNOWN__	__UNKNOWN__	__UNKNOWN__	NA	NA	__UNKNOWN__	__UNKNOWN__	__UNKNOWN__	g.chr2:69399211_69399212delAA	ENST00000410022.7	-	NA		c.e7-1154TTG>G			NFU1_ENST00000303698.7_Intron|NFU1_ENST00000462320.5_Intron|NFU1_ENST00000394305.5_Intron	NM_001002755.2	NP_001002755	Q9UMS0	NFU1_HUMAN	NFU1 iron-sulfur cluster scaffold	__UNKNOWN__
USP39	Silent	10713	__UNKNOWN__	hg38	chr2	85612534	85612534	+	Intron	SNP	G	G	C			wt1	__UNKNOWN__	G	G	__UNKNOWN__	__UNKNOWN__	__UNKNOWN__	__UNKNOWN__	__UNKNOWN__	__UNKNOWN__	__UNKNOWN__	__UNKNOWN__	__UNKNOWN__	__UNKNOWN__	NA	NA	__UNKNOWN__	__UNKNOWN__	__UNKNOWN__	g.chr2:85612534G>C	ENST00000613444.4	+	NA		c.e1+175G>C			USP39_ENST00000450066.6_Intron|C2orf68_ENST00000306336.6_5'Flank|USP39_ENST00000323701.11_5'Flank|USP39_ENST00000409025.5_5'Flank|USP39_ENST00000409470.5_5'Flank|C2orf68_ENST00000409734.3_5'Flank|USP39_ENST00000409766.7_5'Flank	NM_001256727.1	NP_001243656	Q53GS9	SNUT2_HUMAN	ubiquitin specific peptidase 39	__UNKNOWN__
POLR1B	Silent	84172	__UNKNOWN__	hg38	chr2	112574752	112574752	+	Intron	SNP	C	C	A	879125638		wt1	__UNKNOWN__	C	C	__UNKNOWN__	__UNKNOWN__	__UNKNOWN__	__UNKNOWN__	__UNKNOWN__	__UNKNOWN__	__UNKNOWN__	__UNKNOWN__	__UNKNOWN__	__UNKNOWN__	NA	NA	__UNKNOWN__	__UNKNOWN__	__UNKNOWN__	g.chr2:112574752C>A	ENST00000417433.6	+	NA		c.e14-95C>A			POLR1B_ENST00000263331.10_Intron|POLR1B_ENST00000409894.7_Intron|POLR1B_ENST00000541869.5_Intron|POLR1B_ENST00000537335.5_Intron	NM_001137604.2	NP_001131076	Q9H9Y6	RPA2_HUMAN	RNA polymerase I subunit B	__UNKNOWN__
MARCHF4	Silent	NA	__UNKNOWN__	hg38	chr2	216283915	216283915	+	Intron	SNP	A	A	T			wt1	__UNKNOWN__	A	A	__UNKNOWN__	__UNKNOWN__	__UNKNOWN__	__UNKNOWN__	__UNKNOWN__	__UNKNOWN__	__UNKNOWN__	__UNKNOWN__	__UNKNOWN__	__UNKNOWN__	NA	NA	__UNKNOWN__	__UNKNOWN__	__UNKNOWN__	g.chr2:216283915A>T	ENST00000273067.5	-	NA		c.e2+186T>A				NM_020814.2	NP_065865				__UNKNOWN__
ING5	Silent	84289	__UNKNOWN__	hg38	chr2	241719383	241719383	+	Intron	SNP	T	T	A			wt1	__UNKNOWN__	T	T	__UNKNOWN__	__UNKNOWN__	__UNKNOWN__	__UNKNOWN__	__UNKNOWN__	__UNKNOWN__	__UNKNOWN__	__UNKNOWN__	__UNKNOWN__	__UNKNOWN__	NA	NA	__UNKNOWN__	__UNKNOWN__	__UNKNOWN__	g.chr2:241719383T>A	ENST00000313552.11	+	NA		c.e6-3556T>A			ING5_ENST00000636051.1_Intron|ING5_ENST00000406941.5_Intron	NM_032329.4	NP_115705	Q8WYH8	ING5_HUMAN	inhibitor of growth family member 5	__UNKNOWN__
ADAMTS9	Silent	56999	__UNKNOWN__	hg38	chr3	64650885	64650885	+	Intron	SNP	G	G	T	199618519		wt1	__UNKNOWN__	G	G	__UNKNOWN__	__UNKNOWN__	__UNKNOWN__	__UNKNOWN__	__UNKNOWN__	__UNKNOWN__	__UNKNOWN__	__UNKNOWN__	__UNKNOWN__	__UNKNOWN__	NA	NA	__UNKNOWN__	__UNKNOWN__	__UNKNOWN__	g.chr3:64650885G>T	ENST00000498707.5	-	NA		c.e9-132C>A			ADAMTS9_ENST00000295903.8_Intron|ADAMTS9_ENST00000459780.1_3'UTR	NM_182920.1	NP_891550	Q9P2N4	ATS9_HUMAN	ADAM metallopeptidase with thrombospondin type 1 motif 9	__UNKNOWN__
FNDC3B	Silent	64778	__UNKNOWN__	hg38	chr3	172328905	172328906	+	Intron	INS	-	-	T	201161345	byFrequency	wt1	__UNKNOWN__	T	T	__UNKNOWN__	__UNKNOWN__	__UNKNOWN__	__UNKNOWN__	__UNKNOWN__	__UNKNOWN__	__UNKNOWN__	__UNKNOWN__	__UNKNOWN__	__UNKNOWN__	NA	NA	__UNKNOWN__	__UNKNOWN__	__UNKNOWN__	g.chr3:172328905_172328906insT	ENST00000415807.7	+	NA		c.e12-47G>GT			FNDC3B_ENST00000336824.8_Intron|FNDC3B_ENST00000416957.5_Intron	NM_022763.3	NP_073600	Q53EP0	FND3B_HUMAN	fibronectin type III domain containing 3B	__UNKNOWN__
PDS5A	Silent	23244	__UNKNOWN__	hg38	chr4	39902522	39902523	+	Intron	INS	-	-	T	372786267		wt1	__UNKNOWN__	T	T	__UNKNOWN__	__UNKNOWN__	__UNKNOWN__	__UNKNOWN__	__UNKNOWN__	__UNKNOWN__	__UNKNOWN__	__UNKNOWN__	__UNKNOWN__	__UNKNOWN__	NA	NA	__UNKNOWN__	__UNKNOWN__	__UNKNOWN__	g.chr4:39902522_39902523insT	ENST00000303538.13	-	NA		c.e13+62T>AT			PDS5A_ENST00000503396.5_Intron	NM_001100399.1	NP_001093869			PDS5 cohesin associated factor A	__UNKNOWN__
CXCL1	Silent	2919	__UNKNOWN__	hg38	chr4	73870677	73870677	+	3'UTR	SNP	C	C	A			wt1	__UNKNOWN__	C	C	__UNKNOWN__	__UNKNOWN__	__UNKNOWN__	__UNKNOWN__	__UNKNOWN__	__UNKNOWN__	__UNKNOWN__	__UNKNOWN__	__UNKNOWN__	__UNKNOWN__	NA	NA	__UNKNOWN__	__UNKNOWN__	__UNKNOWN__	g.chr4:73870677C>A	ENST00000395761.4	+	4						NM_001511.3	NP_001502	P09341	GROA_HUMAN	C-X-C motif chemokine ligand 1	__UNKNOWN__
SHROOM3	Silent	57619	__UNKNOWN__	hg38	chr4	76748842	76748842	+	Intron	SNP	C	C	A			wt1	__UNKNOWN__	C	C	__UNKNOWN__	__UNKNOWN__	__UNKNOWN__	__UNKNOWN__	__UNKNOWN__	__UNKNOWN__	__UNKNOWN__	__UNKNOWN__	__UNKNOWN__	__UNKNOWN__	NA	NA	__UNKNOWN__	__UNKNOWN__	__UNKNOWN__	g.chr4:76748842C>A	ENST00000296043.7	+	NA		c.e6-175C>A			SHROOM3_ENST00000646790.1_Intron|AC107072.2_ENST00000666924.1_RNA	NM_020859.3	NP_065910	Q8TF72	SHRM3_HUMAN	shroom family member 3	__UNKNOWN__
AC021087.5	Silent	NA	__UNKNOWN__	hg38	chr5	263278	263279	+	Intron	INS	-	-	T	200801316	byFrequency;by1000genomes	wt1	__UNKNOWN__	T	T	__UNKNOWN__	__UNKNOWN__	__UNKNOWN__	__UNKNOWN__	__UNKNOWN__	__UNKNOWN__	__UNKNOWN__	__UNKNOWN__	__UNKNOWN__	__UNKNOWN__	NA	NA	__UNKNOWN__	__UNKNOWN__	__UNKNOWN__	g.chr5:263278_263279insT	ENST00000651543.1	+	NA		c.e15-423A>AT									__UNKNOWN__
AC122719.2	Silent	NA	__UNKNOWN__	hg38	chr5	979171	979172	+	5'Flank	DEL	CA	CA	-	72086428	byFrequency;by1000genomes	wt1	__UNKNOWN__	-	-	__UNKNOWN__	__UNKNOWN__	__UNKNOWN__	__UNKNOWN__	__UNKNOWN__	__UNKNOWN__	__UNKNOWN__	__UNKNOWN__	__UNKNOWN__	__UNKNOWN__	NA	NA	__UNKNOWN__	__UNKNOWN__	__UNKNOWN__	g.chr5:979171_979172delCA	ENST00000511936.1	+	NA											__UNKNOWN__
PDE4D	Silent	5144	__UNKNOWN__	hg38	chr5	58991717	58991717	+	Intron	DEL	A	A	-	1256405619		wt1	__UNKNOWN__	-	-	__UNKNOWN__	__UNKNOWN__	__UNKNOWN__	__UNKNOWN__	__UNKNOWN__	__UNKNOWN__	__UNKNOWN__	__UNKNOWN__	__UNKNOWN__	__UNKNOWN__	NA	NA	__UNKNOWN__	__UNKNOWN__	__UNKNOWN__	g.chr5:58991717delA	ENST00000502484.6	-	NA		c.e10-116TC>C			PDE4D_ENST00000507116.5_Intron|PDE4D_ENST00000360047.9_Intron|PDE4D_ENST00000503258.5_Intron|PDE4D_ENST00000405755.6_Intron|PDE4D_ENST00000340635.11_Intron|PDE4D_ENST00000636120.1_Intron|PDE4D_ENST00000358923.10_Intron|PDE4D_ENST00000317118.12_Intron|PDE4D_ENST00000546160.5_Intron	NM_001165899.1	NP_001159371	Q08499	PDE4D_HUMAN	phosphodiesterase 4D	__UNKNOWN__
JARID2	Silent	3720	__UNKNOWN__	hg38	chr6	15401155	15401156	+	Intron	DEL	TA	TA	-	796241383		wt1	__UNKNOWN__	-	-	__UNKNOWN__	__UNKNOWN__	__UNKNOWN__	__UNKNOWN__	__UNKNOWN__	__UNKNOWN__	__UNKNOWN__	__UNKNOWN__	__UNKNOWN__	__UNKNOWN__	NA	NA	__UNKNOWN__	__UNKNOWN__	__UNKNOWN__	g.chr6:15401155_15401156delTA	ENST00000341776.7	+	NA		c.e3-9070CTA>C			JARID2_ENST00000397311.4_Intron	NM_004973.3	NP_004964	Q92833	JARD2_HUMAN	jumonji and AT-rich interaction domain containing 2	__UNKNOWN__
NUP42	Silent	NA	__UNKNOWN__	hg38	chr7	23187028	23187028	+	Intron	DEL	T	T	-	367957893		wt1	__UNKNOWN__	-	-	__UNKNOWN__	__UNKNOWN__	__UNKNOWN__	__UNKNOWN__	__UNKNOWN__	__UNKNOWN__	__UNKNOWN__	__UNKNOWN__	__UNKNOWN__	__UNKNOWN__	NA	NA	__UNKNOWN__	__UNKNOWN__	__UNKNOWN__	g.chr7:23187028delT	ENST00000410002.7	+	NA		c.e3-25CT>C			NUP42_ENST00000258742.10_Intron						__UNKNOWN__
GTF2IP4	Silent	100093631	__UNKNOWN__	hg38	chr7	73154845	73154846	+	5'Flank	INS	-	-	C	1190967557		wt1	__UNKNOWN__	C	C	__UNKNOWN__	__UNKNOWN__	__UNKNOWN__	__UNKNOWN__	__UNKNOWN__	__UNKNOWN__	__UNKNOWN__	__UNKNOWN__	__UNKNOWN__	__UNKNOWN__	NA	NA	__UNKNOWN__	__UNKNOWN__	__UNKNOWN__	g.chr7:73154845_73154846insC	ENST00000544802.5	+	NA										general transcription factor IIi pseudogene 4	__UNKNOWN__
SPDYE17	Silent	102723849	__UNKNOWN__	hg38	chr7	77026729	77026729	+	Intron	SNP	G	G	T			wt1	__UNKNOWN__	G	G	__UNKNOWN__	__UNKNOWN__	__UNKNOWN__	__UNKNOWN__	__UNKNOWN__	__UNKNOWN__	__UNKNOWN__	__UNKNOWN__	__UNKNOWN__	__UNKNOWN__	NA	NA	__UNKNOWN__	__UNKNOWN__	__UNKNOWN__	g.chr7:77026729G>T	ENST00000671986.1	-	NA		c.e5-100C>A			SPDYE17_ENST00000412399.2_Intron|DTX2P1-UPK3BP1-PMS2P11_ENST00000579700.1_RNA					speedy/RINGO cell cycle regulator family member E17	__UNKNOWN__
AZGP1	Silent	563	__UNKNOWN__	hg38	chr7	99975699	99975699	+	Intron	SNP	C	C	A			wt1	__UNKNOWN__	C	C	__UNKNOWN__	__UNKNOWN__	__UNKNOWN__	__UNKNOWN__	__UNKNOWN__	__UNKNOWN__	__UNKNOWN__	__UNKNOWN__	__UNKNOWN__	__UNKNOWN__	NA	NA	__UNKNOWN__	__UNKNOWN__	__UNKNOWN__	g.chr7:99975699C>A	ENST00000292401.9	-	NA		c.e1-246G>T			AZGP1_ENST00000411734.1_Intron|AC004522.5_ENST00000663362.1_RNA	NM_001185.3	NP_001176	P25311	ZA2G_HUMAN	alpha-2-glycoprotein 1, zinc-binding	__UNKNOWN__
MET	Silent	NA	__UNKNOWN__	hg38	chr7	116769636	116769637	+	Intron	DEL	TC	TC	-	1491102590		wt1	__UNKNOWN__	-	-	__UNKNOWN__	__UNKNOWN__	__UNKNOWN__	__UNKNOWN__	__UNKNOWN__	__UNKNOWN__	__UNKNOWN__	__UNKNOWN__	__UNKNOWN__	__UNKNOWN__	NA	NA	__UNKNOWN__	__UNKNOWN__	__UNKNOWN__	g.chr7:116769636_116769637delTC	ENST00000397752.7	+	NA		c.e12-10TTC>T			MET_ENST00000318493.11_Intron	NM_001324402.1	NP_001311331.1	Q9NWH9	SLTM_HUMAN	MET proto-oncogene, receptor tyrosine kinase	__UNKNOWN__
ZC3HC1	Silent	51530	__UNKNOWN__	hg38	chr7	130039345	130039345	+	Intron	DEL	A	A	-	765060938	byFrequency	wt1	__UNKNOWN__	-	-	__UNKNOWN__	__UNKNOWN__	__UNKNOWN__	__UNKNOWN__	__UNKNOWN__	__UNKNOWN__	__UNKNOWN__	__UNKNOWN__	__UNKNOWN__	__UNKNOWN__	NA	NA	__UNKNOWN__	__UNKNOWN__	__UNKNOWN__	g.chr7:130039345delA	ENST00000481503.5	-	NA		c.e4-120TG>G			ZC3HC1_ENST00000358303.9_Intron|ZC3HC1_ENST00000360708.9_Intron|ZC3HC1_ENST00000311873.9_Intron			Q86WB0	NIPA_HUMAN	zinc finger C3HC-type containing 1	__UNKNOWN__
FMC1-LUC7L2	Silent	NA	__UNKNOWN__	hg38	chr7	139341708	139341708	+	Intron	SNP	A	A	C			wt1	__UNKNOWN__	A	A	__UNKNOWN__	__UNKNOWN__	__UNKNOWN__	__UNKNOWN__	__UNKNOWN__	__UNKNOWN__	__UNKNOWN__	__UNKNOWN__	__UNKNOWN__	__UNKNOWN__	NA	NA	__UNKNOWN__	__UNKNOWN__	__UNKNOWN__	g.chr7:139341708A>C	ENST00000541515.3	+	NA		c.e1+186A>C			FMC1_ENST00000297534.7_Intron|LUC7L2_ENST00000541170.7_Intron	NM_001244584.2	NP_001231513				__UNKNOWN__
ARHGEF10	Silent	9639	__UNKNOWN__	hg38	chr8	1857871	1857874	+	Intron	DEL	GATC	GATC	-	66620071|772951132|398067492	byFrequency;by1000genomes	wt1	__UNKNOWN__	-	-	__UNKNOWN__	__UNKNOWN__	__UNKNOWN__	__UNKNOWN__	__UNKNOWN__	__UNKNOWN__	__UNKNOWN__	__UNKNOWN__	__UNKNOWN__	__UNKNOWN__	NA	NA	__UNKNOWN__	__UNKNOWN__	__UNKNOWN__	g.chr8:1857871_1857874delGATC	ENST00000349830.8	+	NA		c.e3-90AGATC>A			ARHGEF10_ENST00000518288.5_Intron|ARHGEF10_ENST00000520359.5_Intron|ARHGEF10_ENST00000398564.5_Intron|ARHGEF10_ENST00000398560.2_5'Flank|AC019257.8_ENST00000635855.1_Intron	NM_014629.3	NP_055444	O15013	ARHGA_HUMAN	Rho guanine nucleotide exchange factor 10	__UNKNOWN__
ERMP1	Silent	79956	__UNKNOWN__	hg38	chr9	5797686	5797686	+	Intron	SNP	G	G	T			wt1	__UNKNOWN__	G	G	__UNKNOWN__	__UNKNOWN__	__UNKNOWN__	__UNKNOWN__	__UNKNOWN__	__UNKNOWN__	__UNKNOWN__	__UNKNOWN__	__UNKNOWN__	__UNKNOWN__	NA	NA	__UNKNOWN__	__UNKNOWN__	__UNKNOWN__	g.chr9:5797686G>T	ENST00000339450.10	-	NA		c.e13-131C>A				NM_024896.2	NP_079172	Q7Z2K6	ERMP1_HUMAN	endoplasmic reticulum metallopeptidase 1	__UNKNOWN__
DNAI1	Silent	27019	__UNKNOWN__	hg38	chr9	34512906	34512906	+	Intron	SNP	C	C	A			wt1	__UNKNOWN__	C	C	__UNKNOWN__	__UNKNOWN__	__UNKNOWN__	__UNKNOWN__	__UNKNOWN__	__UNKNOWN__	__UNKNOWN__	__UNKNOWN__	__UNKNOWN__	__UNKNOWN__	NA	NA	__UNKNOWN__	__UNKNOWN__	__UNKNOWN__	g.chr9:34512906C>A	ENST00000242317.9	+	NA		c.e16-206C>A			DNAI1_ENST00000614641.4_Intron	NM_012144.3	NP_036276	Q9UI46	DNAI1_HUMAN	dynein axonemal intermediate chain 1	__UNKNOWN__
CBWD3	Silent	445571	__UNKNOWN__	hg38	chr9	68251128	68251128	+	Intron	SNP	C	C	A			wt1	__UNKNOWN__	C	C	__UNKNOWN__	__UNKNOWN__	__UNKNOWN__	__UNKNOWN__	__UNKNOWN__	__UNKNOWN__	__UNKNOWN__	__UNKNOWN__	__UNKNOWN__	__UNKNOWN__	NA	NA	__UNKNOWN__	__UNKNOWN__	__UNKNOWN__	g.chr9:68251128C>A	ENST00000360171.10	+	NA		c.e4+2231C>A			CBWD3_ENST00000377342.9_Intron|CBWD3_ENST00000618217.4_Intron|CBWD3_ENST00000616550.4_Intron|AL353608.4_ENST00000624487.1_RNA	NM_201453.3	NP_958861	Q5JTY5	CBWD3_HUMAN	COBW domain containing 3	__UNKNOWN__
TLK1P1	Silent	100129793	__UNKNOWN__	hg38	chr9	122687118	122687119	+	RNA	DNP	AG	AG	TA			wt1	__UNKNOWN__	AG	AG	__UNKNOWN__	__UNKNOWN__	__UNKNOWN__	__UNKNOWN__	__UNKNOWN__	__UNKNOWN__	__UNKNOWN__	__UNKNOWN__	__UNKNOWN__	__UNKNOWN__	NA	NA	__UNKNOWN__	__UNKNOWN__	__UNKNOWN__	g.chr9:122687118_122687119AG>TA	ENST00000456760.1	+	NA		c.e1+1185AG>TA								tousled like kinase 1 pseudogene 1	__UNKNOWN__
OLFML2A	Silent	169611	__UNKNOWN__	hg38	chr9	124786848	124786848	+	Intron	SNP	T	T	A			wt1	__UNKNOWN__	T	T	__UNKNOWN__	__UNKNOWN__	__UNKNOWN__	__UNKNOWN__	__UNKNOWN__	__UNKNOWN__	__UNKNOWN__	__UNKNOWN__	__UNKNOWN__	__UNKNOWN__	NA	NA	__UNKNOWN__	__UNKNOWN__	__UNKNOWN__	g.chr9:124786848T>A	ENST00000373580.8	+	NA		c.e2-127T>A				NM_182487.3	NP_872293	Q68BL7	OLM2A_HUMAN	olfactomedin like 2A	__UNKNOWN__
SVIL	Silent	6840	__UNKNOWN__	hg38	chr10	29491134	29491134	+	Intron	SNP	T	T	C	886927818		wt1	__UNKNOWN__	T	T	__UNKNOWN__	__UNKNOWN__	__UNKNOWN__	__UNKNOWN__	__UNKNOWN__	__UNKNOWN__	__UNKNOWN__	__UNKNOWN__	__UNKNOWN__	__UNKNOWN__	NA	NA	__UNKNOWN__	__UNKNOWN__	__UNKNOWN__	g.chr10:29491134T>C	ENST00000355867.8	-	NA		c.e22+115A>G			SVIL_ENST00000674475.1_Intron|SVIL_ENST00000375400.7_Intron|SVIL_ENST00000375398.6_Intron	NM_021738.2	NP_068506	O95425	SVIL_HUMAN	supervillin	__UNKNOWN__
ANK3	Silent	288	__UNKNOWN__	hg38	chr10	60086919	60086920	+	Intron	INS	-	-	T	755665848	byFrequency	wt1	__UNKNOWN__	T	T	__UNKNOWN__	__UNKNOWN__	__UNKNOWN__	__UNKNOWN__	__UNKNOWN__	__UNKNOWN__	__UNKNOWN__	__UNKNOWN__	__UNKNOWN__	__UNKNOWN__	NA	NA	__UNKNOWN__	__UNKNOWN__	__UNKNOWN__	g.chr10:60086919_60086920insT	ENST00000280772.7	-	NA		c.e30+35G>AG			ANK3_ENST00000373827.6_Intron|ANK3_ENST00000503366.5_Intron|ANK3_ENST00000355288.6_Intron	NM_020987.4	NP_066267	Q12955	ANK3_HUMAN	ankyrin 3	__UNKNOWN__
WAPL	Silent	23063	__UNKNOWN__	hg38	chr10	86453088	86453088	+	Intron	SNP	G	G	T			wt1	__UNKNOWN__	G	G	__UNKNOWN__	__UNKNOWN__	__UNKNOWN__	__UNKNOWN__	__UNKNOWN__	__UNKNOWN__	__UNKNOWN__	__UNKNOWN__	__UNKNOWN__	__UNKNOWN__	NA	NA	__UNKNOWN__	__UNKNOWN__	__UNKNOWN__	g.chr10:86453088G>T	ENST00000298767.10	-	NA		c.e14-132C>A			WAPL_ENST00000618527.4_Intron|WAPL_ENST00000263070.11_Intron	NM_015045.3	NP_055860			WAPL cohesin release factor	__UNKNOWN__
USP35	Silent	57558	__UNKNOWN__	hg38	chr11	78206130	78206130	+	Intron	SNP	A	A	T			wt1	__UNKNOWN__	A	A	__UNKNOWN__	__UNKNOWN__	__UNKNOWN__	__UNKNOWN__	__UNKNOWN__	__UNKNOWN__	__UNKNOWN__	__UNKNOWN__	__UNKNOWN__	__UNKNOWN__	NA	NA	__UNKNOWN__	__UNKNOWN__	__UNKNOWN__	g.chr11:78206130A>T	ENST00000529308.6	+	NA		c.e7+95A>T			USP35_ENST00000526425.1_Intron|USP35_ENST00000530267.5_Intron	NM_020798.2	NP_065849	Q9P2H5	UBP35_HUMAN	ubiquitin specific peptidase 35	__UNKNOWN__
NKAPD1	Silent	55216	__UNKNOWN__	hg38	chr11	112080291	112080291	+	Intron	SNP	C	C	A			wt1	__UNKNOWN__	C	C	__UNKNOWN__	__UNKNOWN__	__UNKNOWN__	__UNKNOWN__	__UNKNOWN__	__UNKNOWN__	__UNKNOWN__	__UNKNOWN__	__UNKNOWN__	__UNKNOWN__	NA	NA	__UNKNOWN__	__UNKNOWN__	__UNKNOWN__	g.chr11:112080291C>A	ENST00000393047.8	+	NA		c.e4-118C>A			NKAPD1_ENST00000532163.5_Intron|NKAPD1_ENST00000280352.13_Intron|NKAPD1_ENST00000420986.6_Intron					NKAP domain containing 1	__UNKNOWN__
CDON	Silent	50937	__UNKNOWN__	hg38	chr11	126018717	126018717	+	Intron	SNP	T	T	C	112978541	byFrequency;by1000genomes	wt1	__UNKNOWN__	T	T	__UNKNOWN__	__UNKNOWN__	__UNKNOWN__	__UNKNOWN__	__UNKNOWN__	__UNKNOWN__	__UNKNOWN__	__UNKNOWN__	__UNKNOWN__	__UNKNOWN__	NA	NA	__UNKNOWN__	__UNKNOWN__	__UNKNOWN__	g.chr11:126018717T>C	ENST00000263577.11	-	NA		c.e5+244A>G			CDON_ENST00000392693.7_Intron	NM_016952.4	NP_058648	Q4KMG0	CDON_HUMAN	cell adhesion associated, oncogene regulated	__UNKNOWN__
STAT2	Silent	6773	__UNKNOWN__	hg38	chr12	56347190	56347191	+	Intron	INS	-	-	T	979112702		wt1	__UNKNOWN__	T	T	__UNKNOWN__	__UNKNOWN__	__UNKNOWN__	__UNKNOWN__	__UNKNOWN__	__UNKNOWN__	__UNKNOWN__	__UNKNOWN__	__UNKNOWN__	__UNKNOWN__	NA	NA	__UNKNOWN__	__UNKNOWN__	__UNKNOWN__	g.chr12:56347190_56347191insT	ENST00000314128.9	-	NA		c.e20+235G>AG			STAT2_ENST00000557235.5_Intron|STAT2_ENST00000651915.1_Intron	NM_005419.3	NP_005410	P52630	STAT2_HUMAN	signal transducer and activator of transcription 2	__UNKNOWN__
CUX2	Silent	23316	__UNKNOWN__	hg38	chr12	111100182	111100183	+	Intron	DEL	TG	TG	-	796673952		wt1	__UNKNOWN__	-	-	__UNKNOWN__	__UNKNOWN__	__UNKNOWN__	__UNKNOWN__	__UNKNOWN__	__UNKNOWN__	__UNKNOWN__	__UNKNOWN__	__UNKNOWN__	__UNKNOWN__	NA	NA	__UNKNOWN__	__UNKNOWN__	__UNKNOWN__	g.chr12:111100182_111100183delTG	ENST00000261726.11	+	NA		c.e1+65941CTG>C				NM_015267.3	NP_056082	O14529	CUX2_HUMAN	cut like homeobox 2	__UNKNOWN__
KDM2B	Silent	84678	__UNKNOWN__	hg38	chr12	121520823	121520824	+	Intron	INS	-	-	GGG			wt1	__UNKNOWN__	GGG	GGG	__UNKNOWN__	__UNKNOWN__	__UNKNOWN__	__UNKNOWN__	__UNKNOWN__	__UNKNOWN__	__UNKNOWN__	__UNKNOWN__	__UNKNOWN__	__UNKNOWN__	NA	NA	__UNKNOWN__	__UNKNOWN__	__UNKNOWN__	g.chr12:121520823_121520824insGGG	ENST00000543852.5	-	NA		c.e4-162G>CCCG			KDM2B_ENST00000377071.9_Intron|KDM2B_ENST00000377069.8_Intron|KDM2B_ENST00000538046.6_Intron|KDM2B_ENST00000611216.4_Intron|KDM2B_ENST00000536437.5_Intron			Q8NHM5	KDM2B_HUMAN	lysine demethylase 2B	__UNKNOWN__
KDM2B	Silent	84678	__UNKNOWN__	hg38	chr12	121520827	121520827	+	Intron	SNP	T	T	G			wt1	__UNKNOWN__	T	T	__UNKNOWN__	__UNKNOWN__	__UNKNOWN__	__UNKNOWN__	__UNKNOWN__	__UNKNOWN__	__UNKNOWN__	__UNKNOWN__	__UNKNOWN__	__UNKNOWN__	NA	NA	__UNKNOWN__	__UNKNOWN__	__UNKNOWN__	g.chr12:121520827T>G	ENST00000543852.5	-	NA		c.e4-158A>C			KDM2B_ENST00000377071.9_Intron|KDM2B_ENST00000377069.8_Intron|KDM2B_ENST00000538046.6_Intron|KDM2B_ENST00000611216.4_Intron|KDM2B_ENST00000536437.5_Intron			Q8NHM5	KDM2B_HUMAN	lysine demethylase 2B	__UNKNOWN__
KDM2B	Silent	84678	__UNKNOWN__	hg38	chr12	121520831	121520832	+	Intron	INS	-	-	GG			wt1	__UNKNOWN__	GG	GG	__UNKNOWN__	__UNKNOWN__	__UNKNOWN__	__UNKNOWN__	__UNKNOWN__	__UNKNOWN__	__UNKNOWN__	__UNKNOWN__	__UNKNOWN__	__UNKNOWN__	NA	NA	__UNKNOWN__	__UNKNOWN__	__UNKNOWN__	g.chr12:121520831_121520832insGG	ENST00000543852.5	-	NA		c.e4-154G>CCG			KDM2B_ENST00000377071.9_Intron|KDM2B_ENST00000377069.8_Intron|KDM2B_ENST00000538046.6_Intron|KDM2B_ENST00000611216.4_Intron|KDM2B_ENST00000536437.5_Intron			Q8NHM5	KDM2B_HUMAN	lysine demethylase 2B	__UNKNOWN__
KDM2B	Silent	84678	__UNKNOWN__	hg38	chr12	121520832	121520832	+	Intron	SNP	C	C	G	548730179	byFrequency;by1000genomes	wt1	__UNKNOWN__	C	C	__UNKNOWN__	__UNKNOWN__	__UNKNOWN__	__UNKNOWN__	__UNKNOWN__	__UNKNOWN__	__UNKNOWN__	__UNKNOWN__	__UNKNOWN__	__UNKNOWN__	NA	NA	__UNKNOWN__	__UNKNOWN__	__UNKNOWN__	g.chr12:121520832C>G	ENST00000543852.5	-	NA		c.e4-153G>C			KDM2B_ENST00000377071.9_Intron|KDM2B_ENST00000377069.8_Intron|KDM2B_ENST00000538046.6_Intron|KDM2B_ENST00000611216.4_Intron|KDM2B_ENST00000536437.5_Intron			Q8NHM5	KDM2B_HUMAN	lysine demethylase 2B	__UNKNOWN__
Unknown	Silent	NA	__UNKNOWN__	hg38	chr13	22936451	22936451	+	IGR	SNP	G	G	C	76700358		wt1	__UNKNOWN__	G	G	__UNKNOWN__	__UNKNOWN__	__UNKNOWN__	__UNKNOWN__	__UNKNOWN__	__UNKNOWN__	__UNKNOWN__	__UNKNOWN__	__UNKNOWN__	__UNKNOWN__	NA	NA	__UNKNOWN__	__UNKNOWN__	__UNKNOWN__	g.chr13:22936451G>C	no_transcript		NA											__UNKNOWN__
NEK5	Silent	341676	__UNKNOWN__	hg38	chr13	52127646	52127646	+	5'UTR	SNP	T	T	C	1886543	byFrequency;by1000genomes	wt1	__UNKNOWN__	T	T	__UNKNOWN__	__UNKNOWN__	__UNKNOWN__	__UNKNOWN__	__UNKNOWN__	__UNKNOWN__	__UNKNOWN__	__UNKNOWN__	__UNKNOWN__	__UNKNOWN__	NA	NA	__UNKNOWN__	__UNKNOWN__	__UNKNOWN__	g.chr13:52127646T>C	ENST00000355568.8	-	2					NEK5_ENST00000647945.1_5'UTR|NEK5_ENST00000652119.1_Intron|NEK5_ENST00000617045.1_5'Flank|AL139082.1_ENST00000613982.1_5'Flank	NM_199289.2	NP_954983	Q6P3R8	NEK5_HUMAN	NIMA related kinase 5	__UNKNOWN__
CR383656.3	Silent	NA	__UNKNOWN__	hg38	chr14	18666947	18666947	+	5'Flank	SNP	A	A	G	4069077	byFrequency	wt1	__UNKNOWN__	A	A	__UNKNOWN__	__UNKNOWN__	__UNKNOWN__	__UNKNOWN__	__UNKNOWN__	__UNKNOWN__	__UNKNOWN__	__UNKNOWN__	__UNKNOWN__	__UNKNOWN__	NA	NA	__UNKNOWN__	__UNKNOWN__	__UNKNOWN__	g.chr14:18666947A>G	ENST00000546909.2	+	NA											__UNKNOWN__
AL589743.5	Silent	NA	__UNKNOWN__	hg38	chr14	19161802	19161802	+	RNA	SNP	C	C	G	28755880		wt1	__UNKNOWN__	C	C	__UNKNOWN__	__UNKNOWN__	__UNKNOWN__	__UNKNOWN__	__UNKNOWN__	__UNKNOWN__	__UNKNOWN__	__UNKNOWN__	__UNKNOWN__	__UNKNOWN__	NA	NA	__UNKNOWN__	__UNKNOWN__	__UNKNOWN__	g.chr14:19161802C>G	ENST00000645684.1	-	NA		c.e2+4861G>C									__UNKNOWN__
PDCD6IPP2	Silent	646278	__UNKNOWN__	hg38	chr15	28841599	28841599	+	RNA	SNP	T	T	C	1349005679		wt1	__UNKNOWN__	T	T	__UNKNOWN__	__UNKNOWN__	__UNKNOWN__	__UNKNOWN__	__UNKNOWN__	__UNKNOWN__	__UNKNOWN__	__UNKNOWN__	__UNKNOWN__	__UNKNOWN__	NA	NA	__UNKNOWN__	__UNKNOWN__	__UNKNOWN__	g.chr15:28841599T>C	ENST00000566178.5	+	NA		c.e3+2777T>C								PDCD6IP pseudogene 2	__UNKNOWN__
ISL2	Silent	64843	__UNKNOWN__	hg38	chr15	76341601	76341601	+	Intron	SNP	T	T	G			wt1	__UNKNOWN__	T	T	__UNKNOWN__	__UNKNOWN__	__UNKNOWN__	__UNKNOWN__	__UNKNOWN__	__UNKNOWN__	__UNKNOWN__	__UNKNOWN__	__UNKNOWN__	__UNKNOWN__	NA	NA	__UNKNOWN__	__UNKNOWN__	__UNKNOWN__	g.chr15:76341601T>G	ENST00000290759.9	+	NA		c.e6-118T>G			AC027243.2_ENST00000559539.1_RNA|AC027243.3_ENST00000602530.1_5'Flank	NM_145805.2	NP_665804	Q96A47	ISL2_HUMAN	ISL LIM homeobox 2	__UNKNOWN__
AC104758.2	Silent	NA	__UNKNOWN__	hg38	chr15	77919362	77919362	+	RNA	SNP	T	T	A			wt1	__UNKNOWN__	T	T	__UNKNOWN__	__UNKNOWN__	__UNKNOWN__	__UNKNOWN__	__UNKNOWN__	__UNKNOWN__	__UNKNOWN__	__UNKNOWN__	__UNKNOWN__	__UNKNOWN__	NA	NA	__UNKNOWN__	__UNKNOWN__	__UNKNOWN__	g.chr15:77919362T>A	ENST00000562938.5	-	NA		c.e11+47A>T			AC104758.2_ENST00000567226.1_RNA|AC104758.3_ENST00000565869.1_RNA|RN7SL214P_ENST00000487317.3_5'Flank|AC104758.2_ENST00000563349.5_5'Flank						__UNKNOWN__
GRIN2A	Silent	NA	__UNKNOWN__	hg38	chr16	9840814	9840818	+	Intron	DEL	AAAAA	AAAAA	-	1199715872		wt1	__UNKNOWN__	-	-	__UNKNOWN__	__UNKNOWN__	__UNKNOWN__	__UNKNOWN__	__UNKNOWN__	__UNKNOWN__	__UNKNOWN__	__UNKNOWN__	__UNKNOWN__	__UNKNOWN__	NA	NA	__UNKNOWN__	__UNKNOWN__	__UNKNOWN__	g.chr16:9840814_9840818delAAAAA	ENST00000330684.4	-	NA		c.e7+13TTTTTG>G			GRIN2A_ENST00000396573.6_Intron|GRIN2A_ENST00000562109.5_Intron|GRIN2A_ENST00000535259.5_Intron	NM_001134407.2	NP_001127879	Q12879	NMDE1_HUMAN	glutamate ionotropic receptor NMDA type subunit 2A	__UNKNOWN__
VWA3A	Silent	146177	__UNKNOWN__	hg38	chr16	22150989	22150989	+	Intron	SNP	A	A	T			wt1	__UNKNOWN__	A	A	__UNKNOWN__	__UNKNOWN__	__UNKNOWN__	__UNKNOWN__	__UNKNOWN__	__UNKNOWN__	__UNKNOWN__	__UNKNOWN__	__UNKNOWN__	__UNKNOWN__	NA	NA	__UNKNOWN__	__UNKNOWN__	__UNKNOWN__	g.chr16:22150989A>T	ENST00000389398.10	+	NA		c.e30+143A>T			VWA3A_ENST00000563755.1_Intron	NM_173615.4	NP_775886	A6NCI4	VWA3A_HUMAN	von Willebrand factor A domain containing 3A	__UNKNOWN__
LCMT1	Silent	51451	__UNKNOWN__	hg38	chr16	25132227	25132228	+	Intron	INS	-	-	A	569877316		wt1	__UNKNOWN__	A	A	__UNKNOWN__	__UNKNOWN__	__UNKNOWN__	__UNKNOWN__	__UNKNOWN__	__UNKNOWN__	__UNKNOWN__	__UNKNOWN__	__UNKNOWN__	__UNKNOWN__	NA	NA	__UNKNOWN__	__UNKNOWN__	__UNKNOWN__	g.chr16:25132227_25132228insA	ENST00000399069.8	+	NA		c.e3-175C>CA			LCMT1_ENST00000380966.8_Intron	NM_016309.2	NP_057393	Q9UIC8	LCMT1_HUMAN	leucine carboxyl methyltransferase 1	__UNKNOWN__
ITGAM	Silent	3684	__UNKNOWN__	hg38	chr16	31329588	31329588	+	Intron	SNP	T	T	C	4077810	byFrequency;by1000genomes	wt1	__UNKNOWN__	T	T	__UNKNOWN__	__UNKNOWN__	__UNKNOWN__	__UNKNOWN__	__UNKNOWN__	__UNKNOWN__	__UNKNOWN__	__UNKNOWN__	__UNKNOWN__	__UNKNOWN__	NA	NA	__UNKNOWN__	__UNKNOWN__	__UNKNOWN__	g.chr16:31329588T>C	ENST00000544665.9	+	NA		c.e25-210T>C			ITGAM_ENST00000648685.1_Intron	NM_001145808.1	NP_001139280	P11215	ITAM_HUMAN	integrin subunit alpha M	__UNKNOWN__
PLCG2	Silent	5336	__UNKNOWN__	hg38	chr16	81923268	81923268	+	Intron	SNP	T	T	A			wt1	__UNKNOWN__	T	T	__UNKNOWN__	__UNKNOWN__	__UNKNOWN__	__UNKNOWN__	__UNKNOWN__	__UNKNOWN__	__UNKNOWN__	__UNKNOWN__	__UNKNOWN__	__UNKNOWN__	NA	NA	__UNKNOWN__	__UNKNOWN__	__UNKNOWN__	g.chr16:81923268T>A	ENST00000564138.6	+	NA		c.e22-217T>A			PLCG2_ENST00000359376.7_Intron	NM_002661.4	NP_002652	P16885	PLCG2_HUMAN	phospholipase C gamma 2	__UNKNOWN__
PRPF8	Silent	10594	__UNKNOWN__	hg38	chr17	1674324	1674324	+	Intron	SNP	T	T	G			wt1	__UNKNOWN__	T	T	__UNKNOWN__	__UNKNOWN__	__UNKNOWN__	__UNKNOWN__	__UNKNOWN__	__UNKNOWN__	__UNKNOWN__	__UNKNOWN__	__UNKNOWN__	__UNKNOWN__	NA	NA	__UNKNOWN__	__UNKNOWN__	__UNKNOWN__	g.chr17:1674324T>G	ENST00000572621.5	-	NA		c.e20-118A>C			PRPF8_ENST00000304992.11_Intron			Q6P2Q9	PRP8_HUMAN	pre-mRNA processing factor 8	__UNKNOWN__
MINK1	Silent	50488	__UNKNOWN__	hg38	chr17	4878071	4878071	+	Intron	SNP	A	A	G	36188529	byFrequency;by1000genomes	wt1	__UNKNOWN__	A	A	__UNKNOWN__	__UNKNOWN__	__UNKNOWN__	__UNKNOWN__	__UNKNOWN__	__UNKNOWN__	__UNKNOWN__	__UNKNOWN__	__UNKNOWN__	__UNKNOWN__	NA	NA	__UNKNOWN__	__UNKNOWN__	__UNKNOWN__	g.chr17:4878071A>G	ENST00000355280.11	+	NA		c.e2-246A>G			MINK1_ENST00000347992.11_Intron|MINK1_ENST00000453408.7_Intron|RN7SL784P_ENST00000577319.2_5'Flank	NM_153827.4	NP_722549			misshapen like kinase 1	__UNKNOWN__
TBC1D3P3	Silent	653017	__UNKNOWN__	hg38	chr17	20551011	20551011	+	5'Flank	SNP	A	A	G	12600707	byFrequency	wt1	__UNKNOWN__	A	A	__UNKNOWN__	__UNKNOWN__	__UNKNOWN__	__UNKNOWN__	__UNKNOWN__	__UNKNOWN__	__UNKNOWN__	__UNKNOWN__	__UNKNOWN__	__UNKNOWN__	NA	NA	__UNKNOWN__	__UNKNOWN__	__UNKNOWN__	g.chr17:20551011A>G	ENST00000342824.6	-	NA					AC015818.1_ENST00000451011.2_5'Flank					TBC1 domain family member 3 pseudogene 3	__UNKNOWN__
ARHGAP23	Silent	57636	__UNKNOWN__	hg38	chr17	38486423	38486423	+	Intron	SNP	G	G	T	58336324	byFrequency;by1000genomes	wt1	__UNKNOWN__	G	G	__UNKNOWN__	__UNKNOWN__	__UNKNOWN__	__UNKNOWN__	__UNKNOWN__	__UNKNOWN__	__UNKNOWN__	__UNKNOWN__	__UNKNOWN__	__UNKNOWN__	NA	NA	__UNKNOWN__	__UNKNOWN__	__UNKNOWN__	g.chr17:38486423G>T	ENST00000622683.5	+	NA		c.e17+283G>T			ARHGAP23_ENST00000620417.4_Intron	NM_001199417.1	NP_001186346	Q9P227	RHG23_HUMAN	Rho GTPase activating protein 23	__UNKNOWN__
GIP	Silent	2695	__UNKNOWN__	hg38	chr17	48958857	48958857	+	Intron	DEL	T	T	-	1345713960		wt1	__UNKNOWN__	-	-	__UNKNOWN__	__UNKNOWN__	__UNKNOWN__	__UNKNOWN__	__UNKNOWN__	__UNKNOWN__	__UNKNOWN__	__UNKNOWN__	__UNKNOWN__	__UNKNOWN__	NA	NA	__UNKNOWN__	__UNKNOWN__	__UNKNOWN__	g.chr17:48958857delT	ENST00000357424.2	-	NA		c.e6+140AG>G			AC091133.2_ENST00000459483.1_5'Flank	NM_004123.2	NP_004114	P09681	GIP_HUMAN	gastric inhibitory polypeptide	__UNKNOWN__
PCTP	Silent	58488	__UNKNOWN__	hg38	chr17	55775284	55775284	+	Intron	DEL	T	T	-	757967217	byFrequency	wt1	__UNKNOWN__	-	-	__UNKNOWN__	__UNKNOWN__	__UNKNOWN__	__UNKNOWN__	__UNKNOWN__	__UNKNOWN__	__UNKNOWN__	__UNKNOWN__	__UNKNOWN__	__UNKNOWN__	NA	NA	__UNKNOWN__	__UNKNOWN__	__UNKNOWN__	g.chr17:55775284delT	ENST00000576183.5	+	NA		c.e6-28CT>C			PCTP_ENST00000268896.10_Intron|PCTP_ENST00000325214.10_Intron|PCTP_ENST00000573500.5_Intron	NM_001330377.1	NP_001317306.1	Q9UKL6	PPCT_HUMAN	phosphatidylcholine transfer protein	__UNKNOWN__
TSPAN10	Silent	83882	__UNKNOWN__	hg38	chr17	81637202	81637202	+	5'UTR	SNP	G	G	C			wt1	__UNKNOWN__	G	G	__UNKNOWN__	__UNKNOWN__	__UNKNOWN__	__UNKNOWN__	__UNKNOWN__	__UNKNOWN__	__UNKNOWN__	__UNKNOWN__	__UNKNOWN__	__UNKNOWN__	NA	NA	__UNKNOWN__	__UNKNOWN__	__UNKNOWN__	g.chr17:81637202G>C	ENST00000574882.5	+	1					NPLOC4_ENST00000331134.11_5'Flank|NPLOC4_ENST00000374747.9_5'Flank	NM_001290212.1	NP_001277141	Q9H1Z9	TSN10_HUMAN	tetraspanin 10	__UNKNOWN__
TSPAN10	Silent	83882	__UNKNOWN__	hg38	chr17	81637210	81637210	+	5'UTR	SNP	T	T	A			wt1	__UNKNOWN__	T	T	__UNKNOWN__	__UNKNOWN__	__UNKNOWN__	__UNKNOWN__	__UNKNOWN__	__UNKNOWN__	__UNKNOWN__	__UNKNOWN__	__UNKNOWN__	__UNKNOWN__	NA	NA	__UNKNOWN__	__UNKNOWN__	__UNKNOWN__	g.chr17:81637210T>A	ENST00000574882.5	+	1					NPLOC4_ENST00000331134.11_5'Flank|NPLOC4_ENST00000374747.9_5'Flank	NM_001290212.1	NP_001277141	Q9H1Z9	TSN10_HUMAN	tetraspanin 10	__UNKNOWN__
ACAA2	Silent	10449	__UNKNOWN__	hg38	chr18	49813958	49813958	+	5'Flank	SNP	T	T	G			wt1	__UNKNOWN__	T	T	__UNKNOWN__	__UNKNOWN__	__UNKNOWN__	__UNKNOWN__	__UNKNOWN__	__UNKNOWN__	__UNKNOWN__	__UNKNOWN__	__UNKNOWN__	__UNKNOWN__	NA	NA	__UNKNOWN__	__UNKNOWN__	__UNKNOWN__	g.chr18:49813958T>G	ENST00000285093.15	-	NA					ACAA2_ENST00000587994.5_5'Flank|ACAA2_ENST00000589432.5_5'Flank|AC090227.2_ENST00000590532.2_Intron|SCARNA17_ENST00000516183.1_5'Flank|AC090227.1_ENST00000516330.1_5'Flank|SNHG22_ENST00000589499.1_5'Flank	NM_006111.2	NP_006102	P42765	THIM_HUMAN	acetyl-CoA acyltransferase 2	__UNKNOWN__
IZUMO4	Silent	113177	__UNKNOWN__	hg38	chr19	2099494	2099494	+	3'UTR	SNP	A	A	T			wt1	__UNKNOWN__	A	A	__UNKNOWN__	__UNKNOWN__	__UNKNOWN__	__UNKNOWN__	__UNKNOWN__	__UNKNOWN__	__UNKNOWN__	__UNKNOWN__	__UNKNOWN__	__UNKNOWN__	NA	NA	__UNKNOWN__	__UNKNOWN__	__UNKNOWN__	g.chr19:2099494A>T	ENST00000395307.6	+	9					IZUMO4_ENST00000395301.8_3'UTR|IZUMO4_ENST00000395296.5_3'UTR|MOB3A_ENST00000357066.8_5'Flank	NM_001031735.2	NP_001026905	Q1ZYL8	IZUM4_HUMAN	IZUMO family member 4	__UNKNOWN__
ZFR2	Silent	23217	__UNKNOWN__	hg38	chr19	3835179	3835179	+	Intron	SNP	C	C	A	757437	byFrequency;by1000genomes	wt1	__UNKNOWN__	C	C	__UNKNOWN__	__UNKNOWN__	__UNKNOWN__	__UNKNOWN__	__UNKNOWN__	__UNKNOWN__	__UNKNOWN__	__UNKNOWN__	__UNKNOWN__	__UNKNOWN__	NA	NA	__UNKNOWN__	__UNKNOWN__	__UNKNOWN__	g.chr19:3835179C>A	ENST00000262961.9	-	NA		c.e2+196G>T				NM_015174.1	NP_055989	Q9UPR6	ZFR2_HUMAN	zinc finger RNA binding protein 2	__UNKNOWN__
MPND	Silent	84954	__UNKNOWN__	hg38	chr19	4343629	4343630	+	Intron	INS	-	-	GGGGCGCGGGGCTGCA			wt1	__UNKNOWN__	GGGGCGCGGGGCTGCA	GGGGCGCGGGGCTGCA	__UNKNOWN__	__UNKNOWN__	__UNKNOWN__	__UNKNOWN__	__UNKNOWN__	__UNKNOWN__	__UNKNOWN__	__UNKNOWN__	__UNKNOWN__	__UNKNOWN__	NA	NA	__UNKNOWN__	__UNKNOWN__	__UNKNOWN__	g.chr19:4343629_4343630insGGGGCGCGGGGCTGCA	ENST00000262966.12	+	NA		c.e1+29C>CGGGGCGCGGGGCTGCA			MPND_ENST00000599840.5_Intron|MPND_ENST00000359935.8_Intron|STAP2_ENST00000594605.5_5'Flank|STAP2_ENST00000600324.5_5'Flank	NM_032868.5	NP_116257	Q8N594	MPND_HUMAN	MPN domain containing	__UNKNOWN__
SMIM7	Silent	79086	__UNKNOWN__	hg38	chr19	16646432	16646432	+	3'UTR	SNP	C	C	A			wt1	__UNKNOWN__	C	C	__UNKNOWN__	__UNKNOWN__	__UNKNOWN__	__UNKNOWN__	__UNKNOWN__	__UNKNOWN__	__UNKNOWN__	__UNKNOWN__	__UNKNOWN__	__UNKNOWN__	NA	NA	__UNKNOWN__	__UNKNOWN__	__UNKNOWN__	g.chr19:16646432C>A	ENST00000487416.6	-	5					SMIM7_ENST00000597711.5_3'UTR|SMIM7_ENST00000627144.2_3'UTR|AC008764.4_ENST00000593991.5_Intron	NM_024104.3	NP_077009	Q9BQ49	SMIM7_HUMAN	small integral membrane protein 7	__UNKNOWN__
SMIM7	Silent	79086	__UNKNOWN__	hg38	chr19	16646456	16646456	+	3'UTR	SNP	C	C	A			wt1	__UNKNOWN__	C	C	__UNKNOWN__	__UNKNOWN__	__UNKNOWN__	__UNKNOWN__	__UNKNOWN__	__UNKNOWN__	__UNKNOWN__	__UNKNOWN__	__UNKNOWN__	__UNKNOWN__	NA	NA	__UNKNOWN__	__UNKNOWN__	__UNKNOWN__	g.chr19:16646456C>A	ENST00000487416.6	-	5					SMIM7_ENST00000597711.5_3'UTR|SMIM7_ENST00000627144.2_3'UTR|AC008764.4_ENST00000593991.5_Intron	NM_024104.3	NP_077009	Q9BQ49	SMIM7_HUMAN	small integral membrane protein 7	__UNKNOWN__
WDR62	Silent	284403	__UNKNOWN__	hg38	chr19	36096730	36096730	+	Intron	SNP	G	G	T			wt1	__UNKNOWN__	G	G	__UNKNOWN__	__UNKNOWN__	__UNKNOWN__	__UNKNOWN__	__UNKNOWN__	__UNKNOWN__	__UNKNOWN__	__UNKNOWN__	__UNKNOWN__	__UNKNOWN__	NA	NA	__UNKNOWN__	__UNKNOWN__	__UNKNOWN__	g.chr19:36096730G>T	ENST00000270301.11	+	NA		c.e21-297G>T			WDR62_ENST00000401500.7_Intron	NM_173636.4	NP_775907	O43379	WDR62_HUMAN	WD repeat domain 62	__UNKNOWN__
WDR62	Silent	284403	__UNKNOWN__	hg38	chr19	36096745	36096745	+	Intron	SNP	T	T	A			wt1	__UNKNOWN__	T	T	__UNKNOWN__	__UNKNOWN__	__UNKNOWN__	__UNKNOWN__	__UNKNOWN__	__UNKNOWN__	__UNKNOWN__	__UNKNOWN__	__UNKNOWN__	__UNKNOWN__	NA	NA	__UNKNOWN__	__UNKNOWN__	__UNKNOWN__	g.chr19:36096745T>A	ENST00000270301.11	+	NA		c.e21-282T>A			WDR62_ENST00000401500.7_Intron	NM_173636.4	NP_775907	O43379	WDR62_HUMAN	WD repeat domain 62	__UNKNOWN__
IL4I1	Silent	259307	__UNKNOWN__	hg38	chr19	49894718	49894718	+	Intron	SNP	A	A	C			wt1	__UNKNOWN__	A	A	__UNKNOWN__	__UNKNOWN__	__UNKNOWN__	__UNKNOWN__	__UNKNOWN__	__UNKNOWN__	__UNKNOWN__	__UNKNOWN__	__UNKNOWN__	__UNKNOWN__	NA	NA	__UNKNOWN__	__UNKNOWN__	__UNKNOWN__	g.chr19:49894718A>C	ENST00000595948.5	-	NA		c.e7+249T>G			IL4I1_ENST00000341114.7_Intron|IL4I1_ENST00000391826.7_Intron	NM_001258018.1	NP_001244947	Q96RQ9	OXLA_HUMAN	interleukin 4 induced 1	__UNKNOWN__
OSCAR	Silent	126014	__UNKNOWN__	hg38	chr19	54099814	54099814	+	Intron	DEL	T	T	-	368883898		wt1	__UNKNOWN__	-	-	__UNKNOWN__	__UNKNOWN__	__UNKNOWN__	__UNKNOWN__	__UNKNOWN__	__UNKNOWN__	__UNKNOWN__	__UNKNOWN__	__UNKNOWN__	__UNKNOWN__	NA	NA	__UNKNOWN__	__UNKNOWN__	__UNKNOWN__	g.chr19:54099814delT	ENST00000359649.8	-	NA		c.e2+33AG>G			OSCAR_ENST00000284648.10_Intron|OSCAR_ENST00000391761.5_Intron|OSCAR_ENST00000358375.8_Intron|OSCAR_ENST00000351806.8_Intron|OSCAR_ENST00000356532.7_Intron|OSCAR_ENST00000391760.1_Intron|OSCAR_ENST00000611261.4_Intron|OSCAR_ENST00000616215.4_Intron|OSCAR_ENST00000617140.4_Intron|OSCAR_ENST00000616447.4_Intron|NDUFA3_ENST00000303553.5_5'Flank|NDUFA3_ENST00000391762.5_5'Flank|NDUFA3_ENST00000391763…			Q8IYS5	OSCAR_HUMAN	osteoclast associated, immunoglobulin-like receptor	__UNKNOWN__
LAMA5	Silent	3911	__UNKNOWN__	hg38	chr20	62366689	62366689	+	Intron	SNP	A	A	C			wt1	__UNKNOWN__	A	A	__UNKNOWN__	__UNKNOWN__	__UNKNOWN__	__UNKNOWN__	__UNKNOWN__	__UNKNOWN__	__UNKNOWN__	__UNKNOWN__	__UNKNOWN__	__UNKNOWN__	NA	NA	__UNKNOWN__	__UNKNOWN__	__UNKNOWN__	g.chr20:62366689A>C	ENST00000252999.7	-	NA		c.e1-260T>G				NM_005560.4	NP_005551	O15230	LAMA5_HUMAN	laminin subunit alpha 5	__UNKNOWN__
SLC9B1P4	Silent	644768	__UNKNOWN__	hg38	chr22	16439344	16439345	+	RNA	DNP	TA	TA	AG			wt1	__UNKNOWN__	TA	TA	__UNKNOWN__	__UNKNOWN__	__UNKNOWN__	__UNKNOWN__	__UNKNOWN__	__UNKNOWN__	__UNKNOWN__	__UNKNOWN__	__UNKNOWN__	__UNKNOWN__	NA	NA	__UNKNOWN__	__UNKNOWN__	__UNKNOWN__	g.chr22:16439344_16439345TA>AG	ENST00000421957.1	-	NA		c.e5+31TA>CT								solute carrier family 9 member B1 pseudogene 4	__UNKNOWN__
SLC9B1P4	Silent	644768	__UNKNOWN__	hg38	chr22	16439359	16439359	+	RNA	SNP	T	T	C	113423026		wt1	__UNKNOWN__	T	T	__UNKNOWN__	__UNKNOWN__	__UNKNOWN__	__UNKNOWN__	__UNKNOWN__	__UNKNOWN__	__UNKNOWN__	__UNKNOWN__	__UNKNOWN__	__UNKNOWN__	NA	NA	__UNKNOWN__	__UNKNOWN__	__UNKNOWN__	g.chr22:16439359T>C	ENST00000421957.1	-	NA		c.e5-32A>G								solute carrier family 9 member B1 pseudogene 4	__UNKNOWN__
PRR14L	Silent	253143	__UNKNOWN__	hg38	chr22	31711804	31711804	+	Intron	SNP	G	G	T			wt1	__UNKNOWN__	G	G	__UNKNOWN__	__UNKNOWN__	__UNKNOWN__	__UNKNOWN__	__UNKNOWN__	__UNKNOWN__	__UNKNOWN__	__UNKNOWN__	__UNKNOWN__	__UNKNOWN__	NA	NA	__UNKNOWN__	__UNKNOWN__	__UNKNOWN__	g.chr22:31711804G>T	ENST00000327423.11	-	NA		c.e4-279C>A				NM_173566.2	NP_775837	Q5THK1	PR14L_HUMAN	proline rich 14 like	__UNKNOWN__
PRR14L	Silent	253143	__UNKNOWN__	hg38	chr22	31711807	31711807	+	Intron	SNP	T	T	A	1300270902		wt1	__UNKNOWN__	T	T	__UNKNOWN__	__UNKNOWN__	__UNKNOWN__	__UNKNOWN__	__UNKNOWN__	__UNKNOWN__	__UNKNOWN__	__UNKNOWN__	__UNKNOWN__	__UNKNOWN__	NA	NA	__UNKNOWN__	__UNKNOWN__	__UNKNOWN__	g.chr22:31711807T>A	ENST00000327423.11	-	NA		c.e4-276A>T				NM_173566.2	NP_775837	Q5THK1	PR14L_HUMAN	proline rich 14 like	__UNKNOWN__
SREBF2	Silent	6721	__UNKNOWN__	hg38	chr22	41894595	41894595	+	Intron	SNP	T	T	A			wt1	__UNKNOWN__	T	T	__UNKNOWN__	__UNKNOWN__	__UNKNOWN__	__UNKNOWN__	__UNKNOWN__	__UNKNOWN__	__UNKNOWN__	__UNKNOWN__	__UNKNOWN__	__UNKNOWN__	NA	NA	__UNKNOWN__	__UNKNOWN__	__UNKNOWN__	g.chr22:41894595T>A	ENST00000361204.9	+	NA		c.e13-225T>A			SREBF2_ENST00000612482.4_Intron	NM_004599.3	NP_004590	Q12772	SRBP2_HUMAN	sterol regulatory element binding transcription factor 2	__UNKNOWN__
TAFA5	Silent	NA	__UNKNOWN__	hg38	chr22	48489977	48489977	+	Intron	SNP	G	G	T	6008732	byFrequency;by1000genomes	wt1	__UNKNOWN__	G	G	__UNKNOWN__	__UNKNOWN__	__UNKNOWN__	__UNKNOWN__	__UNKNOWN__	__UNKNOWN__	__UNKNOWN__	__UNKNOWN__	__UNKNOWN__	__UNKNOWN__	NA	NA	__UNKNOWN__	__UNKNOWN__	__UNKNOWN__	g.chr22:48489977G>T	ENST00000402357.6	+	NA		c.e1+273G>T			Z84468.2_ENST00000666116.1_5'Flank	NM_001082967.2	NP_001076436				__UNKNOWN__
DGKK	Silent	139189	__UNKNOWN__	hg38	chrX	50393351	50393351	+	Intron	SNP	G	G	T			wt1	__UNKNOWN__	G	G	__UNKNOWN__	__UNKNOWN__	__UNKNOWN__	__UNKNOWN__	__UNKNOWN__	__UNKNOWN__	__UNKNOWN__	__UNKNOWN__	__UNKNOWN__	__UNKNOWN__	NA	NA	__UNKNOWN__	__UNKNOWN__	__UNKNOWN__	g.chrX:50393351G>T	ENST00000611977.2	-	NA		c.e9+16C>A				NM_001013742.3	NP_001013764	Q5KSL6	DGKK_HUMAN	diacylglycerol kinase kappa	__UNKNOWN__
KDM5C	Silent	8242	__UNKNOWN__	hg38	chrX	53192868	53192869	+	3'UTR	DEL	TA	TA	-			wt1	__UNKNOWN__	-	-	__UNKNOWN__	__UNKNOWN__	__UNKNOWN__	__UNKNOWN__	__UNKNOWN__	__UNKNOWN__	__UNKNOWN__	__UNKNOWN__	__UNKNOWN__	__UNKNOWN__	NA	NA	__UNKNOWN__	__UNKNOWN__	__UNKNOWN__	g.chrX:53192868_53192869delTA	ENST00000375401.8	-	26					KDM5C_ENST00000404049.7_3'UTR|KDM5C_ENST00000452825.7_Intron	NM_004187.3	NP_004178	P41229	KDM5C_HUMAN	lysine demethylase 5C	__UNKNOWN__
KDM5C	Silent	8242	__UNKNOWN__	hg38	chrX	53192869	53192870	+	3'UTR	INS	-	-	CCCCCCCCCCCCCCC			wt1	__UNKNOWN__	CCCCCCCCCCCCCCC	CCCCCCCCCCCCCCC	__UNKNOWN__	__UNKNOWN__	__UNKNOWN__	__UNKNOWN__	__UNKNOWN__	__UNKNOWN__	__UNKNOWN__	__UNKNOWN__	__UNKNOWN__	__UNKNOWN__	NA	NA	__UNKNOWN__	__UNKNOWN__	__UNKNOWN__	g.chrX:53192869_53192870insCCCCCCCCCCCCCCC	ENST00000375401.8	-	26					KDM5C_ENST00000404049.7_3'UTR|KDM5C_ENST00000452825.7_Intron	NM_004187.3	NP_004178	P41229	KDM5C_HUMAN	lysine demethylase 5C	__UNKNOWN__
ALG13	Silent	79868	__UNKNOWN__	hg38	chrX	111681988	111681988	+	Intron	SNP	G	G	T			wt1	__UNKNOWN__	G	G	__UNKNOWN__	__UNKNOWN__	__UNKNOWN__	__UNKNOWN__	__UNKNOWN__	__UNKNOWN__	__UNKNOWN__	__UNKNOWN__	__UNKNOWN__	__UNKNOWN__	NA	NA	__UNKNOWN__	__UNKNOWN__	__UNKNOWN__	g.chrX:111681988G>T	ENST00000394780.8	+	NA		c.e2-144G>T			ALG13_ENST00000436609.5_Intron|ALG13_ENST00000371979.7_Intron|ALG13_ENST00000473389.5_Intron|ALG13_ENST00000482742.5_Intron|ALG13_ENST00000622986.3_Intron|ALG13_ENST00000623189.1_Intron|ALG13_ENST00000610588.4_Intron|ALG13_ENST00000251943.8_Intron|ALG13_ENST00000621367.4_Intron	NM_001099922.2	NP_001093392	Q9NP73	ALG13_HUMAN	ALG13, UDP-N-acetylglucosaminyltransferase subunit	__UNKNOWN__
CD99L2	Silent	83692	__UNKNOWN__	hg38	chrX	150898407	150898407	+	Intron	SNP	T	T	G			wt1	__UNKNOWN__	T	T	__UNKNOWN__	__UNKNOWN__	__UNKNOWN__	__UNKNOWN__	__UNKNOWN__	__UNKNOWN__	__UNKNOWN__	__UNKNOWN__	__UNKNOWN__	__UNKNOWN__	NA	NA	__UNKNOWN__	__UNKNOWN__	__UNKNOWN__	g.chrX:150898407T>G	ENST00000466436.5	-	NA		c.e1-115A>C			CD99L2_ENST00000370377.8_Intron|CD99L2_ENST00000355149.8_Intron|CD99L2_ENST00000613030.4_Intron|CD99L2_ENST00000437787.6_Intron	NM_134446.3	NP_604395	Q8TCZ2	C99L2_HUMAN	CD99 molecule like 2	__UNKNOWN__
Unknown	Silent	NA	__UNKNOWN__	hg38	chr14_GL000225v1_random	36555	36555	+	IGR	SNP	T	T	C			wt1	__UNKNOWN__	T	T	__UNKNOWN__	__UNKNOWN__	__UNKNOWN__	__UNKNOWN__	__UNKNOWN__	__UNKNOWN__	__UNKNOWN__	__UNKNOWN__	__UNKNOWN__	__UNKNOWN__	NA	NA	__UNKNOWN__	__UNKNOWN__	__UNKNOWN__	g.chr14_GL000225v1_random:36555T>C	no_transcript		NA											__UNKNOWN__
Unknown	Silent	NA	__UNKNOWN__	hg38	chr14_GL000194v1_random	68800	68800	+	IGR	SNP	C	C	T			wt1	__UNKNOWN__	C	C	__UNKNOWN__	__UNKNOWN__	__UNKNOWN__	__UNKNOWN__	__UNKNOWN__	__UNKNOWN__	__UNKNOWN__	__UNKNOWN__	__UNKNOWN__	__UNKNOWN__	NA	NA	__UNKNOWN__	__UNKNOWN__	__UNKNOWN__	g.chr14_GL000194v1_random:68800C>T	no_transcript		NA											__UNKNOWN__
Unknown	Silent	NA	__UNKNOWN__	hg38	chrUn_GL000224v1	4266	4267	+	IGR	INS	-	-	C			wt1	__UNKNOWN__	C	C	__UNKNOWN__	__UNKNOWN__	__UNKNOWN__	__UNKNOWN__	__UNKNOWN__	__UNKNOWN__	__UNKNOWN__	__UNKNOWN__	__UNKNOWN__	__UNKNOWN__	NA	NA	__UNKNOWN__	__UNKNOWN__	__UNKNOWN__	g.chrUn_GL000224v1:4266_4267insC	no_transcript		NA											__UNKNOWN__
Unknown	Silent	NA	__UNKNOWN__	hg38	chrUn_KI270744v1	140802	140802	+	IGR	SNP	G	G	C			wt1	__UNKNOWN__	G	G	__UNKNOWN__	__UNKNOWN__	__UNKNOWN__	__UNKNOWN__	__UNKNOWN__	__UNKNOWN__	__UNKNOWN__	__UNKNOWN__	__UNKNOWN__	__UNKNOWN__	NA	NA	__UNKNOWN__	__UNKNOWN__	__UNKNOWN__	g.chrUn_KI270744v1:140802G>C	no_transcript		NA											__UNKNOWN__
Unknown	Silent	NA	__UNKNOWN__	hg38	chrUn_KI270754v1	18191	18191	+	IGR	SNP	G	G	A			wt1	__UNKNOWN__	G	G	__UNKNOWN__	__UNKNOWN__	__UNKNOWN__	__UNKNOWN__	__UNKNOWN__	__UNKNOWN__	__UNKNOWN__	__UNKNOWN__	__UNKNOWN__	__UNKNOWN__	NA	NA	__UNKNOWN__	__UNKNOWN__	__UNKNOWN__	g.chrUn_KI270754v1:18191G>A	no_transcript		NA											__UNKNOWN__
[truncated: 180 more columns]

## Sheet: EC-2
Hugo_Symbol	Silent_or_Non-Silent	Entrez_Gene_Id	Center	NCBI_Build	Chromosome	Start_Position	End_Position	Strand	Variant_Classification	Variant_Type	Reference_Allele	Tumor_Seq_Allele1	Tumor_Seq_Allele2	dbSNP_RS	dbSNP_Val_Status	Tumor_Sample_Barcode	Matched_Norm_Sample_Barcode	Match_Norm_Seq_Allele1	Match_Norm_Seq_Allele2	Tumor_Validation_Allele1	Tumor_Validation_Allele2	Match_Norm_Validation_Allele1	Match_Norm_Validation_Allele2	Verification_Status	Validation_Status	Mutation_Status	Sequencing_Phase	Sequence_Source	Validation_Method	Score	BAM_File	Sequencer	Tumor_Sample_UUID	Matched_Norm_Sample_UUID	Genome_Change	Annotation_Transcript	Transcript_Strand	Transcript_Exon	Transcript_Position	cDNA_Change	Codon_Change	Protein_Change	Other_Transcripts	Refseq_mRNA_Id	Refseq_prot_Id	SwissProt_acc_Id	SwissProt_entry_Id	Description	UniProt_AApos
USP48	Non-Silent	84196	__UNKNOWN__	hg38	chr1	21706892	21706893	+	Frame_Shift_Ins	INS	-	-	A	112985732	byFrequency	wt2	__UNKNOWN__	A	A	__UNKNOWN__	__UNKNOWN__	__UNKNOWN__	__UNKNOWN__	__UNKNOWN__	__UNKNOWN__	__UNKNOWN__	__UNKNOWN__	__UNKNOWN__	__UNKNOWN__	NA	NA	__UNKNOWN__	__UNKNOWN__	__UNKNOWN__	g.chr1:21706892_21706893insA	ENST00000529637.5	-	16	2010	c.1975_1976insT	c.(1975-1977)tccfs	p.S659fs	USP48_ENST00000308271.14_Intron|USP48_ENST00000374732.7_Intron|USP48_ENST00000400301.5_Intron			Q86UV5	UBP48_HUMAN	ubiquitin specific peptidase 48	__UNKNOWN__
PDE4DIP	Non-Silent	9659	__UNKNOWN__	hg38	chr1	148972321	148972321	+	Missense_Mutation	SNP	C	C	T	1628172	byFrequency;by1000genomes	wt2	__UNKNOWN__	C	C	__UNKNOWN__	__UNKNOWN__	__UNKNOWN__	__UNKNOWN__	__UNKNOWN__	__UNKNOWN__	__UNKNOWN__	__UNKNOWN__	__UNKNOWN__	__UNKNOWN__	NA	NA	__UNKNOWN__	__UNKNOWN__	__UNKNOWN__	g.chr1:148972321C>T	ENST00000479408.6	+	11	1704	c.1483C>T	c.(1483-1485)Cgt>Tgt	p.R495C	PDE4DIP_ENST00000369356.8_Missense_Mutation_p.R708C|PDE4DIP_ENST00000369354.7_Missense_Mutation_p.R708C|PDE4DIP_ENST00000618462.4_Missense_Mutation_p.R774C|PDE4DIP_ENST00000529945.2_Missense_Mutation_p.R871C|PDE4DIP_ENST00000585156.5_Missense_Mutation_p.R845C|PDE4DIP_ENST00000524974.5_Missense_Mutation_p.R845C|PDE4DIP_ENST00000313431.13_Missense_Mutation_p.R871C|PDE4DIP_ENST00000369351.7_Missense…			Q5VU43	MYOME_HUMAN	phosphodiesterase 4D interacting protein	__UNKNOWN__
HLA-B	Non-Silent	3106	__UNKNOWN__	hg38	chr6	31357134	31357134	+	Missense_Mutation	SNP	C	C	G	1050462	byFrequency;by1000genomes	wt2	__UNKNOWN__	C	C	__UNKNOWN__	__UNKNOWN__	__UNKNOWN__	__UNKNOWN__	__UNKNOWN__	__UNKNOWN__	__UNKNOWN__	__UNKNOWN__	__UNKNOWN__	__UNKNOWN__	NA	NA	__UNKNOWN__	__UNKNOWN__	__UNKNOWN__	g.chr6:31357134C>G	ENST00000412585.7	-	1	46	c.25G>C	c.(25-27)Gtc>Ctc	p.V9L	HLA-B_ENST00000639848.1_Missense_Mutation_p.V9L|HLA-B_ENST00000640094.1_5'Flank|HLA-B_ENST00000640615.1_5'Flank|AL671883.2_ENST00000603274.1_RNA|MIR6891_ENST00000618788.1_5'Flank			P30486	1B48_HUMAN	major histocompatibility complex, class I, B	__UNKNOWN__
MUC12	Non-Silent	10071	__UNKNOWN__	hg38	chr7	100996130	100996130	+	Missense_Mutation	SNP	G	G	A	199726057		wt2	__UNKNOWN__	G	G	__UNKNOWN__	__UNKNOWN__	__UNKNOWN__	__UNKNOWN__	__UNKNOWN__	__UNKNOWN__	__UNKNOWN__	__UNKNOWN__	__UNKNOWN__	__UNKNOWN__	NA	NA	__UNKNOWN__	__UNKNOWN__	__UNKNOWN__	g.chr7:100996130G>A	ENST00000379442.7	+	5	5996	c.5996G>A	c.(5995-5997)aGc>aAc	p.S1999N	MUC12_ENST00000536621.5_Missense_Mutation_p.S1856N			Q9UKN1	MUC12_HUMAN	mucin 12, cell surface associated	__UNKNOWN__
ELAC1	Non-Silent	55520	__UNKNOWN__	hg38	chr18	50984515	50984515	+	Nonsense_Mutation	SNP	G	G	T			wt2	__UNKNOWN__	G	G	__UNKNOWN__	__UNKNOWN__	__UNKNOWN__	__UNKNOWN__	__UNKNOWN__	__UNKNOWN__	__UNKNOWN__	__UNKNOWN__	__UNKNOWN__	__UNKNOWN__	NA	NA	__UNKNOWN__	__UNKNOWN__	__UNKNOWN__	g.chr18:50984515G>T	ENST00000269466.8	+	3	660	c.577G>T	c.(577-579)Gaa>Taa	p.E193*	ELAC1_ENST00000591429.1_Nonsense_Mutation_p.E193*|ELAC1_ENST00000588577.5_Missense_Mutation_p.W62C|AC091551.1_ENST00000590722.2_Intron	NM_018696.2	NP_061166	Q9H777	RNZ1_HUMAN	elaC ribonuclease Z 1	__UNKNOWN__
PIGV	Silent	55650	__UNKNOWN__	hg38	chr1	26790753	26790753	+	Intron	SNP	G	G	T			wt2	__UNKNOWN__	G	G	__UNKNOWN__	__UNKNOWN__	__UNKNOWN__	__UNKNOWN__	__UNKNOWN__	__UNKNOWN__	__UNKNOWN__	__UNKNOWN__	__UNKNOWN__	__UNKNOWN__	NA	NA	__UNKNOWN__	__UNKNOWN__	__UNKNOWN__	g.chr1:26790753G>T	ENST00000674273.1	+	NA		c.e2-6G>T			PIGV_ENST00000674202.1_Intron|PIGV_ENST00000674222.1_Intron|PIGV_ENST00000374145.6_Intron|PIGV_ENST00000455364.2_Intron|PIGV_ENST00000078527.9_Intron|PIGV_ENST00000431541.6_Intron|PIGV_ENST00000674335.1_Intron			Q9NUD9	PIGV_HUMAN	phosphatidylinositol glycan anchor biosynthesis class V	__UNKNOWN__
NKAIN1	Silent	79570	__UNKNOWN__	hg38	chr1	31181487	31181487	+	3'UTR	SNP	A	A	C			wt2	__UNKNOWN__	A	A	__UNKNOWN__	__UNKNOWN__	__UNKNOWN__	__UNKNOWN__	__UNKNOWN__	__UNKNOWN__	__UNKNOWN__	__UNKNOWN__	__UNKNOWN__	__UNKNOWN__	NA	NA	__UNKNOWN__	__UNKNOWN__	__UNKNOWN__	g.chr1:31181487A>C	ENST00000373736.7	-	7						NM_024522.2	NP_078798	Q4KMZ8	NKAI1_HUMAN	sodium/potassium transporting ATPase interacting 1	__UNKNOWN__
UROD	Silent	7389	__UNKNOWN__	hg38	chr1	45012674	45012674	+	Intron	SNP	T	T	G			wt2	__UNKNOWN__	T	T	__UNKNOWN__	__UNKNOWN__	__UNKNOWN__	__UNKNOWN__	__UNKNOWN__	__UNKNOWN__	__UNKNOWN__	__UNKNOWN__	__UNKNOWN__	__UNKNOWN__	NA	NA	__UNKNOWN__	__UNKNOWN__	__UNKNOWN__	g.chr1:45012674T>G	ENST00000246337.9	+	NA		c.e2-233T>G			UROD_ENST00000652165.1_Intron|UROD_ENST00000651476.1_Intron|UROD_ENST00000652287.1_Intron|UROD_ENST00000636836.1_Intron|UROD_ENST00000491773.6_Intron|UROD_ENST00000636293.1_Intron|HECTD3_ENST00000372168.7_5'Flank|HECTD3_ENST00000372172.5_5'Flank	NM_000374.4	NP_000365	P06132	DCUP_HUMAN	uroporphyrinogen decarboxylase	__UNKNOWN__
DOCK7	Silent	85440	__UNKNOWN__	hg38	chr1	62578799	62578799	+	Intron	SNP	G	G	T			wt2	__UNKNOWN__	G	G	__UNKNOWN__	__UNKNOWN__	__UNKNOWN__	__UNKNOWN__	__UNKNOWN__	__UNKNOWN__	__UNKNOWN__	__UNKNOWN__	__UNKNOWN__	__UNKNOWN__	NA	NA	__UNKNOWN__	__UNKNOWN__	__UNKNOWN__	g.chr1:62578799G>T	ENST00000340370.10	-	NA		c.e17-29C>A			DOCK7_ENST00000635253.2_Intron|DOCK7_ENST00000251157.10_Intron|DOCK7_ENST00000454575.6_Intron|DOCK7_ENST00000634264.1_Intron|DOCK7_ENST00000635123.1_Intron	NM_033407.3	NP_212132	Q96N67	DOCK7_HUMAN	dedicator of cytokinesis 7	__UNKNOWN__
CACHD1	Silent	57685	__UNKNOWN__	hg38	chr1	64663550	64663551	+	Intron	INS	-	-	A	879005768		wt2	__UNKNOWN__	A	A	__UNKNOWN__	__UNKNOWN__	__UNKNOWN__	__UNKNOWN__	__UNKNOWN__	__UNKNOWN__	__UNKNOWN__	__UNKNOWN__	__UNKNOWN__	__UNKNOWN__	NA	NA	__UNKNOWN__	__UNKNOWN__	__UNKNOWN__	g.chr1:64663550_64663551insA	ENST00000651257.2	+	NA		c.e14-145G>GA			CACHD1_ENST00000650260.1_Intron|CACHD1_ENST00000290039.6_Intron			Q5VU97	CAHD1_HUMAN	cache domain containing 1	__UNKNOWN__
SLC44A5	Silent	204962	__UNKNOWN__	hg38	chr1	75615719	75615719	+	5'Flank	SNP	T	T	A			wt2	__UNKNOWN__	T	T	__UNKNOWN__	__UNKNOWN__	__UNKNOWN__	__UNKNOWN__	__UNKNOWN__	__UNKNOWN__	__UNKNOWN__	__UNKNOWN__	__UNKNOWN__	__UNKNOWN__	NA	NA	__UNKNOWN__	__UNKNOWN__	__UNKNOWN__	g.chr1:75615719T>A	ENST00000370855.5	-	NA					SLC44A5_ENST00000370859.7_5'Flank	NM_152697.4	NP_689910	Q8NCS7	CTL5_HUMAN	solute carrier family 44 member 5	__UNKNOWN__
ST6GALNAC5	Silent	81849	__UNKNOWN__	hg38	chr1	76868257	76868257	+	Intron	SNP	T	T	A			wt2	__UNKNOWN__	T	T	__UNKNOWN__	__UNKNOWN__	__UNKNOWN__	__UNKNOWN__	__UNKNOWN__	__UNKNOWN__	__UNKNOWN__	__UNKNOWN__	__UNKNOWN__	__UNKNOWN__	NA	NA	__UNKNOWN__	__UNKNOWN__	__UNKNOWN__	g.chr1:76868257T>A	ENST00000477717.6	+	NA		c.e2-240T>A				NM_030965.2	NP_112227	Q9BVH7	SIA7E_HUMAN	ST6 N-acetylgalactosaminide alpha-2,6-sialyltransferase 5	__UNKNOWN__
C1orf194	Silent	127003	__UNKNOWN__	hg38	chr1	109113449	109113450	+	Intron	INS	-	-	GG	1308367769		wt2	__UNKNOWN__	GG	GG	__UNKNOWN__	__UNKNOWN__	__UNKNOWN__	__UNKNOWN__	__UNKNOWN__	__UNKNOWN__	__UNKNOWN__	__UNKNOWN__	__UNKNOWN__	__UNKNOWN__	NA	NA	__UNKNOWN__	__UNKNOWN__	__UNKNOWN__	g.chr1:109113449_109113450insGG	ENST00000369949.8	-	NA		c.e1-184T>CCT			KIAA1324_ENST00000369939.8_5'Flank|C1orf194_ENST00000369945.7_5'Flank|C1orf194_ENST00000369948.7_5'Flank|KIAA1324_ENST00000529753.5_5'Flank	NM_001122961.1	NP_001116433	Q5T5A4	CA194_HUMAN	chromosome 1 open reading frame 194	__UNKNOWN__
SPAG17	Silent	200162	__UNKNOWN__	hg38	chr1	117972101	117972101	+	Intron	DEL	A	A	-	878970850		wt2	__UNKNOWN__	-	-	__UNKNOWN__	__UNKNOWN__	__UNKNOWN__	__UNKNOWN__	__UNKNOWN__	__UNKNOWN__	__UNKNOWN__	__UNKNOWN__	__UNKNOWN__	__UNKNOWN__	NA	NA	__UNKNOWN__	__UNKNOWN__	__UNKNOWN__	g.chr1:117972101delA	ENST00000336338.10	-	NA		c.e45+53TA>A				NM_206996.2	NP_996879	Q6Q759	SPG17_HUMAN	sperm associated antigen 17	__UNKNOWN__
NBPF26	Silent	101060684	__UNKNOWN__	hg38	chr1	120829951	120829951	+	Intron	SNP	T	T	A	1456813174		wt2	__UNKNOWN__	T	T	__UNKNOWN__	__UNKNOWN__	__UNKNOWN__	__UNKNOWN__	__UNKNOWN__	__UNKNOWN__	__UNKNOWN__	__UNKNOWN__	__UNKNOWN__	__UNKNOWN__	NA	NA	__UNKNOWN__	__UNKNOWN__	__UNKNOWN__	g.chr1:120829951T>A	ENST00000620612.5	+	NA		c.e19+136T>A			NBPF26_ENST00000652444.1_Intron|NBPF26_ENST00000609741.2_Intron|NBPF26_ENST00000619748.4_Intron|NBPF26_ENST00000617913.4_Intron|NBPF26_ENST00000611287.4_Intron|NBPF26_ENST00000615145.4_Intron|NBPF26_ENST00000615219.4_Intron|NBPF26_ENST00000611702.4_Intron					NBPF member 26	__UNKNOWN__
Unknown	Silent	NA	__UNKNOWN__	hg38	chr1	143214846	143214846	+	IGR	SNP	G	G	A	1194470375		wt2	__UNKNOWN__	G	G	__UNKNOWN__	__UNKNOWN__	__UNKNOWN__	__UNKNOWN__	__UNKNOWN__	__UNKNOWN__	__UNKNOWN__	__UNKNOWN__	__UNKNOWN__	__UNKNOWN__	NA	NA	__UNKNOWN__	__UNKNOWN__	__UNKNOWN__	g.chr1:143214846G>A	no_transcript		NA											__UNKNOWN__
DDR2	Silent	4921	__UNKNOWN__	hg38	chr1	162784259	162784259	+	3'UTR	SNP	G	G	A	11338	byFrequency;by1000genomes	wt2	__UNKNOWN__	G	G	__UNKNOWN__	__UNKNOWN__	__UNKNOWN__	__UNKNOWN__	__UNKNOWN__	__UNKNOWN__	__UNKNOWN__	__UNKNOWN__	__UNKNOWN__	__UNKNOWN__	NA	NA	__UNKNOWN__	__UNKNOWN__	__UNKNOWN__	g.chr1:162784259G>A	ENST00000367922.7	+	19					DDR2_ENST00000367921.8_3'UTR	NM_001014796.1	NP_001014796	Q16832	DDR2_HUMAN	discoidin domain receptor tyrosine kinase 2	__UNKNOWN__
LAMC2	Silent	3918	__UNKNOWN__	hg38	chr1	183215293	183215293	+	Intron	SNP	C	C	T	2274982	byFrequency;by1000genomes	wt2	__UNKNOWN__	C	C	__UNKNOWN__	__UNKNOWN__	__UNKNOWN__	__UNKNOWN__	__UNKNOWN__	__UNKNOWN__	__UNKNOWN__	__UNKNOWN__	__UNKNOWN__	__UNKNOWN__	NA	NA	__UNKNOWN__	__UNKNOWN__	__UNKNOWN__	g.chr1:183215293C>T	ENST00000264144.5	+	NA		c.e3-160C>T			LAMC2_ENST00000493293.5_Intron	NM_005562.2	NP_005553	Q13753	LAMC2_HUMAN	laminin subunit gamma 2	__UNKNOWN__
CD55	Silent	1604	__UNKNOWN__	hg38	chr1	207347266	207347266	+	Intron	DEL	T	T	-	1260189700		wt2	__UNKNOWN__	-	-	__UNKNOWN__	__UNKNOWN__	__UNKNOWN__	__UNKNOWN__	__UNKNOWN__	__UNKNOWN__	__UNKNOWN__	__UNKNOWN__	__UNKNOWN__	__UNKNOWN__	NA	NA	__UNKNOWN__	__UNKNOWN__	__UNKNOWN__	g.chr1:207347266delT	ENST00000391921.9	+	NA		c.e8+7848AT>A			CD55_ENST00000367064.9_Intron|CD55_ENST00000314754.12_Intron|CD55_ENST00000645323.1_Intron|CD55_ENST00000644836.1_Intron|CD55_ENST00000367067.8_Intron			P08174	DAF_HUMAN	CD55 molecule (Cromer blood group)	__UNKNOWN__
CR1L	Silent	1379	__UNKNOWN__	hg38	chr1	207652750	207652751	+	Intron	INS	-	-	T	59228006|869095872|397726041	byFrequency;by1000genomes	wt2	__UNKNOWN__	T	T	__UNKNOWN__	__UNKNOWN__	__UNKNOWN__	__UNKNOWN__	__UNKNOWN__	__UNKNOWN__	__UNKNOWN__	__UNKNOWN__	__UNKNOWN__	__UNKNOWN__	NA	NA	__UNKNOWN__	__UNKNOWN__	__UNKNOWN__	g.chr1:207652750_207652751insT	ENST00000508064.7	+	NA		c.e1+7420C>CT			CD46P1_ENST00000441364.1_RNA	NM_175710.1	NP_783641	Q2VPA4	CR1L_HUMAN	complement C3b/C4b receptor 1 like	__UNKNOWN__
EPRS1	Silent	NA	__UNKNOWN__	hg38	chr1	219972242	219972242	+	Intron	SNP	C	C	T	1982986	byFrequency;by1000genomes	wt2	__UNKNOWN__	C	C	__UNKNOWN__	__UNKNOWN__	__UNKNOWN__	__UNKNOWN__	__UNKNOWN__	__UNKNOWN__	__UNKNOWN__	__UNKNOWN__	__UNKNOWN__	__UNKNOWN__	NA	NA	__UNKNOWN__	__UNKNOWN__	__UNKNOWN__	g.chr1:219972242C>T	ENST00000366923.8	-	NA		c.e30+95G>A				NM_004446.2	NP_004437				__UNKNOWN__
EPRS1	Silent	NA	__UNKNOWN__	hg38	chr1	219972313	219972313	+	Intron	SNP	C	C	T	1982984	byFrequency;by1000genomes	wt2	__UNKNOWN__	C	C	__UNKNOWN__	__UNKNOWN__	__UNKNOWN__	__UNKNOWN__	__UNKNOWN__	__UNKNOWN__	__UNKNOWN__	__UNKNOWN__	__UNKNOWN__	__UNKNOWN__	NA	NA	__UNKNOWN__	__UNKNOWN__	__UNKNOWN__	g.chr1:219972313C>T	ENST00000366923.8	-	NA		c.e30+166G>A				NM_004446.2	NP_004437				__UNKNOWN__
RNF187	Silent	149603	__UNKNOWN__	hg38	chr1	228493937	228493937	+	3'UTR	SNP	A	A	T			wt2	__UNKNOWN__	A	A	__UNKNOWN__	__UNKNOWN__	__UNKNOWN__	__UNKNOWN__	__UNKNOWN__	__UNKNOWN__	__UNKNOWN__	__UNKNOWN__	__UNKNOWN__	__UNKNOWN__	NA	NA	__UNKNOWN__	__UNKNOWN__	__UNKNOWN__	g.chr1:228493937A>T	ENST00000305943.8	+	4						NM_001010858.2	NP_001010858.2	Q5TA31	RN187_HUMAN	ring finger protein 187	__UNKNOWN__
NBAS	Silent	51594	__UNKNOWN__	hg38	chr2	15179213	15179214	+	Intron	DEL	GT	GT	-			wt2	__UNKNOWN__	-	-	__UNKNOWN__	__UNKNOWN__	__UNKNOWN__	__UNKNOWN__	__UNKNOWN__	__UNKNOWN__	__UNKNOWN__	__UNKNOWN__	__UNKNOWN__	__UNKNOWN__	NA	NA	__UNKNOWN__	__UNKNOWN__	__UNKNOWN__	g.chr2:15179213_15179214delGT	ENST00000281513.10	-	NA		c.e51+96ACG>G				NM_015909.3	NP_056993	A2RRP1	NBAS_HUMAN	neuroblastoma amplified sequence	__UNKNOWN__
HS1BP3	Silent	64342	__UNKNOWN__	hg38	chr2	20641422	20641422	+	Intron	SNP	G	G	A	1344836	byFrequency;by1000genomes	wt2	__UNKNOWN__	G	G	__UNKNOWN__	__UNKNOWN__	__UNKNOWN__	__UNKNOWN__	__UNKNOWN__	__UNKNOWN__	__UNKNOWN__	__UNKNOWN__	__UNKNOWN__	__UNKNOWN__	NA	NA	__UNKNOWN__	__UNKNOWN__	__UNKNOWN__	g.chr2:20641422G>A	ENST00000304031.8	-	NA		c.e3+242C>T			HS1BP3_ENST00000402541.5_Intron|HS1BP3_ENST00000406618.3_Intron|HS1BP3_ENST00000631166.1_Intron	NM_022460.3	NP_071905	Q53T59	H1BP3_HUMAN	HCLS1 binding protein 3	__UNKNOWN__
CCT7	Silent	10574	__UNKNOWN__	hg38	chr2	73249586	73249586	+	Intron	SNP	G	G	A	765759388		wt2	__UNKNOWN__	G	G	__UNKNOWN__	__UNKNOWN__	__UNKNOWN__	__UNKNOWN__	__UNKNOWN__	__UNKNOWN__	__UNKNOWN__	__UNKNOWN__	__UNKNOWN__	__UNKNOWN__	NA	NA	__UNKNOWN__	__UNKNOWN__	__UNKNOWN__	g.chr2:73249586G>A	ENST00000258091.10	+	NA		c.e9-233G>A			CCT7_ENST00000398422.2_Intron|CCT7_ENST00000539919.5_Intron|CCT7_ENST00000540468.5_Intron	NM_006429.3	NP_006420	Q99832	TCPH_HUMAN	chaperonin containing TCP1 subunit 7	__UNKNOWN__
RGPD3	Silent	653489	__UNKNOWN__	hg38	chr2	106415708	106415708	+	Intron	SNP	C	C	A	1039383010		wt2	__UNKNOWN__	C	C	__UNKNOWN__	__UNKNOWN__	__UNKNOWN__	__UNKNOWN__	__UNKNOWN__	__UNKNOWN__	__UNKNOWN__	__UNKNOWN__	__UNKNOWN__	__UNKNOWN__	NA	NA	__UNKNOWN__	__UNKNOWN__	__UNKNOWN__	g.chr2:106415708C>A	ENST00000409886.4	-	NA		c.e21-142G>T			RGPD3_ENST00000304514.11_Intron	NM_001144013.1	NP_001137485	A6NKT7	RGPD3_HUMAN	RANBP2-like and GRIP domain containing 3	__UNKNOWN__
MYO7B	Silent	4648	__UNKNOWN__	hg38	chr2	127636773	127636773	+	Intron	SNP	A	A	C			wt2	__UNKNOWN__	A	A	__UNKNOWN__	__UNKNOWN__	__UNKNOWN__	__UNKNOWN__	__UNKNOWN__	__UNKNOWN__	__UNKNOWN__	__UNKNOWN__	__UNKNOWN__	__UNKNOWN__	NA	NA	__UNKNOWN__	__UNKNOWN__	__UNKNOWN__	g.chr2:127636773A>C	ENST00000409816.6	+	NA		c.e45-21A>C			MYO7B_ENST00000409090.1_Intron|MYO7B_ENST00000428314.5_Intron			Q6PIF6	MYO7B_HUMAN	myosin VIIB	__UNKNOWN__
MYO7B	Silent	4648	__UNKNOWN__	hg38	chr2	127636777	127636777	+	Intron	SNP	A	A	C	757402048		wt2	__UNKNOWN__	A	A	__UNKNOWN__	__UNKNOWN__	__UNKNOWN__	__UNKNOWN__	__UNKNOWN__	__UNKNOWN__	__UNKNOWN__	__UNKNOWN__	__UNKNOWN__	__UNKNOWN__	NA	NA	__UNKNOWN__	__UNKNOWN__	__UNKNOWN__	g.chr2:127636777A>C	ENST00000409816.6	+	NA		c.e45-17A>C			MYO7B_ENST00000409090.1_Intron|MYO7B_ENST00000428314.5_Intron			Q6PIF6	MYO7B_HUMAN	myosin VIIB	__UNKNOWN__
MYO7B	Silent	4648	__UNKNOWN__	hg38	chr2	127636781	127636781	+	Intron	SNP	T	T	C			wt2	__UNKNOWN__	T	T	__UNKNOWN__	__UNKNOWN__	__UNKNOWN__	__UNKNOWN__	__UNKNOWN__	__UNKNOWN__	__UNKNOWN__	__UNKNOWN__	__UNKNOWN__	__UNKNOWN__	NA	NA	__UNKNOWN__	__UNKNOWN__	__UNKNOWN__	g.chr2:127636781T>C	ENST00000409816.6	+	NA		c.e45-13T>C			MYO7B_ENST00000409090.1_Intron|MYO7B_ENST00000428314.5_Intron			Q6PIF6	MYO7B_HUMAN	myosin VIIB	__UNKNOWN__
MYO7B	Silent	4648	__UNKNOWN__	hg38	chr2	127636783	127636783	+	Intron	SNP	T	T	A			wt2	__UNKNOWN__	T	T	__UNKNOWN__	__UNKNOWN__	__UNKNOWN__	__UNKNOWN__	__UNKNOWN__	__UNKNOWN__	__UNKNOWN__	__UNKNOWN__	__UNKNOWN__	__UNKNOWN__	NA	NA	__UNKNOWN__	__UNKNOWN__	__UNKNOWN__	g.chr2:127636783T>A	ENST00000409816.6	+	NA		c.e45-11T>A			MYO7B_ENST00000409090.1_Intron|MYO7B_ENST00000428314.5_Intron			Q6PIF6	MYO7B_HUMAN	myosin VIIB	__UNKNOWN__
KIF1A	Silent	547	__UNKNOWN__	hg38	chr2	240783619	240783619	+	Intron	SNP	T	T	G			wt2	__UNKNOWN__	T	T	__UNKNOWN__	__UNKNOWN__	__UNKNOWN__	__UNKNOWN__	__UNKNOWN__	__UNKNOWN__	__UNKNOWN__	__UNKNOWN__	__UNKNOWN__	__UNKNOWN__	NA	NA	__UNKNOWN__	__UNKNOWN__	__UNKNOWN__	g.chr2:240783619T>G	ENST00000649096.1	-	NA		c.e8-120A>C			KIF1A_ENST00000650053.1_Intron|KIF1A_ENST00000498729.8_Intron|KIF1A_ENST00000320389.12_Intron|KIF1A_ENST00000648364.1_Intron|KIF1A_ENST00000647731.1_Intron|KIF1A_ENST00000404283.9_Intron|KIF1A_ENST00000648680.1_Intron|KIF1A_ENST00000650130.1_Intron|KIF1A_ENST00000648129.1_Intron|KIF1A_ENST00000647885.1_Intron|KIF1A_ENST00000649306.1_Intron			Q12756	KIF1A_HUMAN	kinesin family member 1A	__UNKNOWN__
CNOT10	Silent	25904	__UNKNOWN__	hg38	chr3	32764337	32764337	+	Intron	DEL	A	A	-	1232390829		wt2	__UNKNOWN__	-	-	__UNKNOWN__	__UNKNOWN__	__UNKNOWN__	__UNKNOWN__	__UNKNOWN__	__UNKNOWN__	__UNKNOWN__	__UNKNOWN__	__UNKNOWN__	__UNKNOWN__	NA	NA	__UNKNOWN__	__UNKNOWN__	__UNKNOWN__	g.chr3:32764337delA	ENST00000328834.9	+	NA		c.e16-119CA>C			CNOT10_ENST00000331889.10_Intron|CNOT10_ENST00000454516.6_Intron	NM_015442.2	NP_056257	Q9H9A5	CNO10_HUMAN	CCR4-NOT transcription complex subunit 10	__UNKNOWN__
DUX4L26	Silent	100996350	__UNKNOWN__	hg38	chr3	75669509	75669509	+	RNA	SNP	C	C	T	878900842		wt2	__UNKNOWN__	C	C	__UNKNOWN__	__UNKNOWN__	__UNKNOWN__	__UNKNOWN__	__UNKNOWN__	__UNKNOWN__	__UNKNOWN__	__UNKNOWN__	__UNKNOWN__	__UNKNOWN__	NA	NA	__UNKNOWN__	__UNKNOWN__	__UNKNOWN__	g.chr3:75669509C>T	ENST00000489078.1	+	NA		c.e1+578C>T			RPL23AP49_ENST00000638439.1_RNA|LINC00960_ENST00000463183.2_5'Flank|LINC00960_ENST00000492922.1_5'Flank|LINC00960_ENST00000668145.1_5'Flank|LINC00960_ENST00000669013.1_5'Flank					double homeobox 4 like 26	__UNKNOWN__
NPHP3	Silent	27031	__UNKNOWN__	hg38	chr3	132682577	132682577	+	Intron	SNP	G	G	A	6792074	byFrequency;by1000genomes	wt2	__UNKNOWN__	G	G	__UNKNOWN__	__UNKNOWN__	__UNKNOWN__	__UNKNOWN__	__UNKNOWN__	__UNKNOWN__	__UNKNOWN__	__UNKNOWN__	__UNKNOWN__	__UNKNOWN__	NA	NA	__UNKNOWN__	__UNKNOWN__	__UNKNOWN__	g.chr3:132682577G>A	ENST00000337331.10	-	NA		c.e26-126C>T			NPHP3-ACAD11_ENST00000471702.2_Intron	NM_153240.4	NP_694972	Q7Z494	NPHP3_HUMAN	nephrocystin 3	__UNKNOWN__
Unknown	Silent	NA	__UNKNOWN__	hg38	chr3	141820227	141820227	+	IGR	SNP	A	A	G	1166960261		wt2	__UNKNOWN__	A	A	__UNKNOWN__	__UNKNOWN__	__UNKNOWN__	__UNKNOWN__	__UNKNOWN__	__UNKNOWN__	__UNKNOWN__	__UNKNOWN__	__UNKNOWN__	__UNKNOWN__	NA	NA	__UNKNOWN__	__UNKNOWN__	__UNKNOWN__	g.chr3:141820227A>G	no_transcript		NA											__UNKNOWN__
MUC20	Silent	200958	__UNKNOWN__	hg38	chr3	195720757	195720758	+	5'Flank	INS	-	-	AA	1434032843|62725362		wt2	__UNKNOWN__	AA	AA	__UNKNOWN__	__UNKNOWN__	__UNKNOWN__	__UNKNOWN__	__UNKNOWN__	__UNKNOWN__	__UNKNOWN__	__UNKNOWN__	__UNKNOWN__	__UNKNOWN__	NA	NA	__UNKNOWN__	__UNKNOWN__	__UNKNOWN__	g.chr3:195720757_195720758insAA	ENST00000320736.10	+	NA					MUC20_ENST00000436408.6_5'Flank|MUC20_ENST00000445522.6_5'Flank|MUC20_ENST00000447234.7_5'Flank|MUC20-OT1_ENST00000627609.1_RNA|MUC20-OT1_ENST00000630874.2_RNA|MUC20-OT1_ENST00000627297.2_RNA|MUC20-OT1_ENST00000625665.1_RNA			Q8N307	MUC20_HUMAN	mucin 20, cell surface associated	__UNKNOWN__
TRMT44	Silent	152992	__UNKNOWN__	hg38	chr4	8452743	8452743	+	Intron	DEL	A	A	-	952207562		wt2	__UNKNOWN__	-	-	__UNKNOWN__	__UNKNOWN__	__UNKNOWN__	__UNKNOWN__	__UNKNOWN__	__UNKNOWN__	__UNKNOWN__	__UNKNOWN__	__UNKNOWN__	__UNKNOWN__	NA	NA	__UNKNOWN__	__UNKNOWN__	__UNKNOWN__	g.chr4:8452743delA	ENST00000389737.5	+	NA		c.e5-140GA>G			TRMT44_ENST00000513449.6_Intron	NM_152544.2	NP_689757	Q8IYL2	TRM44_HUMAN	tRNA methyltransferase 44 homolog	__UNKNOWN__
Unknown	Silent	NA	__UNKNOWN__	hg38	chr5	711427	711427	+	IGR	SNP	A	A	G			wt2	__UNKNOWN__	A	A	__UNKNOWN__	__UNKNOWN__	__UNKNOWN__	__UNKNOWN__	__UNKNOWN__	__UNKNOWN__	__UNKNOWN__	__UNKNOWN__	__UNKNOWN__	__UNKNOWN__	NA	NA	__UNKNOWN__	__UNKNOWN__	__UNKNOWN__	g.chr5:711427A>G	no_transcript		NA											__UNKNOWN__
TNPO1	Silent	3842	__UNKNOWN__	hg38	chr5	72908947	72908947	+	3'UTR	DEL	A	A	-	747676075	byFrequency	wt2	__UNKNOWN__	-	-	__UNKNOWN__	__UNKNOWN__	__UNKNOWN__	__UNKNOWN__	__UNKNOWN__	__UNKNOWN__	__UNKNOWN__	__UNKNOWN__	__UNKNOWN__	__UNKNOWN__	NA	NA	__UNKNOWN__	__UNKNOWN__	__UNKNOWN__	g.chr5:72908947delA	ENST00000506351.6	+	25					TNPO1_ENST00000337273.9_3'UTR	NM_153188.2	NP_694858	Q92973	TNPO1_HUMAN	transportin 1	__UNKNOWN__
ANXA6	Silent	309	__UNKNOWN__	hg38	chr5	151126543	151126544	+	Intron	INS	-	-	ACAC	771067138|879086362|879115768		wt2	__UNKNOWN__	ACAC	ACAC	__UNKNOWN__	__UNKNOWN__	__UNKNOWN__	__UNKNOWN__	__UNKNOWN__	__UNKNOWN__	__UNKNOWN__	__UNKNOWN__	__UNKNOWN__	__UNKNOWN__	NA	NA	__UNKNOWN__	__UNKNOWN__	__UNKNOWN__	g.chr5:151126543_151126544insACAC	ENST00000354546.10	-	NA		c.e14+63T>GTGTT			ANXA6_ENST00000523714.5_Intron|ANXA6_ENST00000521512.5_Intron|ANXA6_ENST00000377751.9_Intron	NM_001155.4	NP_001146	P08133	ANXA6_HUMAN	annexin A6	__UNKNOWN__
FAM153A	Silent	285596	__UNKNOWN__	hg38	chr5	177728798	177728798	+	Intron	SNP	C	C	T	1467359191		wt2	__UNKNOWN__	C	C	__UNKNOWN__	__UNKNOWN__	__UNKNOWN__	__UNKNOWN__	__UNKNOWN__	__UNKNOWN__	__UNKNOWN__	__UNKNOWN__	__UNKNOWN__	__UNKNOWN__	NA	NA	__UNKNOWN__	__UNKNOWN__	__UNKNOWN__	g.chr5:177728798C>T	ENST00000440605.7	-	NA		c.e17-225G>A			FAM153A_ENST00000510276.5_Intron|FAM153A_ENST00000513554.5_Intron|FAM153A_ENST00000614127.4_Intron|FAM153A_ENST00000393518.7_Intron	NM_173663.3	NP_775934	Q9UHL3	F153A_HUMAN	family with sequence similarity 153 member A	__UNKNOWN__
FAM153A	Silent	285596	__UNKNOWN__	hg38	chr5	177728808	177728808	+	Intron	SNP	C	C	T	1213223413		wt2	__UNKNOWN__	C	C	__UNKNOWN__	__UNKNOWN__	__UNKNOWN__	__UNKNOWN__	__UNKNOWN__	__UNKNOWN__	__UNKNOWN__	__UNKNOWN__	__UNKNOWN__	__UNKNOWN__	NA	NA	__UNKNOWN__	__UNKNOWN__	__UNKNOWN__	g.chr5:177728808C>T	ENST00000440605.7	-	NA		c.e17-215G>A			FAM153A_ENST00000510276.5_Intron|FAM153A_ENST00000513554.5_Intron|FAM153A_ENST00000614127.4_Intron|FAM153A_ENST00000393518.7_Intron	NM_173663.3	NP_775934	Q9UHL3	F153A_HUMAN	family with sequence similarity 153 member A	__UNKNOWN__
COL23A1	Silent	91522	__UNKNOWN__	hg38	chr5	178259632	178259632	+	Intron	SNP	T	T	A			wt2	__UNKNOWN__	T	T	__UNKNOWN__	__UNKNOWN__	__UNKNOWN__	__UNKNOWN__	__UNKNOWN__	__UNKNOWN__	__UNKNOWN__	__UNKNOWN__	__UNKNOWN__	__UNKNOWN__	NA	NA	__UNKNOWN__	__UNKNOWN__	__UNKNOWN__	g.chr5:178259632T>A	ENST00000390654.8	-	NA		c.e12-89A>T			COL23A1_ENST00000407622.2_Intron	NM_173465.3	NP_775736	Q86Y22	CONA1_HUMAN	collagen type XXIII alpha 1 chain	__UNKNOWN__
COL23A1	Silent	91522	__UNKNOWN__	hg38	chr5	178259638	178259638	+	Intron	SNP	T	T	A			wt2	__UNKNOWN__	T	T	__UNKNOWN__	__UNKNOWN__	__UNKNOWN__	__UNKNOWN__	__UNKNOWN__	__UNKNOWN__	__UNKNOWN__	__UNKNOWN__	__UNKNOWN__	__UNKNOWN__	NA	NA	__UNKNOWN__	__UNKNOWN__	__UNKNOWN__	g.chr5:178259638T>A	ENST00000390654.8	-	NA		c.e12-83A>T			COL23A1_ENST00000407622.2_Intron	NM_173465.3	NP_775736	Q86Y22	CONA1_HUMAN	collagen type XXIII alpha 1 chain	__UNKNOWN__
BTNL8	Silent	79908	__UNKNOWN__	hg38	chr5	180948083	180948083	+	Intron	SNP	T	T	A			wt2	__UNKNOWN__	T	T	__UNKNOWN__	__UNKNOWN__	__UNKNOWN__	__UNKNOWN__	__UNKNOWN__	__UNKNOWN__	__UNKNOWN__	__UNKNOWN__	__UNKNOWN__	__UNKNOWN__	NA	NA	__UNKNOWN__	__UNKNOWN__	__UNKNOWN__	g.chr5:180948083T>A	ENST00000340184.9	+	NA		c.e5-272T>A			BTNL8_ENST00000231229.8_Intron|BTNL8_ENST00000508408.5_Intron|BTNL8_ENST00000400707.7_Intron|BTNL8_ENST00000505126.5_Intron|BTNL8_ENST00000511704.5_Intron|BTNL8_ENST00000533815.2_Intron|BTNL8_ENST00000610640.4_Intron	NM_001040462.2	NP_001035552	Q6UX41	BTNL8_HUMAN	butyrophilin like 8	__UNKNOWN__
TBC1D7	Silent	51256	__UNKNOWN__	hg38	chr6	13316549	13316549	+	Intron	DEL	A	A	-	761512336|72202814		wt2	__UNKNOWN__	-	-	__UNKNOWN__	__UNKNOWN__	__UNKNOWN__	__UNKNOWN__	__UNKNOWN__	__UNKNOWN__	__UNKNOWN__	__UNKNOWN__	__UNKNOWN__	__UNKNOWN__	NA	NA	__UNKNOWN__	__UNKNOWN__	__UNKNOWN__	g.chr6:13316549delA	ENST00000379300.8	-	NA		c.e5-23TG>G			TBC1D7_ENST00000356436.8_Intron|TBC1D7_ENST00000607658.5_Intron|TBC1D7_ENST00000379307.6_Intron|TBC1D7_ENST00000343141.8_Intron	NM_016495.5	NP_057579	Q9P0N9	TBCD7_HUMAN	TBC1 domain family member 7	__UNKNOWN__
DNAH8	Silent	1769	__UNKNOWN__	hg38	chr6	38790089	38790089	+	Intron	SNP	G	G	T			wt2	__UNKNOWN__	G	G	__UNKNOWN__	__UNKNOWN__	__UNKNOWN__	__UNKNOWN__	__UNKNOWN__	__UNKNOWN__	__UNKNOWN__	__UNKNOWN__	__UNKNOWN__	__UNKNOWN__	NA	NA	__UNKNOWN__	__UNKNOWN__	__UNKNOWN__	g.chr6:38790089G>T	ENST00000327475.11	+	NA		c.e20-200G>T			DNAH8_ENST00000359357.7_Intron|DNAH8_ENST00000449981.6_Intron	NM_001206927.1	NP_001193856	Q96JB1	DYH8_HUMAN	dynein axonemal heavy chain 8	__UNKNOWN__
ECHDC1	Silent	55862	__UNKNOWN__	hg38	chr6	127290371	127290371	+	Intron	SNP	T	T	C			wt2	__UNKNOWN__	T	T	__UNKNOWN__	__UNKNOWN__	__UNKNOWN__	__UNKNOWN__	__UNKNOWN__	__UNKNOWN__	__UNKNOWN__	__UNKNOWN__	__UNKNOWN__	__UNKNOWN__	NA	NA	__UNKNOWN__	__UNKNOWN__	__UNKNOWN__	g.chr6:127290371T>C	ENST00000474289.6	-	NA		c.e6+94A>G			ECHDC1_ENST00000454859.8_Intron|ECHDC1_ENST00000430841.6_Intron|ECHDC1_ENST00000531967.5_Intron|ECHDC1_ENST00000454591.6_Intron|ECHDC1_ENST00000528402.5_Intron|ECHDC1_ENST00000368291.6_Intron|ECHDC1_ENST00000368289.6_Intron			Q9NTX5	ECHD1_HUMAN	ethylmalonyl-CoA decarboxylase 1	__UNKNOWN__
C7orf50	Silent	84310	__UNKNOWN__	hg38	chr7	1127482	1127482	+	Intron	DEL	A	A	-	902991705		wt2	__UNKNOWN__	-	-	__UNKNOWN__	__UNKNOWN__	__UNKNOWN__	__UNKNOWN__	__UNKNOWN__	__UNKNOWN__	__UNKNOWN__	__UNKNOWN__	__UNKNOWN__	__UNKNOWN__	NA	NA	__UNKNOWN__	__UNKNOWN__	__UNKNOWN__	g.chr7:1127482delA	ENST00000397098.8	-	NA		c.e2+95TA>A			C7orf50_ENST00000357429.10_Intron|C7orf50_ENST00000397100.6_Intron	NM_001318252.1	NP_001337897.1	Q9BRJ6	CG050_HUMAN	chromosome 7 open reading frame 50	__UNKNOWN__
SCIN	Silent	85477	__UNKNOWN__	hg38	chr7	12626855	12626855	+	Intron	SNP	A	A	T			wt2	__UNKNOWN__	A	A	__UNKNOWN__	__UNKNOWN__	__UNKNOWN__	__UNKNOWN__	__UNKNOWN__	__UNKNOWN__	__UNKNOWN__	__UNKNOWN__	__UNKNOWN__	__UNKNOWN__	NA	NA	__UNKNOWN__	__UNKNOWN__	__UNKNOWN__	g.chr7:12626855A>T	ENST00000297029.10	+	NA		c.e8+56A>T			SCIN_ENST00000519209.5_Intron	NM_001112706.2	NP_001106177	Q9Y6U3	ADSV_HUMAN	scinderin	__UNKNOWN__
SUMF2	Silent	25870	__UNKNOWN__	hg38	chr7	56068701	56068701	+	Intron	DEL	T	T	-	878935853		wt2	__UNKNOWN__	-	-	__UNKNOWN__	__UNKNOWN__	__UNKNOWN__	__UNKNOWN__	__UNKNOWN__	__UNKNOWN__	__UNKNOWN__	__UNKNOWN__	__UNKNOWN__	__UNKNOWN__	NA	NA	__UNKNOWN__	__UNKNOWN__	__UNKNOWN__	g.chr7:56068701delT	ENST00000413756.5	+	NA		c.e2+62CT>C			SUMF2_ENST00000434526.7_Intron|SUMF2_ENST00000395436.7_Intron|SUMF2_ENST00000342190.11_Intron|SUMF2_ENST00000395435.7_Intron|SUMF2_ENST00000437307.6_Intron|SUMF2_ENST00000651354.1_Intron|SUMF2_ENST00000651586.1_Intron|SUMF2_ENST00000652303.1_Intron|SUMF2_ENST00000275607.13_Intron|SUMF2_ENST00000650735.1_Intron			Q8NBJ7	SUMF2_HUMAN	sulfatase modifying factor 2	__UNKNOWN__
ARHGEF10	Silent	9639	__UNKNOWN__	hg38	chr8	1928399	1928399	+	Intron	SNP	C	C	A			wt2	__UNKNOWN__	C	C	__UNKNOWN__	__UNKNOWN__	__UNKNOWN__	__UNKNOWN__	__UNKNOWN__	__UNKNOWN__	__UNKNOWN__	__UNKNOWN__	__UNKNOWN__	__UNKNOWN__	NA	NA	__UNKNOWN__	__UNKNOWN__	__UNKNOWN__	g.chr8:1928399C>A	ENST00000349830.8	+	NA		c.e24-28C>A			ARHGEF10_ENST00000518288.5_Intron|ARHGEF10_ENST00000520359.5_Intron|ARHGEF10_ENST00000398564.5_Intron|AC019257.8_ENST00000635855.1_Intron	NM_014629.3	NP_055444	O15013	ARHGA_HUMAN	Rho guanine nucleotide exchange factor 10	__UNKNOWN__
ARHGEF10	Silent	9639	__UNKNOWN__	hg38	chr8	1928402	1928402	+	Intron	SNP	C	C	A			wt2	__UNKNOWN__	C	C	__UNKNOWN__	__UNKNOWN__	__UNKNOWN__	__UNKNOWN__	__UNKNOWN__	__UNKNOWN__	__UNKNOWN__	__UNKNOWN__	__UNKNOWN__	__UNKNOWN__	NA	NA	__UNKNOWN__	__UNKNOWN__	__UNKNOWN__	g.chr8:1928402C>A	ENST00000349830.8	+	NA		c.e24-25C>A			ARHGEF10_ENST00000518288.5_Intron|ARHGEF10_ENST00000520359.5_Intron|ARHGEF10_ENST00000398564.5_Intron|AC019257.8_ENST00000635855.1_Intron	NM_014629.3	NP_055444	O15013	ARHGA_HUMAN	Rho guanine nucleotide exchange factor 10	__UNKNOWN__
LONRF1	Silent	91694	__UNKNOWN__	hg38	chr8	12755177	12755177	+	Silent	SNP	T	T	G			wt2	__UNKNOWN__	T	T	__UNKNOWN__	__UNKNOWN__	__UNKNOWN__	__UNKNOWN__	__UNKNOWN__	__UNKNOWN__	__UNKNOWN__	__UNKNOWN__	__UNKNOWN__	__UNKNOWN__	NA	NA	__UNKNOWN__	__UNKNOWN__	__UNKNOWN__	g.chr8:12755177T>G	ENST00000398246.8	-	1	350	c.244A>C	c.(244-246)Agg>Cgg	p.R82R	LONRF1_ENST00000533751.5_5'Flank	NM_152271.3	NP_689484	Q17RB8	LONF1_HUMAN	LON peptidase N-terminal domain and ring finger 1	__UNKNOWN__
KCNU1	Silent	157855	__UNKNOWN__	hg38	chr8	36922331	36922331	+	Intron	DEL	A	A	-	60216672|796472200	byFrequency;by1000genomes	wt2	__UNKNOWN__	-	-	__UNKNOWN__	__UNKNOWN__	__UNKNOWN__	__UNKNOWN__	__UNKNOWN__	__UNKNOWN__	__UNKNOWN__	__UNKNOWN__	__UNKNOWN__	__UNKNOWN__	NA	NA	__UNKNOWN__	__UNKNOWN__	__UNKNOWN__	g.chr8:36922331delA	ENST00000399881.8	+	NA		c.e24-160GA>G				NM_001031836.2	NP_001027006	A8MYU2	KCNU1_HUMAN	potassium calcium-activated channel subfamily U member 1	__UNKNOWN__
ZMAT4	Silent	79698	__UNKNOWN__	hg38	chr8	40808576	40808576	+	Intron	DEL	A	A	-	760997672		wt2	__UNKNOWN__	-	-	__UNKNOWN__	__UNKNOWN__	__UNKNOWN__	__UNKNOWN__	__UNKNOWN__	__UNKNOWN__	__UNKNOWN__	__UNKNOWN__	__UNKNOWN__	__UNKNOWN__	NA	NA	__UNKNOWN__	__UNKNOWN__	__UNKNOWN__	g.chr8:40808576delA	ENST00000297737.11	-	NA		c.e2-17000TG>G			ZMAT4_ENST00000315769.11_Intron	NM_024645.2	NP_078921	Q9H898	ZMAT4_HUMAN	zinc finger matrin-type 4	__UNKNOWN__
Unknown	Silent	NA	__UNKNOWN__	hg38	chr8	75377093	75377093	+	IGR	SNP	T	T	C	7844924	byFrequency;by1000genomes	wt2	__UNKNOWN__	T	T	__UNKNOWN__	__UNKNOWN__	__UNKNOWN__	__UNKNOWN__	__UNKNOWN__	__UNKNOWN__	__UNKNOWN__	__UNKNOWN__	__UNKNOWN__	__UNKNOWN__	NA	NA	__UNKNOWN__	__UNKNOWN__	__UNKNOWN__	g.chr8:75377093T>C	no_transcript		NA											__UNKNOWN__
Unknown	Silent	NA	__UNKNOWN__	hg38	chr8	106242162	106242164	+	IGR	DEL	GAG	GAG	-	147504828	by1000genomes	wt2	__UNKNOWN__	-	-	__UNKNOWN__	__UNKNOWN__	__UNKNOWN__	__UNKNOWN__	__UNKNOWN__	__UNKNOWN__	__UNKNOWN__	__UNKNOWN__	__UNKNOWN__	__UNKNOWN__	NA	NA	__UNKNOWN__	__UNKNOWN__	__UNKNOWN__	g.chr8:106242162_106242164delGAG	no_transcript		NA											__UNKNOWN__
PRSS3	Silent	5646	__UNKNOWN__	hg38	chr9	33797575	33797575	+	Intron	SNP	G	G	A	370808982	by1000genomes	wt2	__UNKNOWN__	G	G	__UNKNOWN__	__UNKNOWN__	__UNKNOWN__	__UNKNOWN__	__UNKNOWN__	__UNKNOWN__	__UNKNOWN__	__UNKNOWN__	__UNKNOWN__	__UNKNOWN__	NA	NA	__UNKNOWN__	__UNKNOWN__	__UNKNOWN__	g.chr9:33797575G>A	ENST00000379405.3	+	NA		c.e3-254G>A			PRSS3_ENST00000361005.9_Intron|PRSS3_ENST00000342836.8_Intron|PRSS3_ENST00000429677.7_Intron|UBE2R2-AS1_ENST00000668091.1_RNA|UBE2R2-AS1_ENST00000669609.1_RNA	NM_002771.3	NP_002762	P35030	TRY3_HUMAN	protease, serine 3	__UNKNOWN__
RNF38	Silent	152006	__UNKNOWN__	hg38	chr9	36345011	36345011	+	Intron	DEL	T	T	-	796082773|112159514		wt2	__UNKNOWN__	-	-	__UNKNOWN__	__UNKNOWN__	__UNKNOWN__	__UNKNOWN__	__UNKNOWN__	__UNKNOWN__	__UNKNOWN__	__UNKNOWN__	__UNKNOWN__	__UNKNOWN__	NA	NA	__UNKNOWN__	__UNKNOWN__	__UNKNOWN__	g.chr9:36345011delT	ENST00000259605.11	-	NA		c.e10+57AG>G			RNF38_ENST00000353739.8_Intron|RNF38_ENST00000377877.4_Intron|RNF38_ENST00000357058.7_Intron|RNF38_ENST00000611646.4_Intron|RNF38_ENST00000350199.8_Intron|RNF38_ENST00000377885.6_Intron	NM_022781.4	NP_073618	Q9H0F5	RNF38_HUMAN	ring finger protein 38	__UNKNOWN__
RORB	Silent	6096	__UNKNOWN__	hg38	chr9	74630493	74630493	+	Intron	SNP	G	G	T			wt2	__UNKNOWN__	G	G	__UNKNOWN__	__UNKNOWN__	__UNKNOWN__	__UNKNOWN__	__UNKNOWN__	__UNKNOWN__	__UNKNOWN__	__UNKNOWN__	__UNKNOWN__	__UNKNOWN__	NA	NA	__UNKNOWN__	__UNKNOWN__	__UNKNOWN__	g.chr9:74630493G>T	ENST00000376896.8	+	NA		c.e2+126G>T			RORB_ENST00000396204.2_Intron	NM_006914.3	NP_008845	Q92753	RORB_HUMAN	RAR related orphan receptor B	__UNKNOWN__
PAPPA	Silent	5069	__UNKNOWN__	hg38	chr9	116398480	116398480	+	3'UTR	DEL	A	A	-	758630284	byFrequency	wt2	__UNKNOWN__	-	-	__UNKNOWN__	__UNKNOWN__	__UNKNOWN__	__UNKNOWN__	__UNKNOWN__	__UNKNOWN__	__UNKNOWN__	__UNKNOWN__	__UNKNOWN__	__UNKNOWN__	NA	NA	__UNKNOWN__	__UNKNOWN__	__UNKNOWN__	g.chr9:116398480delA	ENST00000328252.4	+	22					PAPPA-AS1_ENST00000445861.3_RNA	NM_002581.4	NP_002572	Q13219	PAPP1_HUMAN	pappalysin 1	__UNKNOWN__
SH2D3C	Silent	10044	__UNKNOWN__	hg38	chr9	127773877	127773877	+	Intron	SNP	C	C	A			wt2	__UNKNOWN__	C	C	__UNKNOWN__	__UNKNOWN__	__UNKNOWN__	__UNKNOWN__	__UNKNOWN__	__UNKNOWN__	__UNKNOWN__	__UNKNOWN__	__UNKNOWN__	__UNKNOWN__	NA	NA	__UNKNOWN__	__UNKNOWN__	__UNKNOWN__	g.chr9:127773877C>A	ENST00000314830.13	-	NA		c.e2-113G>T			SH2D3C_ENST00000373276.7_5'Flank|SH2D3C_ENST00000373277.8_5'Flank	NM_170600.2	NP_733745	Q8N5H7	SH2D3_HUMAN	SH2 domain containing 3C	__UNKNOWN__
CACNA1B	Silent	774	__UNKNOWN__	hg38	chr9	138074244	138074245	+	Intron	INS	-	-	T	1188091991		wt2	__UNKNOWN__	T	T	__UNKNOWN__	__UNKNOWN__	__UNKNOWN__	__UNKNOWN__	__UNKNOWN__	__UNKNOWN__	__UNKNOWN__	__UNKNOWN__	__UNKNOWN__	__UNKNOWN__	NA	NA	__UNKNOWN__	__UNKNOWN__	__UNKNOWN__	g.chr9:138074244_138074245insT	ENST00000371372.6	+	NA		c.e34+178C>CT			CACNA1B_ENST00000371363.5_Intron|CACNA1B_ENST00000371357.5_Intron|CACNA1B_ENST00000277551.6_Intron|CACNA1B_ENST00000371355.8_Intron|CACNA1B_ENST00000277549.9_Intron	NM_000718.3	NP_000709	Q00975	CAC1B_HUMAN	calcium voltage-gated channel subunit alpha1 B	__UNKNOWN__
TMEM26	Silent	219623	__UNKNOWN__	hg38	chr10	61436300	61436300	+	Intron	DEL	A	A	-	777262351	byFrequency	wt2	__UNKNOWN__	-	-	__UNKNOWN__	__UNKNOWN__	__UNKNOWN__	__UNKNOWN__	__UNKNOWN__	__UNKNOWN__	__UNKNOWN__	__UNKNOWN__	__UNKNOWN__	__UNKNOWN__	NA	NA	__UNKNOWN__	__UNKNOWN__	__UNKNOWN__	g.chr10:61436300delA	ENST00000399298.8	-	NA		c.e2+51TG>G				NM_178505.7	NP_848600	Q6ZUK4	TMM26_HUMAN	transmembrane protein 26	__UNKNOWN__
EIF4G2	Silent	1982	__UNKNOWN__	hg38	chr11	10808621	10808621	+	Intron	SNP	A	A	T			wt2	__UNKNOWN__	A	A	__UNKNOWN__	__UNKNOWN__	__UNKNOWN__	__UNKNOWN__	__UNKNOWN__	__UNKNOWN__	__UNKNOWN__	__UNKNOWN__	__UNKNOWN__	__UNKNOWN__	NA	NA	__UNKNOWN__	__UNKNOWN__	__UNKNOWN__	g.chr11:10808621A>T	ENST00000339995.10	-	NA		c.e1-84T>A			EIF4G2_ENST00000396525.6_Intron|EIF4G2_ENST00000525681.5_5'Flank|EIF4G2_ENST00000526148.5_5'Flank|AC116535.2_ENST00000499765.2_5'Flank	NM_001418.3	NP_001409.3			eukaryotic translation initiation factor 4 gamma 2	__UNKNOWN__
IGSF22	Silent	283284	__UNKNOWN__	hg38	chr11	18720363	18720364	+	Intron	INS	-	-	T	556414247		wt2	__UNKNOWN__	T	T	__UNKNOWN__	__UNKNOWN__	__UNKNOWN__	__UNKNOWN__	__UNKNOWN__	__UNKNOWN__	__UNKNOWN__	__UNKNOWN__	__UNKNOWN__	__UNKNOWN__	NA	NA	__UNKNOWN__	__UNKNOWN__	__UNKNOWN__	g.chr11:18720363_18720364insT	ENST00000513874.5	-	NA		c.e5+78G>AG			AC103974.1_ENST00000527285.1_RNA	NM_173588.3	NP_775859	Q8N9C0	IGS22_HUMAN	immunoglobulin superfamily member 22	__UNKNOWN__
NAT10	Silent	55226	__UNKNOWN__	hg38	chr11	34141322	34141323	+	Intron	DEL	CA	CA	-	66674391		wt2	__UNKNOWN__	-	-	__UNKNOWN__	__UNKNOWN__	__UNKNOWN__	__UNKNOWN__	__UNKNOWN__	__UNKNOWN__	__UNKNOWN__	__UNKNOWN__	__UNKNOWN__	__UNKNOWN__	NA	NA	__UNKNOWN__	__UNKNOWN__	__UNKNOWN__	g.chr11:34141322_34141323delCA	ENST00000257829.8	+	NA		c.e25+113TCA>T			NAT10_ENST00000531159.6_Intron|NAT10_ENST00000527971.5_Intron|NAT10_ENST00000615292.1_Intron	NM_024662.2	NP_078938	Q9H0A0	NAT10_HUMAN	N-acetyltransferase 10	__UNKNOWN__
CD6	Silent	923	__UNKNOWN__	hg38	chr11	61008061	61008061	+	Intron	SNP	G	G	A	894358411		wt2	__UNKNOWN__	G	G	__UNKNOWN__	__UNKNOWN__	__UNKNOWN__	__UNKNOWN__	__UNKNOWN__	__UNKNOWN__	__UNKNOWN__	__UNKNOWN__	__UNKNOWN__	__UNKNOWN__	NA	NA	__UNKNOWN__	__UNKNOWN__	__UNKNOWN__	g.chr11:61008061G>A	ENST00000313421.11	+	NA		c.e3+151G>A			CD6_ENST00000352009.9_Intron|CD6_ENST00000452451.6_Intron	NM_006725.4	NP_006716	P30203	CD6_HUMAN	CD6 molecule	__UNKNOWN__
ME3	Silent	10873	__UNKNOWN__	hg38	chr11	86487487	86487488	+	Intron	INS	-	-	T	770878662	byFrequency	wt2	__UNKNOWN__	T	T	__UNKNOWN__	__UNKNOWN__	__UNKNOWN__	__UNKNOWN__	__UNKNOWN__	__UNKNOWN__	__UNKNOWN__	__UNKNOWN__	__UNKNOWN__	__UNKNOWN__	NA	NA	__UNKNOWN__	__UNKNOWN__	__UNKNOWN__	g.chr11:86487487_86487488insT	ENST00000393324.7	-	NA		c.e6+47C>AC			ME3_ENST00000543262.5_Intron|ME3_ENST00000323418.10_Intron|AP001831.1_ENST00000524610.1_RNA	NM_001014811.1	NP_001338863.1	Q16798	MAON_HUMAN	malic enzyme 3	__UNKNOWN__
CDON	Silent	50937	__UNKNOWN__	hg38	chr11	126018717	126018717	+	Intron	SNP	T	T	C	112978541	byFrequency;by1000genomes	wt2	__UNKNOWN__	T	T	__UNKNOWN__	__UNKNOWN__	__UNKNOWN__	__UNKNOWN__	__UNKNOWN__	__UNKNOWN__	__UNKNOWN__	__UNKNOWN__	__UNKNOWN__	__UNKNOWN__	NA	NA	__UNKNOWN__	__UNKNOWN__	__UNKNOWN__	g.chr11:126018717T>C	ENST00000263577.11	-	NA		c.e5+244A>G			CDON_ENST00000392693.7_Intron	NM_016952.4	NP_058648	Q4KMG0	CDON_HUMAN	cell adhesion associated, oncogene regulated	__UNKNOWN__
SLC2A14	Silent	144195	__UNKNOWN__	hg38	chr12	7827294	7827294	+	Intron	SNP	G	G	T			wt2	__UNKNOWN__	G	G	__UNKNOWN__	__UNKNOWN__	__UNKNOWN__	__UNKNOWN__	__UNKNOWN__	__UNKNOWN__	__UNKNOWN__	__UNKNOWN__	__UNKNOWN__	__UNKNOWN__	NA	NA	__UNKNOWN__	__UNKNOWN__	__UNKNOWN__	g.chr12:7827294G>T	ENST00000543909.5	-	NA		c.e12-201C>A			SLC2A14_ENST00000396589.6_Intron|SLC2A14_ENST00000340749.9_Intron|SLC2A14_ENST00000431042.6_Intron|SLC2A14_ENST00000539924.5_Intron|SLC2A14_ENST00000535295.5_Intron|SLC2A14_ENST00000542505.5_Intron|SLC2A14_ENST00000616981.4_Intron|SLC2A14_ENST00000542546.5_Intron	NM_001286233.1	NP_001273162	Q8TDB8	GTR14_HUMAN	solute carrier family 2 member 14	__UNKNOWN__
PRPF40B	Silent	25766	__UNKNOWN__	hg38	chr12	49623386	49623386	+	5'Flank	SNP	T	T	G			wt2	__UNKNOWN__	T	T	__UNKNOWN__	__UNKNOWN__	__UNKNOWN__	__UNKNOWN__	__UNKNOWN__	__UNKNOWN__	__UNKNOWN__	__UNKNOWN__	__UNKNOWN__	__UNKNOWN__	NA	NA	__UNKNOWN__	__UNKNOWN__	__UNKNOWN__	g.chr12:49623386T>G	ENST00000261897.5	+	NA					PRPF40B_ENST00000548825.6_5'Flank	NM_012272.2	NP_036404	Q6NWY9	PR40B_HUMAN	pre-mRNA processing factor 40 homolog B	__UNKNOWN__
KRT83	Silent	3889	__UNKNOWN__	hg38	chr12	52316262	52316263	+	Intron	DEL	AC	AC	-	71866080		wt2	__UNKNOWN__	-	-	__UNKNOWN__	__UNKNOWN__	__UNKNOWN__	__UNKNOWN__	__UNKNOWN__	__UNKNOWN__	__UNKNOWN__	__UNKNOWN__	__UNKNOWN__	__UNKNOWN__	NA	NA	__UNKNOWN__	__UNKNOWN__	__UNKNOWN__	g.chr12:52316262_52316263delAC	ENST00000293670.3	-	NA		c.e7+148GTA>A				NM_002282.3	NP_002273	P78385	KRT83_HUMAN	keratin 83	__UNKNOWN__
MFSD5	Silent	84975	__UNKNOWN__	hg38	chr12	53252055	53252055	+	Intron	DEL	C	C	-			wt2	__UNKNOWN__	-	-	__UNKNOWN__	__UNKNOWN__	__UNKNOWN__	__UNKNOWN__	__UNKNOWN__	__UNKNOWN__	__UNKNOWN__	__UNKNOWN__	__UNKNOWN__	__UNKNOWN__	NA	NA	__UNKNOWN__	__UNKNOWN__	__UNKNOWN__	g.chr12:53252055delC	ENST00000534842.1	+	NA		c.e1+19GC>G			MFSD5_ENST00000329548.5_5'Flank	NM_001170790.1	NP_001164261	Q6N075	MFSD5_HUMAN	major facilitator superfamily domain containing 5	__UNKNOWN__
MFSD5	Silent	84975	__UNKNOWN__	hg38	chr12	53252058	53252059	+	Intron	DEL	GC	GC	-			wt2	__UNKNOWN__	-	-	__UNKNOWN__	__UNKNOWN__	__UNKNOWN__	__UNKNOWN__	__UNKNOWN__	__UNKNOWN__	__UNKNOWN__	__UNKNOWN__	__UNKNOWN__	__UNKNOWN__	NA	NA	__UNKNOWN__	__UNKNOWN__	__UNKNOWN__	g.chr12:53252058_53252059delGC	ENST00000534842.1	+	NA		c.e1+22GGC>G			MFSD5_ENST00000329548.5_5'Flank	NM_001170790.1	NP_001164261	Q6N075	MFSD5_HUMAN	major facilitator superfamily domain containing 5	__UNKNOWN__
KCNC2	Silent	3747	__UNKNOWN__	hg38	chr12	75208164	75208164	+	Intron	SNP	C	C	T			wt2	__UNKNOWN__	C	C	__UNKNOWN__	__UNKNOWN__	__UNKNOWN__	__UNKNOWN__	__UNKNOWN__	__UNKNOWN__	__UNKNOWN__	__UNKNOWN__	__UNKNOWN__	__UNKNOWN__	NA	NA	__UNKNOWN__	__UNKNOWN__	__UNKNOWN__	g.chr12:75208164C>T	ENST00000393288.2	-	NA		c.e2+162G>A			KCNC2_ENST00000540018.5_Intron|KCNC2_ENST00000549446.6_Intron|KCNC2_ENST00000350228.6_Intron|KCNC2_ENST00000298972.5_Intron|KCNC2_ENST00000548513.5_5'Flank|KCNC2_ENST00000550433.5_5'Flank			Q96PR1	KCNC2_HUMAN	potassium voltage-gated channel subfamily C member 2	__UNKNOWN__
DCN	Silent	1634	__UNKNOWN__	hg38	chr12	91157008	91157008	+	Intron	DEL	T	T	-	60125162|796178231		wt2	__UNKNOWN__	-	-	__UNKNOWN__	__UNKNOWN__	__UNKNOWN__	__UNKNOWN__	__UNKNOWN__	__UNKNOWN__	__UNKNOWN__	__UNKNOWN__	__UNKNOWN__	__UNKNOWN__	NA	NA	__UNKNOWN__	__UNKNOWN__	__UNKNOWN__	g.chr12:91157008delT	ENST00000052754.10	-	NA		c.e5-68AT>T			DCN_ENST00000552962.5_Intron|DCN_ENST00000547568.6_Intron|DCN_ENST00000420120.6_Intron|DCN_ENST00000441303.6_Intron|DCN_ENST00000456569.2_Intron|DCN_ENST00000393155.5_Intron|DCN_ENST00000425043.5_Intron	NM_001920.4	NP_001911	P07585	PGS2_HUMAN	decorin	__UNKNOWN__
TMEM116	Silent	89894	__UNKNOWN__	hg38	chr12	111991546	111991546	+	Intron	SNP	A	A	G			wt2	__UNKNOWN__	A	A	__UNKNOWN__	__UNKNOWN__	__UNKNOWN__	__UNKNOWN__	__UNKNOWN__	__UNKNOWN__	__UNKNOWN__	__UNKNOWN__	__UNKNOWN__	__UNKNOWN__	NA	NA	__UNKNOWN__	__UNKNOWN__	__UNKNOWN__	g.chr12:111991546A>G	ENST00000549537.6	-	NA		c.e3-212T>C			TMEM116_ENST00000550831.7_Intron|TMEM116_ENST00000552374.7_Intron|TMEM116_ENST00000355445.7_Intron|SLC25A3P2_ENST00000547720.1_5'Flank			Q8NCL8	TM116_HUMAN	transmembrane protein 116	__UNKNOWN__
CCDC62	Silent	84660	__UNKNOWN__	hg38	chr12	122806449	122806449	+	Intron	SNP	A	A	T			wt2	__UNKNOWN__	A	A	__UNKNOWN__	__UNKNOWN__	__UNKNOWN__	__UNKNOWN__	__UNKNOWN__	__UNKNOWN__	__UNKNOWN__	__UNKNOWN__	__UNKNOWN__	__UNKNOWN__	NA	NA	__UNKNOWN__	__UNKNOWN__	__UNKNOWN__	g.chr12:122806449A>T	ENST00000253079.11	+	NA		c.e10+154A>T			CCDC62_ENST00000537566.5_Intron|CCDC62_ENST00000392441.8_Intron|CCDC62_ENST00000392440.3_Intron	NM_201435.4	NP_958843	Q6P9F0	CCD62_HUMAN	coiled-coil domain containing 62	__UNKNOWN__
CCDC62	Silent	84660	__UNKNOWN__	hg38	chr12	122806453	122806453	+	Intron	SNP	C	C	G			wt2	__UNKNOWN__	C	C	__UNKNOWN__	__UNKNOWN__	__UNKNOWN__	__UNKNOWN__	__UNKNOWN__	__UNKNOWN__	__UNKNOWN__	__UNKNOWN__	__UNKNOWN__	__UNKNOWN__	NA	NA	__UNKNOWN__	__UNKNOWN__	__UNKNOWN__	g.chr12:122806453C>G	ENST00000253079.11	+	NA		c.e10+158C>G			CCDC62_ENST00000537566.5_Intron|CCDC62_ENST00000392441.8_Intron|CCDC62_ENST00000392440.3_Intron	NM_201435.4	NP_958843	Q6P9F0	CCD62_HUMAN	coiled-coil domain containing 62	__UNKNOWN__
IFT88	Silent	8100	__UNKNOWN__	hg38	chr13	20670821	20670821	+	Intron	DEL	T	T	-	773942195		wt2	__UNKNOWN__	-	-	__UNKNOWN__	__UNKNOWN__	__UNKNOWN__	__UNKNOWN__	__UNKNOWN__	__UNKNOWN__	__UNKNOWN__	__UNKNOWN__	__UNKNOWN__	__UNKNOWN__	NA	NA	__UNKNOWN__	__UNKNOWN__	__UNKNOWN__	g.chr13:20670821delT	ENST00000351808.9	+	NA		c.e24-153CT>C			IFT88_ENST00000319980.10_Intron	NM_006531.4	NP_006522	Q13099	IFT88_HUMAN	intraflagellar transport 88	__UNKNOWN__
ZDHHC20	Silent	253832	__UNKNOWN__	hg38	chr13	21375349	21375350	+	3'UTR	DEL	GT	GT	-	146716267		wt2	__UNKNOWN__	-	-	__UNKNOWN__	__UNKNOWN__	__UNKNOWN__	__UNKNOWN__	__UNKNOWN__	__UNKNOWN__	__UNKNOWN__	__UNKNOWN__	__UNKNOWN__	__UNKNOWN__	NA	NA	__UNKNOWN__	__UNKNOWN__	__UNKNOWN__	g.chr13:21375349_21375350delGT	ENST00000382466.7	-	12					ZDHHC20_ENST00000542645.5_3'UTR	NM_153251.3	NP_694983	Q5W0Z9	ZDH20_HUMAN	zinc finger DHHC-type containing 20	__UNKNOWN__
IPO5	Silent	3843	__UNKNOWN__	hg38	chr13	98012139	98012139	+	Intron	SNP	C	C	A			wt2	__UNKNOWN__	C	C	__UNKNOWN__	__UNKNOWN__	__UNKNOWN__	__UNKNOWN__	__UNKNOWN__	__UNKNOWN__	__UNKNOWN__	__UNKNOWN__	__UNKNOWN__	__UNKNOWN__	NA	NA	__UNKNOWN__	__UNKNOWN__	__UNKNOWN__	g.chr13:98012139C>A	ENST00000651721.2	+	NA		c.e21-107C>A			IPO5_ENST00000357602.7_Intron|IPO5_ENST00000490680.5_Intron|IPO5_ENST00000261574.10_Intron			O00410	IPO5_HUMAN	importin 5	__UNKNOWN__
CARS2	Silent	79587	__UNKNOWN__	hg38	chr13	110687679	110687679	+	Intron	DEL	A	A	-	375287344		wt2	__UNKNOWN__	-	-	__UNKNOWN__	__UNKNOWN__	__UNKNOWN__	__UNKNOWN__	__UNKNOWN__	__UNKNOWN__	__UNKNOWN__	__UNKNOWN__	__UNKNOWN__	__UNKNOWN__	NA	NA	__UNKNOWN__	__UNKNOWN__	__UNKNOWN__	g.chr13:110687679delA	ENST00000257347.9	-	NA		c.e5-43TG>G				NM_024537.3	NP_078813	Q9HA77	SYCM_HUMAN	cysteinyl-tRNA synthetase 2, mitochondrial	__UNKNOWN__
ING1	Silent	3621	__UNKNOWN__	hg38	chr13	110713874	110713874	+	5'UTR	SNP	A	A	C	1023950130		wt2	__UNKNOWN__	A	A	__UNKNOWN__	__UNKNOWN__	__UNKNOWN__	__UNKNOWN__	__UNKNOWN__	__UNKNOWN__	__UNKNOWN__	__UNKNOWN__	__UNKNOWN__	__UNKNOWN__	NA	NA	__UNKNOWN__	__UNKNOWN__	__UNKNOWN__	g.chr13:110713874A>C	ENST00000333219.9	+	1					ING1_ENST00000338450.7_Intron|ING1_ENST00000375775.3_Intron|ING1_ENST00000375774.3_5'Flank	NM_198219.2	NP_937862	Q9UK53	ING1_HUMAN	inhibitor of growth family member 1	__UNKNOWN__
ING1	Silent	3621	__UNKNOWN__	hg38	chr13	110713898	110713898	+	5'UTR	SNP	T	T	G			wt2	__UNKNOWN__	T	T	__UNKNOWN__	__UNKNOWN__	__UNKNOWN__	__UNKNOWN__	__UNKNOWN__	__UNKNOWN__	__UNKNOWN__	__UNKNOWN__	__UNKNOWN__	__UNKNOWN__	NA	NA	__UNKNOWN__	__UNKNOWN__	__UNKNOWN__	g.chr13:110713898T>G	ENST00000333219.9	+	1					ING1_ENST00000338450.7_Intron|ING1_ENST00000375775.3_Intron|ING1_ENST00000375774.3_5'Flank	NM_198219.2	NP_937862	Q9UK53	ING1_HUMAN	inhibitor of growth family member 1	__UNKNOWN__
AL589743.5	Silent	NA	__UNKNOWN__	hg38	chr14	19161802	19161802	+	RNA	SNP	C	C	G	28755880		wt2	__UNKNOWN__	C	C	__UNKNOWN__	__UNKNOWN__	__UNKNOWN__	__UNKNOWN__	__UNKNOWN__	__UNKNOWN__	__UNKNOWN__	__UNKNOWN__	__UNKNOWN__	__UNKNOWN__	NA	NA	__UNKNOWN__	__UNKNOWN__	__UNKNOWN__	g.chr14:19161802C>G	ENST00000645684.1	-	NA		c.e2+4861G>C									__UNKNOWN__
HAUS4	Silent	54930	__UNKNOWN__	hg38	chr14	22946782	22946782	+	Intron	DEL	T	T	-	549420937	byFrequency;by1000genomes	wt2	__UNKNOWN__	-	-	__UNKNOWN__	__UNKNOWN__	__UNKNOWN__	__UNKNOWN__	__UNKNOWN__	__UNKNOWN__	__UNKNOWN__	__UNKNOWN__	__UNKNOWN__	__UNKNOWN__	NA	NA	__UNKNOWN__	__UNKNOWN__	__UNKNOWN__	g.chr14:22946782delT	ENST00000206474.11	-	NA		c.e10+73AG>G			AL132780.3_ENST00000555074.1_Intron|HAUS4_ENST00000555986.5_Intron|HAUS4_ENST00000342454.12_Intron|HAUS4_ENST00000555367.5_Intron|HAUS4_ENST00000490506.5_Intron|HAUS4_ENST00000347758.6_Intron|HAUS4_ENST00000541587.5_Intron|AL132780.1_ENST00000668190.1_RNA			Q9H6D7	HAUS4_HUMAN	HAUS augmin like complex subunit 4	__UNKNOWN__
FOXA1	Silent	3169	__UNKNOWN__	hg38	chr14	37595004	37595004	+	5'UTR	SNP	A	A	C			wt2	__UNKNOWN__	A	A	__UNKNOWN__	__UNKNOWN__	__UNKNOWN__	__UNKNOWN__	__UNKNOWN__	__UNKNOWN__	__UNKNOWN__	__UNKNOWN__	__UNKNOWN__	__UNKNOWN__	NA	NA	__UNKNOWN__	__UNKNOWN__	__UNKNOWN__	g.chr14:37595004A>C	ENST00000250448.5	-	1						NM_004496.3	NP_004487	P55317	FOXA1_HUMAN	forkhead box A1	__UNKNOWN__
FOXA1	Silent	3169	__UNKNOWN__	hg38	chr14	37595016	37595016	+	5'UTR	SNP	A	A	C			wt2	__UNKNOWN__	A	A	__UNKNOWN__	__UNKNOWN__	__UNKNOWN__	__UNKNOWN__	__UNKNOWN__	__UNKNOWN__	__UNKNOWN__	__UNKNOWN__	__UNKNOWN__	__UNKNOWN__	NA	NA	__UNKNOWN__	__UNKNOWN__	__UNKNOWN__	g.chr14:37595016A>C	ENST00000250448.5	-	1						NM_004496.3	NP_004487	P55317	FOXA1_HUMAN	forkhead box A1	__UNKNOWN__
LGALS3	Silent	3958	__UNKNOWN__	hg38	chr14	55145289	55145289	+	3'UTR	DEL	A	A	-	750803823		wt2	__UNKNOWN__	-	-	__UNKNOWN__	__UNKNOWN__	__UNKNOWN__	__UNKNOWN__	__UNKNOWN__	__UNKNOWN__	__UNKNOWN__	__UNKNOWN__	__UNKNOWN__	__UNKNOWN__	NA	NA	__UNKNOWN__	__UNKNOWN__	__UNKNOWN__	g.chr14:55145289delA	ENST00000254301.14	+	6						NM_002306.3	NP_002297	P17931	LEG3_HUMAN	galectin 3	__UNKNOWN__
AC126603.1	Silent	NA	__UNKNOWN__	hg38	chr15	20252357	20252357	+	RNA	SNP	G	G	A	9328870		wt2	__UNKNOWN__	G	G	__UNKNOWN__	__UNKNOWN__	__UNKNOWN__	__UNKNOWN__	__UNKNOWN__	__UNKNOWN__	__UNKNOWN__	__UNKNOWN__	__UNKNOWN__	__UNKNOWN__	NA	NA	__UNKNOWN__	__UNKNOWN__	__UNKNOWN__	g.chr15:20252357G>A	ENST00000557586.1	-	NA		c.e6+227C>T									__UNKNOWN__
AC126603.1	Silent	NA	__UNKNOWN__	hg38	chr15	20257687	20257687	+	RNA	SNP	G	G	A	12442419	by1000genomes	wt2	__UNKNOWN__	G	G	__UNKNOWN__	__UNKNOWN__	__UNKNOWN__	__UNKNOWN__	__UNKNOWN__	__UNKNOWN__	__UNKNOWN__	__UNKNOWN__	__UNKNOWN__	__UNKNOWN__	NA	NA	__UNKNOWN__	__UNKNOWN__	__UNKNOWN__	g.chr15:20257687G>A	ENST00000557586.1	-	NA		c.e5+236C>T									__UNKNOWN__
ABCB10P1	Silent	56476	__UNKNOWN__	hg38	chr15	23180081	23180081	+	RNA	SNP	G	G	T	530402028		wt2	__UNKNOWN__	G	G	__UNKNOWN__	__UNKNOWN__	__UNKNOWN__	__UNKNOWN__	__UNKNOWN__	__UNKNOWN__	__UNKNOWN__	__UNKNOWN__	__UNKNOWN__	__UNKNOWN__	NA	NA	__UNKNOWN__	__UNKNOWN__	__UNKNOWN__	g.chr15:23180081G>T	ENST00000614297.1	+	NA		c.e1+212G>T								ATP binding cassette subfamily B member 10 pseudogene 1	__UNKNOWN__
GOLGA8UP	Silent	100507067	__UNKNOWN__	hg38	chr15	30800276	30800276	+	RNA	SNP	G	G	C	544243262	byFrequency;by1000genomes	wt2	__UNKNOWN__	G	G	__UNKNOWN__	__UNKNOWN__	__UNKNOWN__	__UNKNOWN__	__UNKNOWN__	__UNKNOWN__	__UNKNOWN__	__UNKNOWN__	__UNKNOWN__	__UNKNOWN__	NA	NA	__UNKNOWN__	__UNKNOWN__	__UNKNOWN__	g.chr15:30800276G>C	ENST00000527159.2	+	NA		c.e14+168G>C			RN7SL82P_ENST00000611435.1_RNA					golgin A8 family member U, pseudogene	__UNKNOWN__
AQR	Silent	9716	__UNKNOWN__	hg38	chr15	34870977	34870977	+	Intron	SNP	T	T	C	75777679	byFrequency;by1000genomes	wt2	__UNKNOWN__	T	T	__UNKNOWN__	__UNKNOWN__	__UNKNOWN__	__UNKNOWN__	__UNKNOWN__	__UNKNOWN__	__UNKNOWN__	__UNKNOWN__	__UNKNOWN__	__UNKNOWN__	NA	NA	__UNKNOWN__	__UNKNOWN__	__UNKNOWN__	g.chr15:34870977T>C	ENST00000156471.10	-	NA		c.e31+55A>G				NM_014691.2	NP_055506	O60306	AQR_HUMAN	aquarius intron-binding spliceosomal factor	__UNKNOWN__
PDIA3	Silent	2923	__UNKNOWN__	hg38	chr15	43746265	43746265	+	5'Flank	SNP	C	C	A	7174732	byFrequency;by1000genomes	wt2	__UNKNOWN__	C	C	__UNKNOWN__	__UNKNOWN__	__UNKNOWN__	__UNKNOWN__	__UNKNOWN__	__UNKNOWN__	__UNKNOWN__	__UNKNOWN__	__UNKNOWN__	__UNKNOWN__	NA	NA	__UNKNOWN__	__UNKNOWN__	__UNKNOWN__	g.chr15:43746265C>A	ENST00000300289.10	+	NA					CATSPER2P1_ENST00000429276.1_RNA|CATSPER2P1_ENST00000439564.5_5'Flank	NM_005313.4	NP_005304	P30101	PDIA3_HUMAN	protein disulfide isomerase family A member 3	__UNKNOWN__
PRTG	Silent	283659	__UNKNOWN__	hg38	chr15	55628587	55628587	+	Intron	SNP	G	G	T			wt2	__UNKNOWN__	G	G	__UNKNOWN__	__UNKNOWN__	__UNKNOWN__	__UNKNOWN__	__UNKNOWN__	__UNKNOWN__	__UNKNOWN__	__UNKNOWN__	__UNKNOWN__	__UNKNOWN__	NA	NA	__UNKNOWN__	__UNKNOWN__	__UNKNOWN__	g.chr15:55628587G>T	ENST00000389286.9	-	NA		c.e16-235C>A				NM_173814.5	NP_776175			protogenin	__UNKNOWN__
SKOR1	Silent	390598	__UNKNOWN__	hg38	chr15	67828995	67828995	+	Intron	SNP	T	T	A			wt2	__UNKNOWN__	T	T	__UNKNOWN__	__UNKNOWN__	__UNKNOWN__	__UNKNOWN__	__UNKNOWN__	__UNKNOWN__	__UNKNOWN__	__UNKNOWN__	__UNKNOWN__	__UNKNOWN__	NA	NA	__UNKNOWN__	__UNKNOWN__	__UNKNOWN__	g.chr15:67828995T>A	ENST00000380035.3	+	NA		c.e3-184T>A			SKOR1_ENST00000554054.5_Intron|SKOR1_ENST00000554240.5_Intron|SKOR1_ENST00000341418.10_Intron|AC009292.2_ENST00000558889.5_5'Flank			P84550	SKOR1_HUMAN	SKI family transcriptional corepressor 1	__UNKNOWN__
PKM	Silent	5315	__UNKNOWN__	hg38	chr15	72218671	72218671	+	Intron	SNP	T	T	A			wt2	__UNKNOWN__	T	T	__UNKNOWN__	__UNKNOWN__	__UNKNOWN__	__UNKNOWN__	__UNKNOWN__	__UNKNOWN__	__UNKNOWN__	__UNKNOWN__	__UNKNOWN__	__UNKNOWN__	NA	NA	__UNKNOWN__	__UNKNOWN__	__UNKNOWN__	g.chr15:72218671T>A	ENST00000319622.10	-	NA		c.e2-273A>T			PKM_ENST00000565154.5_Intron|PKM_ENST00000568459.5_Intron|PKM_ENST00000565184.5_Intron|PKM_ENST00000335181.10_Intron|PKM_ENST00000449901.6_Intron|PKM_ENST00000389093.7_Intron|PKM_ENST00000568883.5_Intron	NM_182471.3	NP_872271	P14618	KPYM_HUMAN	pyruvate kinase M1/2	__UNKNOWN__
NOMO1	Silent	23420	__UNKNOWN__	hg38	chr16	14841335	14841335	+	Intron	SNP	A	A	T			wt2	__UNKNOWN__	A	A	__UNKNOWN__	__UNKNOWN__	__UNKNOWN__	__UNKNOWN__	__UNKNOWN__	__UNKNOWN__	__UNKNOWN__	__UNKNOWN__	__UNKNOWN__	__UNKNOWN__	NA	NA	__UNKNOWN__	__UNKNOWN__	__UNKNOWN__	g.chr16:14841335A>T	ENST00000287667.12	+	NA		c.e3-27A>T			NOMO1_ENST00000620755.4_Intron|NOMO1_ENST00000610363.4_Intron	NM_014287.3	NP_055102	Q15155	NOMO1_HUMAN	NODAL modulator 1	__UNKNOWN__
Unknown	Silent	NA	__UNKNOWN__	hg38	chr16	34592824	34592824	+	IGR	SNP	G	G	A			wt2	__UNKNOWN__	G	G	__UNKNOWN__	__UNKNOWN__	__UNKNOWN__	__UNKNOWN__	__UNKNOWN__	__UNKNOWN__	__UNKNOWN__	__UNKNOWN__	__UNKNOWN__	__UNKNOWN__	NA	NA	__UNKNOWN__	__UNKNOWN__	__UNKNOWN__	g.chr16:34592824G>A	no_transcript		NA											__UNKNOWN__
Unknown	Silent	NA	__UNKNOWN__	hg38	chr16	46400890	46400890	+	IGR	SNP	C	C	G	1322297548		wt2	__UNKNOWN__	C	C	__UNKNOWN__	__UNKNOWN__	__UNKNOWN__	__UNKNOWN__	__UNKNOWN__	__UNKNOWN__	__UNKNOWN__	__UNKNOWN__	__UNKNOWN__	__UNKNOWN__	NA	NA	__UNKNOWN__	__UNKNOWN__	__UNKNOWN__	g.chr16:46400890C>G	no_transcript		NA											__UNKNOWN__
CES1P1	Silent	51716	__UNKNOWN__	hg38	chr16	55776924	55776924	+	RNA	SNP	A	A	C	77976572	byFrequency;by1000genomes	wt2	__UNKNOWN__	A	A	__UNKNOWN__	__UNKNOWN__	__UNKNOWN__	__UNKNOWN__	__UNKNOWN__	__UNKNOWN__	__UNKNOWN__	__UNKNOWN__	__UNKNOWN__	__UNKNOWN__	NA	NA	__UNKNOWN__	__UNKNOWN__	__UNKNOWN__	g.chr16:55776924A>C	ENST00000421606.6	+	NA		c.e7+29A>C						Q9UKY3	CES1P_HUMAN	carboxylesterase 1 pseudogene 1	__UNKNOWN__
CES3	Silent	23491	__UNKNOWN__	hg38	chr16	66962846	66962846	+	Intron	SNP	A	A	C			wt2	__UNKNOWN__	A	A	__UNKNOWN__	__UNKNOWN__	__UNKNOWN__	__UNKNOWN__	__UNKNOWN__	__UNKNOWN__	__UNKNOWN__	__UNKNOWN__	__UNKNOWN__	__UNKNOWN__	NA	NA	__UNKNOWN__	__UNKNOWN__	__UNKNOWN__	g.chr16:66962846A>C	ENST00000303334.9	+	NA		c.e2-333A>C			CES3_ENST00000394037.5_Intron|CES3_ENST00000543856.1_5'Flank|AC009084.1_ENST00000566869.1_RNA	NM_024922.5	NP_079198	Q6UWW8	EST3_HUMAN	carboxylesterase 3	__UNKNOWN__
CES3	Silent	23491	__UNKNOWN__	hg38	chr16	66962859	66962859	+	Intron	SNP	T	T	A			wt2	__UNKNOWN__	T	T	__UNKNOWN__	__UNKNOWN__	__UNKNOWN__	__UNKNOWN__	__UNKNOWN__	__UNKNOWN__	__UNKNOWN__	__UNKNOWN__	__UNKNOWN__	__UNKNOWN__	NA	NA	__UNKNOWN__	__UNKNOWN__	__UNKNOWN__	g.chr16:66962859T>A	ENST00000303334.9	+	NA		c.e2-320T>A			CES3_ENST00000394037.5_Intron|CES3_ENST00000543856.1_5'Flank|AC009084.1_ENST00000566869.1_RNA	NM_024922.5	NP_079198	Q6UWW8	EST3_HUMAN	carboxylesterase 3	__UNKNOWN__
MARVELD3	Silent	91862	__UNKNOWN__	hg38	chr16	71629642	71629643	+	Intron	INS	-	-	A	769208528|869265385		wt2	__UNKNOWN__	A	A	__UNKNOWN__	__UNKNOWN__	__UNKNOWN__	__UNKNOWN__	__UNKNOWN__	__UNKNOWN__	__UNKNOWN__	__UNKNOWN__	__UNKNOWN__	__UNKNOWN__	NA	NA	__UNKNOWN__	__UNKNOWN__	__UNKNOWN__	g.chr16:71629642_71629643insA	ENST00000268485.7	+	NA		c.e2+148T>TA			MARVELD3_ENST00000567566.1_3'UTR|MARVELD3_ENST00000299952.4_Intron|MARVELD3_ENST00000565261.1_Intron|MARVELD3_ENST00000567501.1_Intron|AC009097.2_ENST00000562763.1_5'Flank	NM_052858.5	NP_443090	Q96A59	MALD3_HUMAN	MARVEL domain containing 3	__UNKNOWN__
MLYCD	Silent	23417	__UNKNOWN__	hg38	chr16	83908376	83908376	+	Intron	DEL	T	T	-	558316423		wt2	__UNKNOWN__	-	-	__UNKNOWN__	__UNKNOWN__	__UNKNOWN__	__UNKNOWN__	__UNKNOWN__	__UNKNOWN__	__UNKNOWN__	__UNKNOWN__	__UNKNOWN__	__UNKNOWN__	NA	NA	__UNKNOWN__	__UNKNOWN__	__UNKNOWN__	g.chr16:83908376delT	ENST00000262430.6	+	NA		c.e3+93CT>C				NM_012213.2	NP_036345	O95822	DCMC_HUMAN	malonyl-CoA decarboxylase	__UNKNOWN__
ASGR1	Silent	432	__UNKNOWN__	hg38	chr17	7176793	7176796	+	Intron	DEL	CACA	CACA	-	1206659971		wt2	__UNKNOWN__	-	-	__UNKNOWN__	__UNKNOWN__	__UNKNOWN__	__UNKNOWN__	__UNKNOWN__	__UNKNOWN__	__UNKNOWN__	__UNKNOWN__	__UNKNOWN__	__UNKNOWN__	NA	NA	__UNKNOWN__	__UNKNOWN__	__UNKNOWN__	g.chr17:7176793_7176796delCACA	ENST00000269299.8	-	NA		c.e5-38TGTGA>A			ASGR1_ENST00000574388.5_Intron|ASGR1_ENST00000380920.8_Intron|ASGR1_ENST00000572879.5_Intron|ASGR1_ENST00000619926.4_Intron	NM_001671.4	NP_001662	P07306	ASGR1_HUMAN	asialoglycoprotein receptor 1	__UNKNOWN__
TBC1D3P4	Silent	100631253	__UNKNOWN__	hg38	chr17	18400694	18400694	+	RNA	DEL	G	G	-	199715496	byFrequency;by1000genomes	wt2	__UNKNOWN__	-	-	__UNKNOWN__	__UNKNOWN__	__UNKNOWN__	__UNKNOWN__	__UNKNOWN__	__UNKNOWN__	__UNKNOWN__	__UNKNOWN__	__UNKNOWN__	__UNKNOWN__	NA	NA	__UNKNOWN__	__UNKNOWN__	__UNKNOWN__	g.chr17:18400694delG	ENST00000338790.4	+	NA		c.e12-116TG>T								TBC1 domain family member 3 pseudogene 4	__UNKNOWN__
Unknown	Silent	NA	__UNKNOWN__	hg38	chr17	26603857	26603857	+	IGR	SNP	A	A	G	879077485		wt2	__UNKNOWN__	A	A	__UNKNOWN__	__UNKNOWN__	__UNKNOWN__	__UNKNOWN__	__UNKNOWN__	__UNKNOWN__	__UNKNOWN__	__UNKNOWN__	__UNKNOWN__	__UNKNOWN__	NA	NA	__UNKNOWN__	__UNKNOWN__	__UNKNOWN__	g.chr17:26603857A>G	no_transcript		NA											__UNKNOWN__
NLK	Silent	51701	__UNKNOWN__	hg38	chr17	28042805	28042805	+	5'UTR	SNP	C	C	A			wt2	__UNKNOWN__	C	C	__UNKNOWN__	__UNKNOWN__	__UNKNOWN__	__UNKNOWN__	__UNKNOWN__	__UNKNOWN__	__UNKNOWN__	__UNKNOWN__	__UNKNOWN__	__UNKNOWN__	NA	NA	__UNKNOWN__	__UNKNOWN__	__UNKNOWN__	g.chr17:28042805C>A	ENST00000407008.8	+	1					NLK_ENST00000582037.2_5'Flank	NM_016231.4	NP_057315	Q9UBE8	NLK_HUMAN	nemo like kinase	__UNKNOWN__
UTP6	Silent	55813	__UNKNOWN__	hg38	chr17	31865585	31865585	+	Intron	SNP	G	G	T			wt2	__UNKNOWN__	G	G	__UNKNOWN__	__UNKNOWN__	__UNKNOWN__	__UNKNOWN__	__UNKNOWN__	__UNKNOWN__	__UNKNOWN__	__UNKNOWN__	__UNKNOWN__	__UNKNOWN__	NA	NA	__UNKNOWN__	__UNKNOWN__	__UNKNOWN__	g.chr17:31865585G>T	ENST00000261708.9	-	NA		c.e18+147C>A				NM_018428.2	NP_060898	Q9NYH9	UTP6_HUMAN	UTP6, small subunit processome component	__UNKNOWN__
AC090616.2	Silent	NA	__UNKNOWN__	hg38	chr17	32092051	32092052	+	RNA	INS	-	-	CA	1218404912		wt2	__UNKNOWN__	CA	CA	__UNKNOWN__	__UNKNOWN__	__UNKNOWN__	__UNKNOWN__	__UNKNOWN__	__UNKNOWN__	__UNKNOWN__	__UNKNOWN__	__UNKNOWN__	__UNKNOWN__	NA	NA	__UNKNOWN__	__UNKNOWN__	__UNKNOWN__	g.chr17:32092051_32092052insCA	ENST00000358484.4	+	NA		c.e2-3011G>GCA			AC090616.5_ENST00000581225.5_RNA|AC090616.5_ENST00000582111.2_RNA|AC090616.2_ENST00000584248.1_5'Flank						__UNKNOWN__
CDC6	Silent	990	__UNKNOWN__	hg38	chr17	40295487	40295488	+	Intron	INS	-	-	A	775874580|540753983		wt2	__UNKNOWN__	A	A	__UNKNOWN__	__UNKNOWN__	__UNKNOWN__	__UNKNOWN__	__UNKNOWN__	__UNKNOWN__	__UNKNOWN__	__UNKNOWN__	__UNKNOWN__	__UNKNOWN__	NA	NA	__UNKNOWN__	__UNKNOWN__	__UNKNOWN__	g.chr17:40295487_40295488insA	ENST00000209728.9	+	NA		c.e8+31T>TA			CDC6_ENST00000649662.1_Intron	NM_001254.3	NP_001245	Q99741	CDC6_HUMAN	cell division cycle 6	__UNKNOWN__
GFAP	Silent	2670	__UNKNOWN__	hg38	chr17	44914366	44914367	+	Intron	DEL	CA	CA	-	770934043		wt2	__UNKNOWN__	-	-	__UNKNOWN__	__UNKNOWN__	__UNKNOWN__	__UNKNOWN__	__UNKNOWN__	__UNKNOWN__	__UNKNOWN__	__UNKNOWN__	__UNKNOWN__	__UNKNOWN__	NA	NA	__UNKNOWN__	__UNKNOWN__	__UNKNOWN__	g.chr17:44914366_44914367delCA	ENST00000588735.3	-	NA		c.e2+277TGC>C			GFAP_ENST00000435360.7_Intron|GFAP_ENST00000253408.10_Intron|GFAP_ENST00000638281.1_Intron|GFAP_ENST00000639277.1_Intron	NM_002055.4	NP_002046	P14136	GFAP_HUMAN	glial fibrillary acidic protein	__UNKNOWN__
MYL4	Silent	4635	__UNKNOWN__	hg38	chr17	47209246	47209246	+	Intron	SNP	T	T	G			wt2	__UNKNOWN__	T	T	__UNKNOWN__	__UNKNOWN__	__UNKNOWN__	__UNKNOWN__	__UNKNOWN__	__UNKNOWN__	__UNKNOWN__	__UNKNOWN__	__UNKNOWN__	__UNKNOWN__	NA	NA	__UNKNOWN__	__UNKNOWN__	__UNKNOWN__	g.chr17:47209246T>G	ENST00000572316.5	+	NA		c.e2-143T>G			MYL4_ENST00000354968.5_Intron|MYL4_ENST00000393450.5_5'Flank			P12829	MYL4_HUMAN	myosin light chain 4	__UNKNOWN__
SBNO2	Silent	22904	__UNKNOWN__	hg38	chr19	1120184	1120184	+	Intron	SNP	A	A	T			wt2	__UNKNOWN__	A	A	__UNKNOWN__	__UNKNOWN__	__UNKNOWN__	__UNKNOWN__	__UNKNOWN__	__UNKNOWN__	__UNKNOWN__	__UNKNOWN__	__UNKNOWN__	__UNKNOWN__	NA	NA	__UNKNOWN__	__UNKNOWN__	__UNKNOWN__	g.chr19:1120184A>T	ENST00000587024.5	-	NA		c.e12+161T>A			SBNO2_ENST00000361757.8_Intron|SBNO2_ENST00000438103.6_Intron			Q9Y2G9	SBNO2_HUMAN	strawberry notch homolog 2	__UNKNOWN__
RFX2	Silent	5990	__UNKNOWN__	hg38	chr19	6008376	6008376	+	Intron	DEL	T	T	-	112977122		wt2	__UNKNOWN__	-	-	__UNKNOWN__	__UNKNOWN__	__UNKNOWN__	__UNKNOWN__	__UNKNOWN__	__UNKNOWN__	__UNKNOWN__	__UNKNOWN__	__UNKNOWN__	__UNKNOWN__	NA	NA	__UNKNOWN__	__UNKNOWN__	__UNKNOWN__	g.chr19:6008376delT	ENST00000303657.10	-	NA		c.e10+151AG>G			RFX2_ENST00000359161.7_Intron|RFX2_ENST00000592546.5_Intron|AC011444.1_ENST00000587836.1_RNA	NM_000635.3	NP_000626	P48378	RFX2_HUMAN	regulatory factor X2	__UNKNOWN__
GTF2F1	Silent	2962	__UNKNOWN__	hg38	chr19	6392297	6392297	+	Intron	SNP	G	G	A	555776070	byFrequency;by1000genomes	wt2	__UNKNOWN__	G	G	__UNKNOWN__	__UNKNOWN__	__UNKNOWN__	__UNKNOWN__	__UNKNOWN__	__UNKNOWN__	__UNKNOWN__	__UNKNOWN__	__UNKNOWN__	__UNKNOWN__	NA	NA	__UNKNOWN__	__UNKNOWN__	__UNKNOWN__	g.chr19:6392297G>A	ENST00000394456.10	-	NA		c.e3+323C>T			AC011491.1_ENST00000596254.1_5'Flank|AC011491.2_ENST00000599584.1_5'Flank|MIR6885_ENST00000612241.1_5'Flank|AC011491.1_ENST00000637688.2_5'Flank	NM_002096.2	NP_002087	P35269	T2FA_HUMAN	general transcription factor IIF subunit 1	__UNKNOWN__
INSR	Silent	3643	__UNKNOWN__	hg38	chr19	7184061	7184062	+	Intron	DEL	AA	AA	-			wt2	__UNKNOWN__	-	-	__UNKNOWN__	__UNKNOWN__	__UNKNOWN__	__UNKNOWN__	__UNKNOWN__	__UNKNOWN__	__UNKNOWN__	__UNKNOWN__	__UNKNOWN__	__UNKNOWN__	NA	NA	__UNKNOWN__	__UNKNOWN__	__UNKNOWN__	g.chr19:7184061_7184062delAA	ENST00000302850.10	-	NA		c.e3-256TTG>G			INSR_ENST00000341500.9_Intron	NM_000208.3	NP_000199	P06213	INSR_HUMAN	insulin receptor	__UNKNOWN__
TIMM44	Silent	10469	__UNKNOWN__	hg38	chr19	7941302	7941302	+	Intron	DEL	T	T	-	373554761		wt2	__UNKNOWN__	-	-	__UNKNOWN__	__UNKNOWN__	__UNKNOWN__	__UNKNOWN__	__UNKNOWN__	__UNKNOWN__	__UNKNOWN__	__UNKNOWN__	__UNKNOWN__	__UNKNOWN__	NA	NA	__UNKNOWN__	__UNKNOWN__	__UNKNOWN__	g.chr19:7941302delT	ENST00000270538.8	-	NA		c.e2+104AT>T			AC010336.8_ENST00000652364.1_5'Flank	NM_006351.3	NP_006342	O43615	TIM44_HUMAN	translocase of inner mitochondrial membrane 44	__UNKNOWN__
DOCK6	Silent	57572	__UNKNOWN__	hg38	chr19	11246071	11246072	+	Intron	INS	-	-	T	1169015163		wt2	__UNKNOWN__	T	T	__UNKNOWN__	__UNKNOWN__	__UNKNOWN__	__UNKNOWN__	__UNKNOWN__	__UNKNOWN__	__UNKNOWN__	__UNKNOWN__	__UNKNOWN__	__UNKNOWN__	NA	NA	__UNKNOWN__	__UNKNOWN__	__UNKNOWN__	g.chr19:11246071_11246072insT	ENST00000294618.12	-	NA		c.e8+193C>AC				NM_020812.3	NP_065863	Q96HP0	DOCK6_HUMAN	dedicator of cytokinesis 6	__UNKNOWN__
GPATCH1	Silent	55094	__UNKNOWN__	hg38	chr19	33110273	33110274	+	Intron	DNP	TT	TT	GG			wt2	__UNKNOWN__	TT	TT	__UNKNOWN__	__UNKNOWN__	__UNKNOWN__	__UNKNOWN__	__UNKNOWN__	__UNKNOWN__	__UNKNOWN__	__UNKNOWN__	__UNKNOWN__	__UNKNOWN__	NA	NA	__UNKNOWN__	__UNKNOWN__	__UNKNOWN__	g.chr19:33110273_33110274TT>GG	ENST00000170564.7	+	NA		c.e11+257TT>GG				NM_018025.2	NP_060495	Q9BRR8	GPTC1_HUMAN	G-patch domain containing 1	__UNKNOWN__
KIAA0355	Silent	9710	__UNKNOWN__	hg38	chr19	34300458	34300458	+	5'UTR	SNP	C	C	A			wt2	__UNKNOWN__	C	C	__UNKNOWN__	__UNKNOWN__	__UNKNOWN__	__UNKNOWN__	__UNKNOWN__	__UNKNOWN__	__UNKNOWN__	__UNKNOWN__	__UNKNOWN__	__UNKNOWN__	NA	NA	__UNKNOWN__	__UNKNOWN__	__UNKNOWN__	g.chr19:34300458C>A	ENST00000299505.7	+	2					RPL29P33_ENST00000587474.1_5'Flank	NM_014686.3	NP_055501	O15063	K0355_HUMAN	KIAA0355	__UNKNOWN__
FXYD7	Silent	53822	__UNKNOWN__	hg38	chr19	35143231	35143231	+	5'Flank	SNP	A	A	C			wt2	__UNKNOWN__	A	A	__UNKNOWN__	__UNKNOWN__	__UNKNOWN__	__UNKNOWN__	__UNKNOWN__	__UNKNOWN__	__UNKNOWN__	__UNKNOWN__	__UNKNOWN__	__UNKNOWN__	NA	NA	__UNKNOWN__	__UNKNOWN__	__UNKNOWN__	g.chr19:35143231A>C	ENST00000270310.7	+	NA					FXYD7_ENST00000586063.5_5'Flank|FXYD7_ENST00000588265.1_5'Flank|AC020907.2_ENST00000586871.5_RNA|AC020907.5_ENST00000624372.1_5'Flank	NM_022006.1	NP_071289	P58549	FXYD7_HUMAN	FXYD domain containing ion transport regulator 7	__UNKNOWN__
PLAUR	Silent	5329	__UNKNOWN__	hg38	chr19	43649384	43649384	+	Intron	SNP	G	G	T			wt2	__UNKNOWN__	G	G	__UNKNOWN__	__UNKNOWN__	__UNKNOWN__	__UNKNOWN__	__UNKNOWN__	__UNKNOWN__	__UNKNOWN__	__UNKNOWN__	__UNKNOWN__	__UNKNOWN__	NA	NA	__UNKNOWN__	__UNKNOWN__	__UNKNOWN__	g.chr19:43649384G>T	ENST00000601723.5	-	NA		c.e6+241C>A			PLAUR_ENST00000340093.8_Intron|PLAUR_ENST00000221264.8_Intron|PLAUR_ENST00000339082.7_Intron	NM_001301037.1	NP_001287966	Q03405	UPAR_HUMAN	plasminogen activator, urokinase receptor	__UNKNOWN__
PLAUR	Silent	5329	__UNKNOWN__	hg38	chr19	43669850	43669850	+	Intron	SNP	G	G	T			wt2	__UNKNOWN__	G	G	__UNKNOWN__	__UNKNOWN__	__UNKNOWN__	__UNKNOWN__	__UNKNOWN__	__UNKNOWN__	__UNKNOWN__	__UNKNOWN__	__UNKNOWN__	__UNKNOWN__	NA	NA	__UNKNOWN__	__UNKNOWN__	__UNKNOWN__	g.chr19:43669850G>T	ENST00000601723.5	-	NA		c.e1-216C>A			PLAUR_ENST00000340093.8_Intron|PLAUR_ENST00000221264.8_Intron|PLAUR_ENST00000339082.7_Intron	NM_001301037.1	NP_001287966	Q03405	UPAR_HUMAN	plasminogen activator, urokinase receptor	__UNKNOWN__
NOP53	Silent	29997	__UNKNOWN__	hg38	chr19	47755127	47755127	+	Intron	SNP	T	T	G			wt2	__UNKNOWN__	T	T	__UNKNOWN__	__UNKNOWN__	__UNKNOWN__	__UNKNOWN__	__UNKNOWN__	__UNKNOWN__	__UNKNOWN__	__UNKNOWN__	__UNKNOWN__	__UNKNOWN__	NA	NA	__UNKNOWN__	__UNKNOWN__	__UNKNOWN__	g.chr19:47755127T>G	ENST00000246802.10	+	NA		c.e9-221T>G			SNORD23_ENST00000408876.1_5'Flank	NM_015710.4	NP_056525			NOP53 ribosome biogenesis factor	__UNKNOWN__
LIG1	Silent	3978	__UNKNOWN__	hg38	chr19	48140170	48140170	+	Intron	SNP	A	A	C			wt2	__UNKNOWN__	A	A	__UNKNOWN__	__UNKNOWN__	__UNKNOWN__	__UNKNOWN__	__UNKNOWN__	__UNKNOWN__	__UNKNOWN__	__UNKNOWN__	__UNKNOWN__	__UNKNOWN__	NA	NA	__UNKNOWN__	__UNKNOWN__	__UNKNOWN__	g.chr19:48140170A>C	ENST00000263274.12	-	NA		c.e12+27T>G			LIG1_ENST00000427526.6_Intron|LIG1_ENST00000536218.5_Intron|LIG1_ENST00000613670.4_Intron	NM_001320970.1	NP_001307899.1	P18858	DNLI1_HUMAN	DNA ligase 1	__UNKNOWN__
SIRPB3P	Silent	100652885	__UNKNOWN__	hg38	chr20	1671323	1671323	+	RNA	SNP	G	G	A	3818168	byFrequency;by1000genomes	wt2	__UNKNOWN__	G	G	__UNKNOWN__	__UNKNOWN__	__UNKNOWN__	__UNKNOWN__	__UNKNOWN__	__UNKNOWN__	__UNKNOWN__	__UNKNOWN__	__UNKNOWN__	__UNKNOWN__	NA	NA	__UNKNOWN__	__UNKNOWN__	__UNKNOWN__	g.chr20:1671323G>A	ENST00000340424.4	-	NA		c.e3+126C>T								signal regulatory protein beta 3, pseudogene	__UNKNOWN__
Unknown	Silent	NA	__UNKNOWN__	hg38	chr20	29327574	29327575	+	IGR	DNP	CG	CG	TC			wt2	__UNKNOWN__	CG	CG	__UNKNOWN__	__UNKNOWN__	__UNKNOWN__	__UNKNOWN__	__UNKNOWN__	__UNKNOWN__	__UNKNOWN__	__UNKNOWN__	__UNKNOWN__	__UNKNOWN__	NA	NA	__UNKNOWN__	__UNKNOWN__	__UNKNOWN__	g.chr20:29327574_29327575CG>TC	no_transcript		NA											__UNKNOWN__
Unknown	Silent	NA	__UNKNOWN__	hg38	chr20	30865483	30865483	+	IGR	SNP	G	G	A	1192304783		wt2	__UNKNOWN__	G	G	__UNKNOWN__	__UNKNOWN__	__UNKNOWN__	__UNKNOWN__	__UNKNOWN__	__UNKNOWN__	__UNKNOWN__	__UNKNOWN__	__UNKNOWN__	__UNKNOWN__	NA	NA	__UNKNOWN__	__UNKNOWN__	__UNKNOWN__	g.chr20:30865483G>A	no_transcript		NA											__UNKNOWN__
LSM14B	Silent	149986	__UNKNOWN__	hg38	chr20	62124882	62124883	+	Intron	INS	-	-	T	532293634	byFrequency;by1000genomes	wt2	__UNKNOWN__	T	T	__UNKNOWN__	__UNKNOWN__	__UNKNOWN__	__UNKNOWN__	__UNKNOWN__	__UNKNOWN__	__UNKNOWN__	__UNKNOWN__	__UNKNOWN__	__UNKNOWN__	NA	NA	__UNKNOWN__	__UNKNOWN__	__UNKNOWN__	g.chr20:62124882_62124883insT	ENST00000279068.11	+	NA		c.e2+102C>CT			LSM14B_ENST00000370915.5_Intron	NM_144703.2	NP_653304	Q9BX40	LS14B_HUMAN	LSM family member 14B	__UNKNOWN__
COL9A3	Silent	1299	__UNKNOWN__	hg38	chr20	62832689	62832689	+	Intron	SNP	T	T	A			wt2	__UNKNOWN__	T	T	__UNKNOWN__	__UNKNOWN__	__UNKNOWN__	__UNKNOWN__	__UNKNOWN__	__UNKNOWN__	__UNKNOWN__	__UNKNOWN__	__UNKNOWN__	__UNKNOWN__	NA	NA	__UNKNOWN__	__UNKNOWN__	__UNKNOWN__	g.chr20:62832689T>A	ENST00000649368.1	+	NA		c.e26-331T>A						Q14050	CO9A3_HUMAN	collagen type IX alpha 3 chain	__UNKNOWN__
ARFGAP1	Silent	55738	__UNKNOWN__	hg38	chr20	63279200	63279200	+	Intron	DEL	T	T	-	762946638	byFrequency	wt2	__UNKNOWN__	-	-	__UNKNOWN__	__UNKNOWN__	__UNKNOWN__	__UNKNOWN__	__UNKNOWN__	__UNKNOWN__	__UNKNOWN__	__UNKNOWN__	__UNKNOWN__	__UNKNOWN__	NA	NA	__UNKNOWN__	__UNKNOWN__	__UNKNOWN__	g.chr20:63279200delT	ENST00000353546.7	+	NA		c.e7+204CT>C			ARFGAP1_ENST00000370275.8_Intron|ARFGAP1_ENST00000370283.9_Intron|ARFGAP1_ENST00000547204.5_Intron|ARFGAP1_ENST00000519604.5_Intron|ARFGAP1_ENST00000519273.6_Intron	NM_175609.2	NP_783202	Q8N6T3	ARFG1_HUMAN	ADP ribosylation factor GTPase activating protein 1	__UNKNOWN__
TTC3	Silent	7267	__UNKNOWN__	hg38	chr21	37122953	37122954	+	Intron	INS	-	-	TG	750320785|58158234	byFrequency	wt2	__UNKNOWN__	TG	TG	__UNKNOWN__	__UNKNOWN__	__UNKNOWN__	__UNKNOWN__	__UNKNOWN__	__UNKNOWN__	__UNKNOWN__	__UNKNOWN__	__UNKNOWN__	__UNKNOWN__	NA	NA	__UNKNOWN__	__UNKNOWN__	__UNKNOWN__	g.chr21:37122953_37122954insTG	ENST00000399017.6	+	NA		c.e13-30A>ATG			TTC3_ENST00000354749.6_Intron|TTC3_ENST00000540756.5_Intron|TTC3_ENST00000355666.5_Intron	NM_003316.3	NP_003307	P53804	TTC3_HUMAN	tetratricopeptide repeat domain 3	__UNKNOWN__
TMPRSS3	Silent	64699	__UNKNOWN__	hg38	chr21	42384156	42384157	+	Intron	INS	-	-	A	766030491|72099047|10670677		wt2	__UNKNOWN__	A	A	__UNKNOWN__	__UNKNOWN__	__UNKNOWN__	__UNKNOWN__	__UNKNOWN__	__UNKNOWN__	__UNKNOWN__	__UNKNOWN__	__UNKNOWN__	__UNKNOWN__	NA	NA	__UNKNOWN__	__UNKNOWN__	__UNKNOWN__	g.chr21:42384156_42384157insA	ENST00000433957.7	-	NA		c.e7+143G>TG			TMPRSS3_ENST00000398405.5_Intron|TMPRSS3_ENST00000652415.1_Intron|TMPRSS3_ENST00000644384.1_Intron|TMPRSS3_ENST00000398397.3_Intron	NM_001256317.1	NP_001243246	P57727	TMPS3_HUMAN	transmembrane protease, serine 3	__UNKNOWN__
PDXK	Silent	8566	__UNKNOWN__	hg38	chr21	43750695	43750696	+	Intron	DEL	AT	AT	-	960553236		wt2	__UNKNOWN__	-	-	__UNKNOWN__	__UNKNOWN__	__UNKNOWN__	__UNKNOWN__	__UNKNOWN__	__UNKNOWN__	__UNKNOWN__	__UNKNOWN__	__UNKNOWN__	__UNKNOWN__	NA	NA	__UNKNOWN__	__UNKNOWN__	__UNKNOWN__	g.chr21:43750695_43750696delAT	ENST00000291565.9	+	NA		c.e7+149GAT>G			PDXK_ENST00000468090.5_Intron|PDXK_ENST00000467908.1_Intron|AP001052.1_ENST00000626421.1_5'Flank	NM_003681.4	NP_003672	O00764	PDXK_HUMAN	pyridoxal kinase	__UNKNOWN__
POM121L9P	Silent	29774	__UNKNOWN__	hg38	chr22	24261017	24261017	+	RNA	SNP	G	G	A	199940747	byFrequency	wt2	__UNKNOWN__	G	G	__UNKNOWN__	__UNKNOWN__	__UNKNOWN__	__UNKNOWN__	__UNKNOWN__	__UNKNOWN__	__UNKNOWN__	__UNKNOWN__	__UNKNOWN__	__UNKNOWN__	NA	NA	__UNKNOWN__	__UNKNOWN__	__UNKNOWN__	g.chr22:24261017G>A	ENST00000414583.6	+	NA		c.e5-19G>A			BCRP1_ENST00000444246.1_RNA					POM121 transmembrane nucleoporin like 9, pseudogene	__UNKNOWN__
RABL2B	Silent	11158	__UNKNOWN__	hg38	chr22	50782306	50782306	+	5'UTR	SNP	T	T	C	200306943	byFrequency	wt2	__UNKNOWN__	T	T	__UNKNOWN__	__UNKNOWN__	__UNKNOWN__	__UNKNOWN__	__UNKNOWN__	__UNKNOWN__	__UNKNOWN__	__UNKNOWN__	__UNKNOWN__	__UNKNOWN__	NA	NA	__UNKNOWN__	__UNKNOWN__	__UNKNOWN__	g.chr22:50782306T>C	ENST00000395598.7	-	2					RABL2B_ENST00000395595.7_5'UTR|RABL2B_ENST00000395593.7_5'UTR|RABL2B_ENST00000354869.7_5'UTR|RABL2B_ENST00000395590.5_5'UTR|RABL2B_ENST00000395591.5_5'UTR|RABL2B_ENST00000435118.5_5'UTR|RPL23AP82_ENST00000496652.5_RNA|RPL23AP82_ENST00000480246.1_5'Flank	NM_007081.2	NP_009012	Q9UNT1	RBL2B_HUMAN	RAB, member of RAS oncogene family like 2B	__UNKNOWN__
BEND2	Silent	139105	__UNKNOWN__	hg38	chrX	18164978	18164978	+	3'UTR	DEL	A	A	-	374435315	byFrequency	wt2	__UNKNOWN__	-	-	__UNKNOWN__	__UNKNOWN__	__UNKNOWN__	__UNKNOWN__	__UNKNOWN__	__UNKNOWN__	__UNKNOWN__	__UNKNOWN__	__UNKNOWN__	__UNKNOWN__	NA	NA	__UNKNOWN__	__UNKNOWN__	__UNKNOWN__	g.chrX:18164978delA	ENST00000380033.9	-	14						NM_153346.4	NP_699177	Q8NDZ0	BEND2_HUMAN	BEN domain containing 2	__UNKNOWN__
HUWE1	Silent	10075	__UNKNOWN__	hg38	chrX	53627564	53627565	+	Intron	DEL	TT	TT	-	1252278648		wt2	__UNKNOWN__	-	-	__UNKNOWN__	__UNKNOWN__	__UNKNOWN__	__UNKNOWN__	__UNKNOWN__	__UNKNOWN__	__UNKNOWN__	__UNKNOWN__	__UNKNOWN__	__UNKNOWN__	NA	NA	__UNKNOWN__	__UNKNOWN__	__UNKNOWN__	g.chrX:53627564_53627565delTT	ENST00000342160.7	-	NA		c.e16+48AAT>T			HUWE1_ENST00000262854.11_Intron|HUWE1_ENST00000612484.4_Intron			Q7Z6Z7	HUWE1_HUMAN	HECT, UBA and WWE domain containing 1, E3 ubiquitin protein ligase	__UNKNOWN__
BRWD3	Silent	254065	__UNKNOWN__	hg38	chrX	80808445	80808445	+	Intron	SNP	T	T	A			wt2	__UNKNOWN__	T	T	__UNKNOWN__	__UNKNOWN__	__UNKNOWN__	__UNKNOWN__	__UNKNOWN__	__UNKNOWN__	__UNKNOWN__	__UNKNOWN__	__UNKNOWN__	__UNKNOWN__	NA	NA	__UNKNOWN__	__UNKNOWN__	__UNKNOWN__	g.chrX:80808445T>A	ENST00000373275.5	-	NA		c.e4-94A>T				NM_153252.4	NP_694984	Q6RI45	BRWD3_HUMAN	bromodomain and WD repeat domain containing 3	__UNKNOWN__
ATP11C	Silent	286410	__UNKNOWN__	hg38	chrX	139782774	139782774	+	Intron	DEL	A	A	-	374315625		wt2	__UNKNOWN__	-	-	__UNKNOWN__	__UNKNOWN__	__UNKNOWN__	__UNKNOWN__	__UNKNOWN__	__UNKNOWN__	__UNKNOWN__	__UNKNOWN__	__UNKNOWN__	__UNKNOWN__	NA	NA	__UNKNOWN__	__UNKNOWN__	__UNKNOWN__	g.chrX:139782774delA	ENST00000327569.7	-	NA		c.e18+45TC>C			ATP11C_ENST00000361648.6_Intron|ATP11C_ENST00000370557.5_Intron	NM_173694.4	NP_775965	Q8NB49	AT11C_HUMAN	ATPase phospholipid transporting 11C	__UNKNOWN__
DDX11L16	Silent	727856	__UNKNOWN__	hg38	chrX	156026220	156026220	+	RNA	SNP	G	G	A	1290732092		wt2	__UNKNOWN__	G	G	__UNKNOWN__	__UNKNOWN__	__UNKNOWN__	__UNKNOWN__	__UNKNOWN__	__UNKNOWN__	__UNKNOWN__	__UNKNOWN__	__UNKNOWN__	__UNKNOWN__	NA	NA	__UNKNOWN__	__UNKNOWN__	__UNKNOWN__	g.chrX:156026220G>A	ENST00000507418.6	-	NA		c.e5-385C>T								DEAD/H-box helicase 11 like 16	__UNKNOWN__
Unknown	Silent	NA	__UNKNOWN__	hg38	chr14_GL000225v1_random	43108	43108	+	IGR	SNP	C	C	A			wt2	__UNKNOWN__	C	C	__UNKNOWN__	__UNKNOWN__	__UNKNOWN__	__UNKNOWN__	__UNKNOWN__	__UNKNOWN__	__UNKNOWN__	__UNKNOWN__	__UNKNOWN__	__UNKNOWN__	NA	NA	__UNKNOWN__	__UNKNOWN__	__UNKNOWN__	g.chr14_GL000225v1_random:43108C>A	no_transcript		NA											__UNKNOWN__
Unknown	Silent	NA	__UNKNOWN__	hg38	chr14_GL000225v1_random	43196	43196	+	IGR	SNP	G	G	T			wt2	__UNKNOWN__	G	G	__UNKNOWN__	__UNKNOWN__	__UNKNOWN__	__UNKNOWN__	__UNKNOWN__	__UNKNOWN__	__UNKNOWN__	__UNKNOWN__	__UNKNOWN__	__UNKNOWN__	NA	NA	__UNKNOWN__	__UNKNOWN__	__UNKNOWN__	g.chr14_GL000225v1_random:43196G>T	no_transcript		NA											__UNKNOWN__
Unknown	Silent	NA	__UNKNOWN__	hg38	chr14_GL000225v1_random	43198	43198	+	IGR	SNP	C	C	T			wt2	__UNKNOWN__	C	C	__UNKNOWN__	__UNKNOWN__	__UNKNOWN__	__UNKNOWN__	__UNKNOWN__	__UNKNOWN__	__UNKNOWN__	__UNKNOWN__	__UNKNOWN__	__UNKNOWN__	NA	NA	__UNKNOWN__	__UNKNOWN__	__UNKNOWN__	g.chr14_GL000225v1_random:43198C>T	no_transcript		NA											__UNKNOWN__
Unknown	Silent	NA	__UNKNOWN__	hg38	chr14_GL000225v1_random	43214	43214	+	IGR	SNP	T	T	G			wt2	__UNKNOWN__	T	T	__UNKNOWN__	__UNKNOWN__	__UNKNOWN__	__UNKNOWN__	__UNKNOWN__	__UNKNOWN__	__UNKNOWN__	__UNKNOWN__	__UNKNOWN__	__UNKNOWN__	NA	NA	__UNKNOWN__	__UNKNOWN__	__UNKNOWN__	g.chr14_GL000225v1_random:43214T>G	no_transcript		NA											__UNKNOWN__
Unknown	Silent	NA	__UNKNOWN__	hg38	chr14_GL000225v1_random	43216	43216	+	IGR	SNP	C	C	G			wt2	__UNKNOWN__	C	C	__UNKNOWN__	__UNKNOWN__	__UNKNOWN__	__UNKNOWN__	__UNKNOWN__	__UNKNOWN__	__UNKNOWN__	__UNKNOWN__	__UNKNOWN__	__UNKNOWN__	NA	NA	__UNKNOWN__	__UNKNOWN__	__UNKNOWN__	g.chr14_GL000225v1_random:43216C>G	no_transcript		NA											__UNKNOWN__
Unknown	Silent	NA	__UNKNOWN__	hg38	chr14_GL000225v1_random	43219	43219	+	IGR	SNP	A	A	T			wt2	__UNKNOWN__	A	A	__UNKNOWN__	__UNKNOWN__	__UNKNOWN__	__UNKNOWN__	__UNKNOWN__	__UNKNOWN__	__UNKNOWN__	__UNKNOWN__	__UNKNOWN__	__UNKNOWN__	NA	NA	__UNKNOWN__	__UNKNOWN__	__UNKNOWN__	g.chr14_GL000225v1_random:43219A>T	no_transcript		NA											__UNKNOWN__
Unknown	Silent	NA	__UNKNOWN__	hg38	chr14_GL000225v1_random	43259	43259	+	IGR	SNP	C	C	T			wt2	__UNKNOWN__	C	C	__UNKNOWN__	__UNKNOWN__	__UNKNOWN__	__UNKNOWN__	__UNKNOWN__	__UNKNOWN__	__UNKNOWN__	__UNKNOWN__	__UNKNOWN__	__UNKNOWN__	NA	NA	__UNKNOWN__	__UNKNOWN__	__UNKNOWN__	g.chr14_GL000225v1_random:43259C>T	no_transcript		NA											__UNKNOWN__
Unknown	Silent	NA	__UNKNOWN__	hg38	chrUn_KI270467v1	2457	2457	+	IGR	SNP	A	A	T			wt2	__UNKNOWN__	A	A	__UNKNOWN__	__UNKNOWN__	__UNKNOWN__	__UNKNOWN__	__UNKNOWN__	__UNKNOWN__	__UNKNOWN__	__UNKNOWN__	__UNKNOWN__	__UNKNOWN__	NA	NA	__UNKNOWN__	__UNKNOWN__	__UNKNOWN__	g.chrUn_KI270467v1:2457A>T	no_transcript		NA											__UNKNOWN__
Unknown	Silent	NA	__UNKNOWN__	hg38	chrUn_KN707639v1_decoy	507	507	+	IGR	SNP	G	G	T			wt2	__UNKNOWN__	G	G	__UNKNOWN__	__UNKNOWN__	__UNKNOWN__	__UNKNOWN__	__UNKNOWN__	__UNKNOWN__	__UNKNOWN__	__UNKNOWN__	__UNKNOWN__	__UNKNOWN__	NA	NA	__UNKNOWN__	__UNKNOWN__	__UNKNOWN__	g.chrUn_KN707639v1_decoy:507G>T	no_transcript		NA											__UNKNOWN__
[truncated: 180 more columns]

## Sheet: EC-3
Hugo_Symbol	Silent_or_Non-Silent	Entrez_Gene_Id	Center	NCBI_Build	Chromosome	Start_Position	End_Position	Strand	Variant_Classification	Variant_Type	Reference_Allele	Tumor_Seq_Allele1	Tumor_Seq_Allele2	dbSNP_RS	dbSNP_Val_Status	Tumor_Sample_Barcode	Matched_Norm_Sample_Barcode	Match_Norm_Seq_Allele1	Match_Norm_Seq_Allele2	Tumor_Validation_Allele1	Tumor_Validation_Allele2	Match_Norm_Validation_Allele1	Match_Norm_Validation_Allele2	Verification_Status	Validation_Status	Mutation_Status	Sequencing_Phase	Sequence_Source	Validation_Method	Score	BAM_File	Sequencer	Tumor_Sample_UUID	Matched_Norm_Sample_UUID	Genome_Change	Annotation_Transcript	Transcript_Strand	Transcript_Exon	Transcript_Position	cDNA_Change	Codon_Change	Protein_Change	Other_Transcripts	Refseq_mRNA_Id	Refseq_prot_Id	SwissProt_acc_Id	SwissProt_entry_Id	Description	UniProt_AApos
PLOD2	Non-Silent	5352	__UNKNOWN__	hg38	chr3	146121237	146121237	+	Missense_Mutation	SNP	T	T	A			wt3	__UNKNOWN__	T	T	__UNKNOWN__	__UNKNOWN__	__UNKNOWN__	__UNKNOWN__	__UNKNOWN__	__UNKNOWN__	__UNKNOWN__	__UNKNOWN__	__UNKNOWN__	__UNKNOWN__	NA	NA	__UNKNOWN__	__UNKNOWN__	__UNKNOWN__	g.chr3:146121237T>A	ENST00000282903.10	-	3	408	c.213A>T	c.(211-213)caA>caT	p.Q71H	PLOD2_ENST00000360060.7_Missense_Mutation_p.Q71H|PLOD2_ENST00000494950.5_Missense_Mutation_p.Q16H	NM_182943.2	NP_891988	O00469	PLOD2_HUMAN	procollagen-lysine,2-oxoglutarate 5-dioxygenase 2	__UNKNOWN__
RING1	Non-Silent	6015	__UNKNOWN__	hg38	chr6	33211887	33211887	+	Missense_Mutation	SNP	A	A	T			wt3	__UNKNOWN__	A	A	__UNKNOWN__	__UNKNOWN__	__UNKNOWN__	__UNKNOWN__	__UNKNOWN__	__UNKNOWN__	__UNKNOWN__	__UNKNOWN__	__UNKNOWN__	__UNKNOWN__	NA	NA	__UNKNOWN__	__UNKNOWN__	__UNKNOWN__	g.chr6:33211887A>T	ENST00000374656.5	+	6	1207	c.1004A>T	c.(1003-1005)gAg>gTg	p.E335V	ZNF70P1_ENST00000417480.1_5'Flank	NM_002931.3	NP_002922	Q06587	RING1_HUMAN	ring finger protein 1	__UNKNOWN__
MUC3A	Non-Silent	4584	__UNKNOWN__	hg38	chr7	100955099	100955099	+	Missense_Mutation	SNP	G	G	C			wt3	__UNKNOWN__	G	G	__UNKNOWN__	__UNKNOWN__	__UNKNOWN__	__UNKNOWN__	__UNKNOWN__	__UNKNOWN__	__UNKNOWN__	__UNKNOWN__	__UNKNOWN__	__UNKNOWN__	NA	NA	__UNKNOWN__	__UNKNOWN__	__UNKNOWN__	g.chr7:100955099G>C	ENST00000379458.9	+	2	3411	c.3320G>C	c.(3319-3321)aGt>aCt	p.S1107T	MUC3A_ENST00000483366.5_Missense_Mutation_p.S1107T	NM_005960.1	NP_005951	Q02505	MUC3A_HUMAN	mucin 3A, cell surface associated	__UNKNOWN__
MUC3A	Non-Silent	4584	__UNKNOWN__	hg38	chr7	100955103	100955103	+	Missense_Mutation	SNP	A	A	G	1450348292		wt3	__UNKNOWN__	A	A	__UNKNOWN__	__UNKNOWN__	__UNKNOWN__	__UNKNOWN__	__UNKNOWN__	__UNKNOWN__	__UNKNOWN__	__UNKNOWN__	__UNKNOWN__	__UNKNOWN__	NA	NA	__UNKNOWN__	__UNKNOWN__	__UNKNOWN__	g.chr7:100955103A>G	ENST00000379458.9	+	2	3415	c.3324A>G	c.(3322-3324)atA>atG	p.I1108M	MUC3A_ENST00000483366.5_Missense_Mutation_p.I1108M	NM_005960.1	NP_005951	Q02505	MUC3A_HUMAN	mucin 3A, cell surface associated	__UNKNOWN__
MUC3A	Non-Silent	4584	__UNKNOWN__	hg38	chr7	100955108	100955109	+	Missense_Mutation	DNP	GT	GT	AG			wt3	__UNKNOWN__	GT	GT	__UNKNOWN__	__UNKNOWN__	__UNKNOWN__	__UNKNOWN__	__UNKNOWN__	__UNKNOWN__	__UNKNOWN__	__UNKNOWN__	__UNKNOWN__	__UNKNOWN__	NA	NA	__UNKNOWN__	__UNKNOWN__	__UNKNOWN__	g.chr7:100955108_100955109GT>AG	ENST00000379458.9	+	2	3420_3421	c.3329_3330GT>AG	c.(3328-3330)gGT>gAG	p.G1110E	MUC3A_ENST00000483366.5_Missense_Mutation_p.G1110E	NM_005960.1	NP_005951	Q02505	MUC3A_HUMAN	mucin 3A, cell surface associated	__UNKNOWN__
UTF1	Non-Silent	8433	__UNKNOWN__	hg38	chr10	133230418	133230418	+	Missense_Mutation	SNP	A	A	C			wt3	__UNKNOWN__	A	A	__UNKNOWN__	__UNKNOWN__	__UNKNOWN__	__UNKNOWN__	__UNKNOWN__	__UNKNOWN__	__UNKNOWN__	__UNKNOWN__	__UNKNOWN__	__UNKNOWN__	NA	NA	__UNKNOWN__	__UNKNOWN__	__UNKNOWN__	g.chr10:133230418A>C	ENST00000304477.3	+	1	202	c.130A>C	c.(130-132)Agc>Cgc	p.S44R		NM_003577.2	NP_003568			undifferentiated embryonic cell transcription factor 1	__UNKNOWN__
POLR3B	Non-Silent	55703	__UNKNOWN__	hg38	chr12	106496810	106496810	+	Missense_Mutation	SNP	A	A	C			wt3	__UNKNOWN__	A	A	__UNKNOWN__	__UNKNOWN__	__UNKNOWN__	__UNKNOWN__	__UNKNOWN__	__UNKNOWN__	__UNKNOWN__	__UNKNOWN__	__UNKNOWN__	__UNKNOWN__	NA	NA	__UNKNOWN__	__UNKNOWN__	__UNKNOWN__	g.chr12:106496810A>C	ENST00000228347.9	+	25	3008	c.2876A>C	c.(2875-2877)cAc>cCc	p.H959P	POLR3B_ENST00000539066.5_Missense_Mutation_p.H901P|AC079385.1_ENST00000549203.2_RNA	NM_018082.5	NP_060552	Q9NW08	RPC2_HUMAN	RNA polymerase III subunit B	__UNKNOWN__
ATP6V0A2	Non-Silent	23545	__UNKNOWN__	hg38	chr12	123757937	123757937	+	Missense_Mutation	SNP	C	C	A			wt3	__UNKNOWN__	C	C	__UNKNOWN__	__UNKNOWN__	__UNKNOWN__	__UNKNOWN__	__UNKNOWN__	__UNKNOWN__	__UNKNOWN__	__UNKNOWN__	__UNKNOWN__	__UNKNOWN__	NA	NA	__UNKNOWN__	__UNKNOWN__	__UNKNOWN__	g.chr12:123757937C>A	ENST00000330342.8	+	20	2689	c.2476C>A	c.(2476-2478)Cag>Aag	p.Q826K	ATP6V0A2_ENST00000544833.1_Missense_Mutation_p.Q108K|DNAH10_ENST00000409039.8_5'Flank|DNAH10_ENST00000614082.1_5'Flank|DNAH10_ENST00000638045.1_5'Flank|DNAH10_ENST00000673944.1_5'Flank|AC117503.4_ENST00000623681.1_5'Flank	NM_012463.3	NP_036595	Q9Y487	VPP2_HUMAN	ATPase H+ transporting V0 subunit a2	__UNKNOWN__
SLC15A4	Non-Silent	121260	__UNKNOWN__	hg38	chr12	128823801	128823801	+	Missense_Mutation	SNP	C	C	G			wt3	__UNKNOWN__	C	C	__UNKNOWN__	__UNKNOWN__	__UNKNOWN__	__UNKNOWN__	__UNKNOWN__	__UNKNOWN__	__UNKNOWN__	__UNKNOWN__	__UNKNOWN__	__UNKNOWN__	NA	NA	__UNKNOWN__	__UNKNOWN__	__UNKNOWN__	g.chr12:128823801C>G	ENST00000266771.10	-	1	158	c.143G>C	c.(142-144)cGc>cCc	p.R48P	AC108704.1_ENST00000611714.1_5'Flank	NM_145648.3	NP_663623	Q8N697	S15A4_HUMAN	solute carrier family 15 member 4	__UNKNOWN__
POTEG	Non-Silent	404785	__UNKNOWN__	hg38	chr14	19413463	19413463	+	Missense_Mutation	SNP	G	G	T	200779890	byFrequency;by1000genomes	wt3	__UNKNOWN__	G	G	__UNKNOWN__	__UNKNOWN__	__UNKNOWN__	__UNKNOWN__	__UNKNOWN__	__UNKNOWN__	__UNKNOWN__	__UNKNOWN__	__UNKNOWN__	__UNKNOWN__	NA	NA	__UNKNOWN__	__UNKNOWN__	__UNKNOWN__	g.chr14:19413463G>T	ENST00000547848.5	-	9	1352	c.1300C>A	c.(1300-1302)Cct>Act	p.P434T		NM_001005356.2	NP_001005356	Q6S5H5	POTEG_HUMAN	POTE ankyrin domain family member G	__UNKNOWN__
CRIP2	Non-Silent	1397	__UNKNOWN__	hg38	chr14	105478981	105478981	+	Missense_Mutation	SNP	T	T	A			wt3	__UNKNOWN__	T	T	__UNKNOWN__	__UNKNOWN__	__UNKNOWN__	__UNKNOWN__	__UNKNOWN__	__UNKNOWN__	__UNKNOWN__	__UNKNOWN__	__UNKNOWN__	__UNKNOWN__	NA	NA	__UNKNOWN__	__UNKNOWN__	__UNKNOWN__	g.chr14:105478981T>A	ENST00000483017.7	+	5	848	c.562T>A	c.(562-564)Tcc>Acc	p.S188T	CRIP2_ENST00000329146.9_Missense_Mutation_p.S114T	NM_001270837.1	NP_001257766	P52943	CRIP2_HUMAN	cysteine rich protein 2	__UNKNOWN__
CRIP2	Non-Silent	1397	__UNKNOWN__	hg38	chr14	105478993	105478993	+	Missense_Mutation	SNP	A	A	C			wt3	__UNKNOWN__	A	A	__UNKNOWN__	__UNKNOWN__	__UNKNOWN__	__UNKNOWN__	__UNKNOWN__	__UNKNOWN__	__UNKNOWN__	__UNKNOWN__	__UNKNOWN__	__UNKNOWN__	NA	NA	__UNKNOWN__	__UNKNOWN__	__UNKNOWN__	g.chr14:105478993A>C	ENST00000483017.7	+	5	860	c.574A>C	c.(574-576)Act>Cct	p.T192P	CRIP2_ENST00000329146.9_Missense_Mutation_p.T118P	NM_001270837.1	NP_001257766	P52943	CRIP2_HUMAN	cysteine rich protein 2	__UNKNOWN__
CRIP2	Non-Silent	1397	__UNKNOWN__	hg38	chr14	105479002	105479002	+	Missense_Mutation	SNP	G	G	C			wt3	__UNKNOWN__	G	G	__UNKNOWN__	__UNKNOWN__	__UNKNOWN__	__UNKNOWN__	__UNKNOWN__	__UNKNOWN__	__UNKNOWN__	__UNKNOWN__	__UNKNOWN__	__UNKNOWN__	NA	NA	__UNKNOWN__	__UNKNOWN__	__UNKNOWN__	g.chr14:105479002G>C	ENST00000483017.7	+	5	869	c.583G>C	c.(583-585)Ggg>Cgg	p.G195R	CRIP2_ENST00000329146.9_Missense_Mutation_p.G121R	NM_001270837.1	NP_001257766	P52943	CRIP2_HUMAN	cysteine rich protein 2	__UNKNOWN__
GOLGA8R	Non-Silent	101059918	__UNKNOWN__	hg38	chr15	30407475	30407475	+	Missense_Mutation	SNP	G	G	C	376518315	byFrequency	wt3	__UNKNOWN__	G	G	__UNKNOWN__	__UNKNOWN__	__UNKNOWN__	__UNKNOWN__	__UNKNOWN__	__UNKNOWN__	__UNKNOWN__	__UNKNOWN__	__UNKNOWN__	__UNKNOWN__	NA	NA	__UNKNOWN__	__UNKNOWN__	__UNKNOWN__	g.chr15:30407475G>C	ENST00000327271.10	-	12	928	c.928C>G	c.(928-930)Ctg>Gtg	p.L310V	RN7SL196P_ENST00000614361.1_5'Flank	NM_001282484.1	NP_001269413			golgin A8 family member R	__UNKNOWN__
CPD	Non-Silent	1362	__UNKNOWN__	hg38	chr17	30379611	30379611	+	Missense_Mutation	SNP	A	A	C			wt3	__UNKNOWN__	A	A	__UNKNOWN__	__UNKNOWN__	__UNKNOWN__	__UNKNOWN__	__UNKNOWN__	__UNKNOWN__	__UNKNOWN__	__UNKNOWN__	__UNKNOWN__	__UNKNOWN__	NA	NA	__UNKNOWN__	__UNKNOWN__	__UNKNOWN__	g.chr17:30379611A>C	ENST00000225719.9	+	1	685	c.631A>C	c.(631-633)Agt>Cgt	p.S211R	CPD_ENST00000543464.6_5'Flank	NM_001304.4	NP_001295	O75976	CBPD_HUMAN	carboxypeptidase D	__UNKNOWN__
CHD5	Silent	26038	__UNKNOWN__	hg38	chr1	6136433	6136433	+	Intron	SNP	A	A	G	7526887	byFrequency;by1000genomes	wt3	__UNKNOWN__	A	A	__UNKNOWN__	__UNKNOWN__	__UNKNOWN__	__UNKNOWN__	__UNKNOWN__	__UNKNOWN__	__UNKNOWN__	__UNKNOWN__	__UNKNOWN__	__UNKNOWN__	NA	NA	__UNKNOWN__	__UNKNOWN__	__UNKNOWN__	g.chr1:6136433A>G	ENST00000262450.8	-	NA		c.e17-84T>C				NM_015557.2	NP_056372	O00258	WRB_HUMAN	chromodomain helicase DNA binding protein 5	__UNKNOWN__
CROCC	Silent	9696	__UNKNOWN__	hg38	chr1	16939209	16939210	+	Intron	INS	-	-	GGGGGC	759437713		wt3	__UNKNOWN__	GGGGGC	GGGGGC	__UNKNOWN__	__UNKNOWN__	__UNKNOWN__	__UNKNOWN__	__UNKNOWN__	__UNKNOWN__	__UNKNOWN__	__UNKNOWN__	__UNKNOWN__	__UNKNOWN__	NA	NA	__UNKNOWN__	__UNKNOWN__	__UNKNOWN__	g.chr1:16939209_16939210insGGGGGC	ENST00000375541.10	+	NA		c.e12+67T>TGGGGGC				NM_014675.4	NP_055490			ciliary rootlet coiled-coil, rootletin	__UNKNOWN__
MIER1	Silent	57708	__UNKNOWN__	hg38	chr1	66925987	66925987	+	Intron	SNP	T	T	A			wt3	__UNKNOWN__	T	T	__UNKNOWN__	__UNKNOWN__	__UNKNOWN__	__UNKNOWN__	__UNKNOWN__	__UNKNOWN__	__UNKNOWN__	__UNKNOWN__	__UNKNOWN__	__UNKNOWN__	NA	NA	__UNKNOWN__	__UNKNOWN__	__UNKNOWN__	g.chr1:66925987T>A	ENST00000357692.6	+	NA		c.e2-155T>A			MIER1_ENST00000401041.5_Intron|MIER1_ENST00000371016.5_Intron|MIER1_ENST00000371014.5_Intron|MIER1_ENST00000371012.6_Intron|MIER1_ENST00000371018.7_Intron|MIER1_ENST00000355977.10_Intron|MIER1_ENST00000355356.3_5'Flank|WDR78_ENST00000371022.3_5'Flank|WDR78_ENST00000371023.7_5'Flank|WDR78_ENST00000371026.8_5'Flank|MIER1_ENST00000401042.7_5'Flank	NM_020948.3	NP_065999	Q8N108	MIER1_HUMAN	MIER1 transcriptional regulator	__UNKNOWN__
AC239859.2	Silent	NA	__UNKNOWN__	hg38	chr1	143498853	143498853	+	RNA	SNP	G	G	A	1412645767		wt3	__UNKNOWN__	G	G	__UNKNOWN__	__UNKNOWN__	__UNKNOWN__	__UNKNOWN__	__UNKNOWN__	__UNKNOWN__	__UNKNOWN__	__UNKNOWN__	__UNKNOWN__	__UNKNOWN__	NA	NA	__UNKNOWN__	__UNKNOWN__	__UNKNOWN__	g.chr1:143498853G>A	ENST00000444165.1	+	NA		c.e1+68G>A			AC239859.4_ENST00000614100.1_5'Flank						__UNKNOWN__
HORMAD1	Silent	84072	__UNKNOWN__	hg38	chr1	150704199	150704199	+	Intron	DEL	A	A	-	367543855	byFrequency	wt3	__UNKNOWN__	-	-	__UNKNOWN__	__UNKNOWN__	__UNKNOWN__	__UNKNOWN__	__UNKNOWN__	__UNKNOWN__	__UNKNOWN__	__UNKNOWN__	__UNKNOWN__	__UNKNOWN__	NA	NA	__UNKNOWN__	__UNKNOWN__	__UNKNOWN__	g.chr1:150704199delA	ENST00000361824.7	-	NA		c.e12+4TA>A			HORMAD1_ENST00000368995.8_Intron|HORMAD1_ENST00000322343.11_Intron	NM_032132.4	NP_115508	Q86X24	HORM1_HUMAN	HORMA domain containing 1	__UNKNOWN__
RASAL2	Silent	9462	__UNKNOWN__	hg38	chr1	178452314	178452314	+	Intron	SNP	G	G	A			wt3	__UNKNOWN__	G	G	__UNKNOWN__	__UNKNOWN__	__UNKNOWN__	__UNKNOWN__	__UNKNOWN__	__UNKNOWN__	__UNKNOWN__	__UNKNOWN__	__UNKNOWN__	__UNKNOWN__	NA	NA	__UNKNOWN__	__UNKNOWN__	__UNKNOWN__	g.chr1:178452314G>A	ENST00000367649.7	+	NA		c.e11-102G>A			RASAL2_ENST00000462775.5_Intron	NM_170692.2	NP_733793	Q9UJF2	NGAP_HUMAN	RAS protein activator like 2	__UNKNOWN__
PTPRC	Silent	5788	__UNKNOWN__	hg38	chr1	198748090	198748090	+	Intron	DEL	T	T	-	762626030|57296163	byFrequency	wt3	__UNKNOWN__	-	-	__UNKNOWN__	__UNKNOWN__	__UNKNOWN__	__UNKNOWN__	__UNKNOWN__	__UNKNOWN__	__UNKNOWN__	__UNKNOWN__	__UNKNOWN__	__UNKNOWN__	NA	NA	__UNKNOWN__	__UNKNOWN__	__UNKNOWN__	g.chr1:198748090delT	ENST00000442510.8	+	NA		c.e27-20GT>G			PTPRC_ENST00000348564.11_Intron	NM_002838.4	NP_002829	P08575	PTPRC_HUMAN	protein tyrosine phosphatase, receptor type C	__UNKNOWN__
CHIT1	Silent	1118	__UNKNOWN__	hg38	chr1	203229742	203229742	+	5'Flank	SNP	A	A	C			wt3	__UNKNOWN__	A	A	__UNKNOWN__	__UNKNOWN__	__UNKNOWN__	__UNKNOWN__	__UNKNOWN__	__UNKNOWN__	__UNKNOWN__	__UNKNOWN__	__UNKNOWN__	__UNKNOWN__	NA	NA	__UNKNOWN__	__UNKNOWN__	__UNKNOWN__	g.chr1:203229742A>C	ENST00000255427.7	-	NA					CHIT1_ENST00000367229.6_5'Flank	NM_001256125.1	NP_001243054	Q13231	CHIT1_HUMAN	chitinase 1	__UNKNOWN__
FOSL2	Silent	2355	__UNKNOWN__	hg38	chr2	28393152	28393152	+	Intron	SNP	A	A	T			wt3	__UNKNOWN__	A	A	__UNKNOWN__	__UNKNOWN__	__UNKNOWN__	__UNKNOWN__	__UNKNOWN__	__UNKNOWN__	__UNKNOWN__	__UNKNOWN__	__UNKNOWN__	__UNKNOWN__	NA	NA	__UNKNOWN__	__UNKNOWN__	__UNKNOWN__	g.chr2:28393152A>T	ENST00000379619.5	+	NA		c.e1+316A>T			FOSL2_ENST00000264716.9_5'UTR|AC104695.2_ENST00000445878.1_RNA|AC104695.4_ENST00000604052.1_5'Flank			P15408	FOSL2_HUMAN	FOS like 2, AP-1 transcription factor subunit	__UNKNOWN__
ABCG8	Silent	64241	__UNKNOWN__	hg38	chr2	43872443	43872443	+	Intron	SNP	G	G	A	4148218	byFrequency;by1000genomes	wt3	__UNKNOWN__	G	G	__UNKNOWN__	__UNKNOWN__	__UNKNOWN__	__UNKNOWN__	__UNKNOWN__	__UNKNOWN__	__UNKNOWN__	__UNKNOWN__	__UNKNOWN__	__UNKNOWN__	NA	NA	__UNKNOWN__	__UNKNOWN__	__UNKNOWN__	g.chr2:43872443G>A	ENST00000272286.4	+	NA		c.e8+137G>A				NM_022437.2	NP_071882	Q9H221	ABCG8_HUMAN	ATP binding cassette subfamily G member 8	__UNKNOWN__
FAM138B	Silent	654412	__UNKNOWN__	hg38	chr2	113577543	113577543	+	RNA	SNP	G	G	C	1414348717		wt3	__UNKNOWN__	G	G	__UNKNOWN__	__UNKNOWN__	__UNKNOWN__	__UNKNOWN__	__UNKNOWN__	__UNKNOWN__	__UNKNOWN__	__UNKNOWN__	__UNKNOWN__	__UNKNOWN__	NA	NA	__UNKNOWN__	__UNKNOWN__	__UNKNOWN__	g.chr2:113577543G>C	ENST00000446648.6	+	NA		c.e1+161G>C								family with sequence similarity 138 member B	__UNKNOWN__
CFAP221	Silent	200373	__UNKNOWN__	hg38	chr2	119560067	119560067	+	Intron	SNP	A	A	T	1039355354		wt3	__UNKNOWN__	A	A	__UNKNOWN__	__UNKNOWN__	__UNKNOWN__	__UNKNOWN__	__UNKNOWN__	__UNKNOWN__	__UNKNOWN__	__UNKNOWN__	__UNKNOWN__	__UNKNOWN__	NA	NA	__UNKNOWN__	__UNKNOWN__	__UNKNOWN__	g.chr2:119560067A>T	ENST00000413369.8	+	NA		c.e5+41A>T			CFAP221_ENST00000598644.5_Intron	NM_001271049.1	NP_001257978			cilia and flagella associated protein 221	__UNKNOWN__
CCDC141	Silent	285025	__UNKNOWN__	hg38	chr2	178834544	178834544	+	Intron	SNP	T	T	A			wt3	__UNKNOWN__	T	T	__UNKNOWN__	__UNKNOWN__	__UNKNOWN__	__UNKNOWN__	__UNKNOWN__	__UNKNOWN__	__UNKNOWN__	__UNKNOWN__	__UNKNOWN__	__UNKNOWN__	NA	NA	__UNKNOWN__	__UNKNOWN__	__UNKNOWN__	g.chr2:178834544T>A	ENST00000443758.6	-	NA		c.e24+104A>T			AC092640.1_ENST00000667180.1_RNA|RNU7-104P_ENST00000459398.1_5'Flank	NM_173648.3	NP_775919.3	Q6ZP82	CC141_HUMAN	coiled-coil domain containing 141	__UNKNOWN__
UNC80	Silent	285175	__UNKNOWN__	hg38	chr2	209825707	209825707	+	Intron	SNP	G	G	T	528872928	by1000genomes	wt3	__UNKNOWN__	G	G	__UNKNOWN__	__UNKNOWN__	__UNKNOWN__	__UNKNOWN__	__UNKNOWN__	__UNKNOWN__	__UNKNOWN__	__UNKNOWN__	__UNKNOWN__	__UNKNOWN__	NA	NA	__UNKNOWN__	__UNKNOWN__	__UNKNOWN__	g.chr2:209825707G>T	ENST00000272845.10	+	NA		c.e14-200G>T			UNC80_ENST00000673951.1_Intron|UNC80_ENST00000673920.1_Intron|UNC80_ENST00000439458.5_Intron	NM_182587.3	NP_872393	Q8N2C7	UNC80_HUMAN	unc-80 homolog, NALCN channel complex subunit	__UNKNOWN__
CATIP	Silent	375307	__UNKNOWN__	hg38	chr2	218357205	218357205	+	Intron	SNP	C	C	G			wt3	__UNKNOWN__	C	C	__UNKNOWN__	__UNKNOWN__	__UNKNOWN__	__UNKNOWN__	__UNKNOWN__	__UNKNOWN__	__UNKNOWN__	__UNKNOWN__	__UNKNOWN__	__UNKNOWN__	NA	NA	__UNKNOWN__	__UNKNOWN__	__UNKNOWN__	g.chr2:218357205C>G	ENST00000289388.4	+	NA		c.e2+18C>G			CATIP-AS2_ENST00000411433.1_RNA	NM_198559.1	NP_940961			ciliogenesis associated TTC17 interacting protein	__UNKNOWN__
CATIP	Silent	375307	__UNKNOWN__	hg38	chr2	218357223	218357223	+	Intron	SNP	A	A	T			wt3	__UNKNOWN__	A	A	__UNKNOWN__	__UNKNOWN__	__UNKNOWN__	__UNKNOWN__	__UNKNOWN__	__UNKNOWN__	__UNKNOWN__	__UNKNOWN__	__UNKNOWN__	__UNKNOWN__	NA	NA	__UNKNOWN__	__UNKNOWN__	__UNKNOWN__	g.chr2:218357223A>T	ENST00000289388.4	+	NA		c.e2+36A>T			CATIP-AS2_ENST00000411433.1_RNA	NM_198559.1	NP_940961			ciliogenesis associated TTC17 interacting protein	__UNKNOWN__
SLC23A3	Silent	151295	__UNKNOWN__	hg38	chr2	219170057	219170057	+	5'UTR	SNP	T	T	G			wt3	__UNKNOWN__	T	T	__UNKNOWN__	__UNKNOWN__	__UNKNOWN__	__UNKNOWN__	__UNKNOWN__	__UNKNOWN__	__UNKNOWN__	__UNKNOWN__	__UNKNOWN__	__UNKNOWN__	NA	NA	__UNKNOWN__	__UNKNOWN__	__UNKNOWN__	g.chr2:219170057T>G	ENST00000295738.11	-	1					SLC23A3_ENST00000409878.8_5'Flank|SLC23A3_ENST00000455516.6_5'Flank|AC068946.1_ENST00000318673.6_5'Flank	NM_144712.4	NP_653313	Q6PIS1	S23A3_HUMAN	solute carrier family 23 member 3	__UNKNOWN__
SERPINE2	Silent	5270	__UNKNOWN__	hg38	chr2	224001978	224001978	+	Intron	DEL	T	T	-	10706128|56046839		wt3	__UNKNOWN__	-	-	__UNKNOWN__	__UNKNOWN__	__UNKNOWN__	__UNKNOWN__	__UNKNOWN__	__UNKNOWN__	__UNKNOWN__	__UNKNOWN__	__UNKNOWN__	__UNKNOWN__	NA	NA	__UNKNOWN__	__UNKNOWN__	__UNKNOWN__	g.chr2:224001978delT	ENST00000409840.7	-	NA		c.e3+55AG>G			SERPINE2_ENST00000258405.9_Intron|SERPINE2_ENST00000409304.5_Intron|SERPINE2_ENST00000447280.6_Intron			P07093	GDN_HUMAN	serpin family E member 2	__UNKNOWN__
KIF1A	Silent	547	__UNKNOWN__	hg38	chr2	240784817	240784817	+	Intron	DEL	G	G	-	71854652	byFrequency;by1000genomes	wt3	__UNKNOWN__	-	-	__UNKNOWN__	__UNKNOWN__	__UNKNOWN__	__UNKNOWN__	__UNKNOWN__	__UNKNOWN__	__UNKNOWN__	__UNKNOWN__	__UNKNOWN__	__UNKNOWN__	NA	NA	__UNKNOWN__	__UNKNOWN__	__UNKNOWN__	g.chr2:240784817delG	ENST00000649096.1	-	NA		c.e7-173CG>G			KIF1A_ENST00000650053.1_Intron|KIF1A_ENST00000498729.8_Intron|KIF1A_ENST00000320389.12_Intron|KIF1A_ENST00000648364.1_Intron|KIF1A_ENST00000647731.1_Intron|KIF1A_ENST00000404283.9_Intron|KIF1A_ENST00000648680.1_Intron|KIF1A_ENST00000650130.1_Intron|KIF1A_ENST00000648129.1_Intron|KIF1A_ENST00000647885.1_Intron|KIF1A_ENST00000649306.1_Intron			Q12756	KIF1A_HUMAN	kinesin family member 1A	__UNKNOWN__
CPNE9	Silent	151835	__UNKNOWN__	hg38	chr3	9714678	9714678	+	Intron	SNP	C	C	A	957044259		wt3	__UNKNOWN__	C	C	__UNKNOWN__	__UNKNOWN__	__UNKNOWN__	__UNKNOWN__	__UNKNOWN__	__UNKNOWN__	__UNKNOWN__	__UNKNOWN__	__UNKNOWN__	__UNKNOWN__	NA	NA	__UNKNOWN__	__UNKNOWN__	__UNKNOWN__	g.chr3:9714678C>A	ENST00000383832.8	+	NA		c.e11-236C>A			CPNE9_ENST00000383831.7_Intron|CPNE9_ENST00000613455.4_Intron|AC022382.2_ENST00000670966.1_RNA	NM_153635.2	NP_705899	Q8IYJ1	CPNE9_HUMAN	copine family member 9	__UNKNOWN__
CPNE9	Silent	151835	__UNKNOWN__	hg38	chr3	9714702	9714702	+	Intron	SNP	C	C	A			wt3	__UNKNOWN__	C	C	__UNKNOWN__	__UNKNOWN__	__UNKNOWN__	__UNKNOWN__	__UNKNOWN__	__UNKNOWN__	__UNKNOWN__	__UNKNOWN__	__UNKNOWN__	__UNKNOWN__	NA	NA	__UNKNOWN__	__UNKNOWN__	__UNKNOWN__	g.chr3:9714702C>A	ENST00000383832.8	+	NA		c.e11-212C>A			CPNE9_ENST00000383831.7_Intron|CPNE9_ENST00000613455.4_Intron|AC022382.2_ENST00000670966.1_RNA	NM_153635.2	NP_705899	Q8IYJ1	CPNE9_HUMAN	copine family member 9	__UNKNOWN__
CPNE9	Silent	151835	__UNKNOWN__	hg38	chr3	9714706	9714706	+	Intron	SNP	C	C	A			wt3	__UNKNOWN__	C	C	__UNKNOWN__	__UNKNOWN__	__UNKNOWN__	__UNKNOWN__	__UNKNOWN__	__UNKNOWN__	__UNKNOWN__	__UNKNOWN__	__UNKNOWN__	__UNKNOWN__	NA	NA	__UNKNOWN__	__UNKNOWN__	__UNKNOWN__	g.chr3:9714706C>A	ENST00000383832.8	+	NA		c.e11-208C>A			CPNE9_ENST00000383831.7_Intron|CPNE9_ENST00000613455.4_Intron|AC022382.2_ENST00000670966.1_RNA	NM_153635.2	NP_705899	Q8IYJ1	CPNE9_HUMAN	copine family member 9	__UNKNOWN__
RARB	Silent	5915	__UNKNOWN__	hg38	chr3	25580783	25580783	+	Intron	SNP	A	A	T			wt3	__UNKNOWN__	A	A	__UNKNOWN__	__UNKNOWN__	__UNKNOWN__	__UNKNOWN__	__UNKNOWN__	__UNKNOWN__	__UNKNOWN__	__UNKNOWN__	__UNKNOWN__	__UNKNOWN__	NA	NA	__UNKNOWN__	__UNKNOWN__	__UNKNOWN__	g.chr3:25580783A>T	ENST00000330688.9	+	NA		c.e5+61A>T			RARB_ENST00000437042.6_Intron|RARB_ENST00000458646.1_Intron	NM_001290300.1	NP_001277229.1	P10826	RARB_HUMAN	retinoic acid receptor beta	__UNKNOWN__
CELSR3	Silent	1951	__UNKNOWN__	hg38	chr3	48640585	48640585	+	Intron	SNP	A	A	C			wt3	__UNKNOWN__	A	A	__UNKNOWN__	__UNKNOWN__	__UNKNOWN__	__UNKNOWN__	__UNKNOWN__	__UNKNOWN__	__UNKNOWN__	__UNKNOWN__	__UNKNOWN__	__UNKNOWN__	NA	NA	__UNKNOWN__	__UNKNOWN__	__UNKNOWN__	g.chr3:48640585A>C	ENST00000164024.5	-	NA		c.e34+26T>G				NM_001407.2	NP_001398	Q9NYQ7	CELR3_HUMAN	cadherin EGF LAG seven-pass G-type receptor 3	__UNKNOWN__
BAP1	Silent	8314	__UNKNOWN__	hg38	chr3	52406630	52406630	+	Intron	SNP	T	T	A			wt3	__UNKNOWN__	T	T	__UNKNOWN__	__UNKNOWN__	__UNKNOWN__	__UNKNOWN__	__UNKNOWN__	__UNKNOWN__	__UNKNOWN__	__UNKNOWN__	__UNKNOWN__	__UNKNOWN__	NA	NA	__UNKNOWN__	__UNKNOWN__	__UNKNOWN__	g.chr3:52406630T>A	ENST00000460680.6	-	NA		c.e8-199A>T			BAP1_ENST00000296288.9_Intron|PHF7_ENST00000327906.8_5'Flank|PHF7_ENST00000347025.6_5'Flank|BAP1_ENST00000615113.1_5'Flank	NM_004656.3	NP_004647	Q99496	RING2_HUMAN	BRCA1 associated protein 1	__UNKNOWN__
ARHGEF3	Silent	50650	__UNKNOWN__	hg38	chr3	56801999	56801999	+	Intron	SNP	T	T	G			wt3	__UNKNOWN__	T	T	__UNKNOWN__	__UNKNOWN__	__UNKNOWN__	__UNKNOWN__	__UNKNOWN__	__UNKNOWN__	__UNKNOWN__	__UNKNOWN__	__UNKNOWN__	__UNKNOWN__	NA	NA	__UNKNOWN__	__UNKNOWN__	__UNKNOWN__	g.chr3:56801999T>G	ENST00000496106.5	-	NA		c.e3+28183A>C			ARHGEF3_ENST00000338458.8_Intron|ARHGEF3_ENST00000296315.7_5'Flank|ARHGEF3_ENST00000495373.5_5'Flank	NM_001289698.1	NP_001276627	Q9NR81	ARHG3_HUMAN	Rho guanine nucleotide exchange factor 3	__UNKNOWN__
PIK3CB	Silent	5291	__UNKNOWN__	hg38	chr3	138681940	138681941	+	Intron	INS	-	-	A	778364146	byFrequency	wt3	__UNKNOWN__	A	A	__UNKNOWN__	__UNKNOWN__	__UNKNOWN__	__UNKNOWN__	__UNKNOWN__	__UNKNOWN__	__UNKNOWN__	__UNKNOWN__	__UNKNOWN__	__UNKNOWN__	NA	NA	__UNKNOWN__	__UNKNOWN__	__UNKNOWN__	g.chr3:138681940_138681941insA	ENST00000674063.1	-	NA		c.e19-27C>TC			PIK3CB_ENST00000477593.5_Intron|PIK3CB_ENST00000289153.6_Intron|PIK3CB_ENST00000544716.5_Intron			P42338	PK3CB_HUMAN	phosphatidylinositol-4,5-bisphosphate 3-kinase catalytic subunit beta	__UNKNOWN__
SLC25A36	Silent	55186	__UNKNOWN__	hg38	chr3	140959543	140959543	+	Intron	DEL	A	A	-	759338667	byFrequency	wt3	__UNKNOWN__	-	-	__UNKNOWN__	__UNKNOWN__	__UNKNOWN__	__UNKNOWN__	__UNKNOWN__	__UNKNOWN__	__UNKNOWN__	__UNKNOWN__	__UNKNOWN__	__UNKNOWN__	NA	NA	__UNKNOWN__	__UNKNOWN__	__UNKNOWN__	g.chr3:140959543delA	ENST00000446041.6	+	NA		c.e3+2TA>T			SLC25A36_ENST00000324194.12_Intron|SLC25A36_ENST00000507429.5_Intron|SLC25A36_ENST00000453248.6_Intron	NM_018155.2	NP_060625	Q96CQ1	S2536_HUMAN	solute carrier family 25 member 36	__UNKNOWN__
SOX2	Silent	6657	__UNKNOWN__	hg38	chr3	181712350	181712350	+	5'UTR	SNP	A	A	C			wt3	__UNKNOWN__	A	A	__UNKNOWN__	__UNKNOWN__	__UNKNOWN__	__UNKNOWN__	__UNKNOWN__	__UNKNOWN__	__UNKNOWN__	__UNKNOWN__	__UNKNOWN__	__UNKNOWN__	NA	NA	__UNKNOWN__	__UNKNOWN__	__UNKNOWN__	g.chr3:181712350A>C	ENST00000325404.3	+	1					SOX2-OT_ENST00000656613.1_RNA|SOX2-OT_ENST00000665187.1_RNA|SOX2-OT_ENST00000596250.7_RNA|SOX2-OT_ENST00000654538.1_RNA|SOX2-OT_ENST00000476964.6_RNA|SOX2-OT_ENST00000643236.2_RNA|SOX2-OT_ENST00000665485.1_RNA|SOX2-OT_ENST00000642301.2_RNA|SOX2-OT_ENST00000642652.2_RNA|SOX2-OT_ENST00000646949.2_RNA|SOX2-OT_ENST00000646683.1_RNA|SOX2-OT_ENST00000628810.2_RNA|SOX2-OT_ENST00000642218.1_RNA|SOX2-OT_E…	NM_003106.3	NP_003097	P48431	SOX2_HUMAN	SRY-box 2	__UNKNOWN__
CCNI	Silent	10983	__UNKNOWN__	hg38	chr4	77075785	77075785	+	5'UTR	SNP	A	A	C			wt3	__UNKNOWN__	A	A	__UNKNOWN__	__UNKNOWN__	__UNKNOWN__	__UNKNOWN__	__UNKNOWN__	__UNKNOWN__	__UNKNOWN__	__UNKNOWN__	__UNKNOWN__	__UNKNOWN__	NA	NA	__UNKNOWN__	__UNKNOWN__	__UNKNOWN__	g.chr4:77075785A>C	ENST00000237654.9	-	1						NM_006835.2	NP_006826	Q14094	CCNI_HUMAN	cyclin I	__UNKNOWN__
CCNI	Silent	10983	__UNKNOWN__	hg38	chr4	77075804	77075804	+	5'UTR	SNP	A	A	T			wt3	__UNKNOWN__	A	A	__UNKNOWN__	__UNKNOWN__	__UNKNOWN__	__UNKNOWN__	__UNKNOWN__	__UNKNOWN__	__UNKNOWN__	__UNKNOWN__	__UNKNOWN__	__UNKNOWN__	NA	NA	__UNKNOWN__	__UNKNOWN__	__UNKNOWN__	g.chr4:77075804A>T	ENST00000237654.9	-	1						NM_006835.2	NP_006826	Q14094	CCNI_HUMAN	cyclin I	__UNKNOWN__
GPAT3	Silent	84803	__UNKNOWN__	hg38	chr4	83598623	83598623	+	Intron	DEL	T	T	-	71668661|548759376	byFrequency;by1000genomes	wt3	__UNKNOWN__	-	-	__UNKNOWN__	__UNKNOWN__	__UNKNOWN__	__UNKNOWN__	__UNKNOWN__	__UNKNOWN__	__UNKNOWN__	__UNKNOWN__	__UNKNOWN__	__UNKNOWN__	NA	NA	__UNKNOWN__	__UNKNOWN__	__UNKNOWN__	g.chr4:83598623delT	ENST00000264409.5	+	NA		c.e11-22AT>A			GPAT3_ENST00000395226.6_Intron|GPAT3_ENST00000611707.4_Intron	NM_032717.4	NP_116106			glycerol-3-phosphate acyltransferase 3	__UNKNOWN__
TBC1D9	Silent	23158	__UNKNOWN__	hg38	chr4	140644515	140644515	+	Intron	SNP	C	C	T			wt3	__UNKNOWN__	C	C	__UNKNOWN__	__UNKNOWN__	__UNKNOWN__	__UNKNOWN__	__UNKNOWN__	__UNKNOWN__	__UNKNOWN__	__UNKNOWN__	__UNKNOWN__	__UNKNOWN__	NA	NA	__UNKNOWN__	__UNKNOWN__	__UNKNOWN__	g.chr4:140644515C>T	ENST00000442267.3	-	NA		c.e14+5087G>A			TNRC18P1_ENST00000502875.1_RNA	NM_015130.2	NP_055945	Q6ZT07	TBCD9_HUMAN	TBC1 domain family member 9	__UNKNOWN__
CEP72	Silent	55722	__UNKNOWN__	hg38	chr5	637475	637475	+	Intron	SNP	A	A	T			wt3	__UNKNOWN__	A	A	__UNKNOWN__	__UNKNOWN__	__UNKNOWN__	__UNKNOWN__	__UNKNOWN__	__UNKNOWN__	__UNKNOWN__	__UNKNOWN__	__UNKNOWN__	__UNKNOWN__	NA	NA	__UNKNOWN__	__UNKNOWN__	__UNKNOWN__	g.chr5:637475A>T	ENST00000264935.6	+	NA		c.e7-42A>T				NM_018140.3	NP_060610	Q9P209	CEP72_HUMAN	centrosomal protein 72	__UNKNOWN__
SPEF2	Silent	79925	__UNKNOWN__	hg38	chr5	35759856	35759857	+	Intron	INS	-	-	T	11427107|398108817	byFrequency;by1000genomes	wt3	__UNKNOWN__	T	T	__UNKNOWN__	__UNKNOWN__	__UNKNOWN__	__UNKNOWN__	__UNKNOWN__	__UNKNOWN__	__UNKNOWN__	__UNKNOWN__	__UNKNOWN__	__UNKNOWN__	NA	NA	__UNKNOWN__	__UNKNOWN__	__UNKNOWN__	g.chr5:35759856_35759857insT	ENST00000440995.6	+	NA		c.e25+137G>GT			SPEF2_ENST00000356031.8_Intron|SPEF2_ENST00000637569.1_Intron|AC137810.1_ENST00000510433.1_RNA			Q9C093	SPEF2_HUMAN	sperm flagellar 2	__UNKNOWN__
EMB	Silent	133418	__UNKNOWN__	hg38	chr5	50440949	50440949	+	Intron	SNP	G	G	T			wt3	__UNKNOWN__	G	G	__UNKNOWN__	__UNKNOWN__	__UNKNOWN__	__UNKNOWN__	__UNKNOWN__	__UNKNOWN__	__UNKNOWN__	__UNKNOWN__	__UNKNOWN__	__UNKNOWN__	NA	NA	__UNKNOWN__	__UNKNOWN__	__UNKNOWN__	g.chr5:50440949G>T	ENST00000303221.10	-	NA		c.e1-91C>A			EMB_ENST00000508934.5_Intron	NM_198449.2	NP_940851	Q6PCB8	EMB_HUMAN	embigin	__UNKNOWN__
ARL15	Silent	54622	__UNKNOWN__	hg38	chr5	54310693	54310693	+	5'Flank	SNP	A	A	T	1300279414		wt3	__UNKNOWN__	A	A	__UNKNOWN__	__UNKNOWN__	__UNKNOWN__	__UNKNOWN__	__UNKNOWN__	__UNKNOWN__	__UNKNOWN__	__UNKNOWN__	__UNKNOWN__	__UNKNOWN__	NA	NA	__UNKNOWN__	__UNKNOWN__	__UNKNOWN__	g.chr5:54310693A>T	ENST00000502271.5	-	NA					ARL15_ENST00000504924.6_5'Flank|ARL15_ENST00000507646.2_5'Flank|ARL15_ENST00000620747.4_5'Flank|LINC01033_ENST00000659703.1_5'Flank|LINC01033_ENST00000664079.1_5'Flank			Q9NXU5	ARL15_HUMAN	ADP ribosylation factor like GTPase 15	__UNKNOWN__
SALL4P1	Silent	100419717	__UNKNOWN__	hg38	chr5	57423824	57423824	+	RNA	SNP	T	T	A			wt3	__UNKNOWN__	T	T	__UNKNOWN__	__UNKNOWN__	__UNKNOWN__	__UNKNOWN__	__UNKNOWN__	__UNKNOWN__	__UNKNOWN__	__UNKNOWN__	__UNKNOWN__	__UNKNOWN__	NA	NA	__UNKNOWN__	__UNKNOWN__	__UNKNOWN__	g.chr5:57423824T>A	ENST00000510352.2	+	NA		c.e2-567T>A								spalt like transcription factor 4 pseudogene 1	__UNKNOWN__
IQGAP2	Silent	10788	__UNKNOWN__	hg38	chr5	76702691	76702692	+	Intron	INS	-	-	GAAAACCAGTGCCAGCCTTATTTGCC	536374812	byFrequency;by1000genomes	wt3	__UNKNOWN__	GAAAACCAGTGCCAGCCTTATTTGCC	GAAAACCAGTGCCAGCCTTATTTGCC	__UNKNOWN__	__UNKNOWN__	__UNKNOWN__	__UNKNOWN__	__UNKNOWN__	__UNKNOWN__	__UNKNOWN__	__UNKNOWN__	__UNKNOWN__	__UNKNOWN__	NA	NA	__UNKNOWN__	__UNKNOWN__	__UNKNOWN__	g.chr5:76702691_76702692insGAAAACCAGTGCCAGCCTTATTTGCC	ENST00000274364.11	+	NA		c.e35+101A>AGAAAACCAGTGCCAGCCTTATTTGCC			IQGAP2_ENST00000502745.5_Intron|IQGAP2_ENST00000396234.7_Intron|IQGAP2_ENST00000379730.7_Intron|AC025188.1_ENST00000507514.1_RNA	NM_006633.3	NP_006624	Q13576	IQGA2_HUMAN	IQ motif containing GTPase activating protein 2	__UNKNOWN__
FAM153B	Silent	202134	__UNKNOWN__	hg38	chr5	176098789	176098789	+	Intron	SNP	C	C	T	869567		wt3	__UNKNOWN__	C	C	__UNKNOWN__	__UNKNOWN__	__UNKNOWN__	__UNKNOWN__	__UNKNOWN__	__UNKNOWN__	__UNKNOWN__	__UNKNOWN__	__UNKNOWN__	__UNKNOWN__	NA	NA	__UNKNOWN__	__UNKNOWN__	__UNKNOWN__	g.chr5:176098789C>T	ENST00000515817.5	+	NA		c.e8+231C>T			FAM153B_ENST00000510151.5_Intron|FAM153B_ENST00000512862.5_Intron|FAM153B_ENST00000253490.5_Intron|FAM153B_ENST00000611539.4_Intron|AC139491.7_ENST00000508296.5_Intron	NM_001265615.1	NP_001252544	P0C7A2	F153B_HUMAN	family with sequence similarity 153 member B	__UNKNOWN__
ZNF354A	Silent	6940	__UNKNOWN__	hg38	chr5	178728803	178728803	+	Intron	SNP	G	G	T			wt3	__UNKNOWN__	G	G	__UNKNOWN__	__UNKNOWN__	__UNKNOWN__	__UNKNOWN__	__UNKNOWN__	__UNKNOWN__	__UNKNOWN__	__UNKNOWN__	__UNKNOWN__	__UNKNOWN__	NA	NA	__UNKNOWN__	__UNKNOWN__	__UNKNOWN__	g.chr5:178728803G>T	ENST00000335815.7	-	NA		c.e2-187C>A			AC113348.2_ENST00000638723.1_Intron	NM_005649.2	NP_005640	O60765	Z354A_HUMAN	zinc finger protein 354A	__UNKNOWN__
TBC1D7	Silent	51256	__UNKNOWN__	hg38	chr6	13316549	13316549	+	Intron	DEL	A	A	-	761512336|72202814		wt3	__UNKNOWN__	-	-	__UNKNOWN__	__UNKNOWN__	__UNKNOWN__	__UNKNOWN__	__UNKNOWN__	__UNKNOWN__	__UNKNOWN__	__UNKNOWN__	__UNKNOWN__	__UNKNOWN__	NA	NA	__UNKNOWN__	__UNKNOWN__	__UNKNOWN__	g.chr6:13316549delA	ENST00000379300.8	-	NA		c.e5-23TG>G			TBC1D7_ENST00000356436.8_Intron|TBC1D7_ENST00000607658.5_Intron|TBC1D7_ENST00000379307.6_Intron|TBC1D7_ENST00000343141.8_Intron	NM_016495.5	NP_057579	Q9P0N9	TBCD7_HUMAN	TBC1 domain family member 7	__UNKNOWN__
MBOAT1	Silent	154141	__UNKNOWN__	hg38	chr6	20102148	20102148	+	3'UTR	SNP	C	C	A	1481332080		wt3	__UNKNOWN__	C	C	__UNKNOWN__	__UNKNOWN__	__UNKNOWN__	__UNKNOWN__	__UNKNOWN__	__UNKNOWN__	__UNKNOWN__	__UNKNOWN__	__UNKNOWN__	__UNKNOWN__	NA	NA	__UNKNOWN__	__UNKNOWN__	__UNKNOWN__	g.chr6:20102148C>A	ENST00000324607.8	-	13						NM_001080480.2	NP_001073949	Q6ZNC8	MBOA1_HUMAN	membrane bound O-acyltransferase domain containing 1	__UNKNOWN__
APOBEC2	Silent	10930	__UNKNOWN__	hg38	chr6	41061183	41061183	+	Intron	SNP	C	C	A			wt3	__UNKNOWN__	C	C	__UNKNOWN__	__UNKNOWN__	__UNKNOWN__	__UNKNOWN__	__UNKNOWN__	__UNKNOWN__	__UNKNOWN__	__UNKNOWN__	__UNKNOWN__	__UNKNOWN__	NA	NA	__UNKNOWN__	__UNKNOWN__	__UNKNOWN__	g.chr6:41061183C>A	ENST00000244669.2	+	NA		c.e2-145C>A				NM_006789.3	NP_006780	Q9Y235	ABEC2_HUMAN	apolipoprotein B mRNA editing enzyme catalytic subunit 2	__UNKNOWN__
COL9A1	Silent	1297	__UNKNOWN__	hg38	chr6	70283710	70283710	+	Intron	SNP	G	G	A	759215340	byFrequency	wt3	__UNKNOWN__	G	G	__UNKNOWN__	__UNKNOWN__	__UNKNOWN__	__UNKNOWN__	__UNKNOWN__	__UNKNOWN__	__UNKNOWN__	__UNKNOWN__	__UNKNOWN__	__UNKNOWN__	NA	NA	__UNKNOWN__	__UNKNOWN__	__UNKNOWN__	g.chr6:70283710G>A	ENST00000357250.10	-	NA		c.e6-27C>T			COL9A1_ENST00000370496.3_Intron|COL9A1_ENST00000320755.12_5'Flank	NM_001851.4	NP_001842	P20849	CO9A1_HUMAN	collagen type IX alpha 1 chain	__UNKNOWN__
PLEKHA8	Silent	84725	__UNKNOWN__	hg38	chr7	30045545	30045546	+	Intron	DEL	AC	AC	-	141127670		wt3	__UNKNOWN__	-	-	__UNKNOWN__	__UNKNOWN__	__UNKNOWN__	__UNKNOWN__	__UNKNOWN__	__UNKNOWN__	__UNKNOWN__	__UNKNOWN__	__UNKNOWN__	__UNKNOWN__	NA	NA	__UNKNOWN__	__UNKNOWN__	__UNKNOWN__	g.chr7:30045545_30045546delAC	ENST00000449726.6	+	NA		c.e2+343GAC>G			PLEKHA8_ENST00000440706.3_Intron|PLEKHA8_ENST00000396259.5_Intron|PLEKHA8_ENST00000258679.11_Intron|PLEKHA8_ENST00000396257.6_Intron|PLEKHA8_ENST00000622102.4_Intron	NM_001197026.1	NP_001183955	Q96JA3	PKHA8_HUMAN	pleckstrin homology domain containing A8	__UNKNOWN__
BMPER	Silent	168667	__UNKNOWN__	hg38	chr7	34057832	34057835	+	Intron	DEL	ACAC	ACAC	-	796895246		wt3	__UNKNOWN__	-	-	__UNKNOWN__	__UNKNOWN__	__UNKNOWN__	__UNKNOWN__	__UNKNOWN__	__UNKNOWN__	__UNKNOWN__	__UNKNOWN__	__UNKNOWN__	__UNKNOWN__	NA	NA	__UNKNOWN__	__UNKNOWN__	__UNKNOWN__	g.chr7:34057832_34057835delACAC	ENST00000649409.2	+	NA		c.e10-228AACAC>A			BMPER_ENST00000297161.6_Intron|BMPER_ENST00000650544.1_Intron|BMPER_ENST00000648856.1_Intron|BMPER_ENST00000648392.1_Intron|BMPER_ENST00000648445.1_Intron|BMPER_ENST00000648848.1_Intron			Q8N8U9	BMPER_HUMAN	BMP binding endothelial regulator	__UNKNOWN__
ELMO1	Silent	9844	__UNKNOWN__	hg38	chr7	37132990	37132990	+	Intron	DEL	T	T	-	5883589|796979058	byFrequency;by1000genomes	wt3	__UNKNOWN__	-	-	__UNKNOWN__	__UNKNOWN__	__UNKNOWN__	__UNKNOWN__	__UNKNOWN__	__UNKNOWN__	__UNKNOWN__	__UNKNOWN__	__UNKNOWN__	__UNKNOWN__	NA	NA	__UNKNOWN__	__UNKNOWN__	__UNKNOWN__	g.chr7:37132990delT	ENST00000310758.8	-	NA		c.e14-141AT>T			ELMO1_ENST00000442504.5_Intron|ELMO1_ENST00000448602.5_Intron	NM_014800.10	NP_055615	Q92556	ELMO1_HUMAN	engulfment and cell motility 1	__UNKNOWN__
MUC3A	Silent	4584	__UNKNOWN__	hg38	chr7	100955097	100955097	+	Silent	SNP	A	A	T			wt3	__UNKNOWN__	A	A	__UNKNOWN__	__UNKNOWN__	__UNKNOWN__	__UNKNOWN__	__UNKNOWN__	__UNKNOWN__	__UNKNOWN__	__UNKNOWN__	__UNKNOWN__	__UNKNOWN__	NA	NA	__UNKNOWN__	__UNKNOWN__	__UNKNOWN__	g.chr7:100955097A>T	ENST00000379458.9	+	2	3409	c.3318A>T	c.(3316-3318)acA>acT	p.T1106T	MUC3A_ENST00000483366.5_Silent_p.T1106T	NM_005960.1	NP_005951	Q02505	MUC3A_HUMAN	mucin 3A, cell surface associated	__UNKNOWN__
IFRD1	Silent	3475	__UNKNOWN__	hg38	chr7	112450559	112450559	+	5'UTR	SNP	T	T	G			wt3	__UNKNOWN__	T	T	__UNKNOWN__	__UNKNOWN__	__UNKNOWN__	__UNKNOWN__	__UNKNOWN__	__UNKNOWN__	__UNKNOWN__	__UNKNOWN__	__UNKNOWN__	__UNKNOWN__	NA	NA	__UNKNOWN__	__UNKNOWN__	__UNKNOWN__	g.chr7:112450559T>G	ENST00000403825.8	+	1					IFRD1_ENST00000005558.8_5'UTR|IFRD1_ENST00000429071.5_5'UTR|IFRD1_ENST00000621379.4_Intron|IFRD1_ENST00000535603.5_5'Flank|AC079741.1_ENST00000321498.5_5'Flank	NM_001550.3	NP_001541	O00458	IFRD1_HUMAN	interferon related developmental regulator 1	__UNKNOWN__
RAB19	Silent	401409	__UNKNOWN__	hg38	chr7	140425724	140425725	+	Intron	INS	-	-	A	540302116	byFrequency;by1000genomes	wt3	__UNKNOWN__	A	A	__UNKNOWN__	__UNKNOWN__	__UNKNOWN__	__UNKNOWN__	__UNKNOWN__	__UNKNOWN__	__UNKNOWN__	__UNKNOWN__	__UNKNOWN__	__UNKNOWN__	NA	NA	__UNKNOWN__	__UNKNOWN__	__UNKNOWN__	g.chr7:140425724_140425725insA	ENST00000537763.6	+	NA		c.e4-158C>CA			RAB19_ENST00000356407.3_Intron	NM_001008749.2	NP_001008749	A4D1S5	RAB19_HUMAN	RAB19, member RAS oncogene family	__UNKNOWN__
HOOK3	Silent	84376	__UNKNOWN__	hg38	chr8	42943252	42943252	+	Intron	DEL	T	T	-	757016620		wt3	__UNKNOWN__	-	-	__UNKNOWN__	__UNKNOWN__	__UNKNOWN__	__UNKNOWN__	__UNKNOWN__	__UNKNOWN__	__UNKNOWN__	__UNKNOWN__	__UNKNOWN__	__UNKNOWN__	NA	NA	__UNKNOWN__	__UNKNOWN__	__UNKNOWN__	g.chr8:42943252delT	ENST00000307602.9	+	NA		c.e5-62GT>G				NM_032410.3	NP_115786	Q86VS8	HOOK3_HUMAN	hook microtubule tethering protein 3	__UNKNOWN__
PCMTD1	Silent	115294	__UNKNOWN__	hg38	chr8	51817621	51817621	+	3'UTR	SNP	A	A	G	7822436	byFrequency	wt3	__UNKNOWN__	A	A	__UNKNOWN__	__UNKNOWN__	__UNKNOWN__	__UNKNOWN__	__UNKNOWN__	__UNKNOWN__	__UNKNOWN__	__UNKNOWN__	__UNKNOWN__	__UNKNOWN__	NA	NA	__UNKNOWN__	__UNKNOWN__	__UNKNOWN__	g.chr8:51817621A>G	ENST00000360540.9	-	7					PCMTD1_ENST00000522514.6_3'UTR|PCMTD1_ENST00000544451.2_3'UTR	NM_052937.3	NP_443169	Q96MG8	PCMD1_HUMAN	protein-L-isoaspartate (D-aspartate) O-methyltransferase domain containing 1	__UNKNOWN__
ZNF704	Silent	619279	__UNKNOWN__	hg38	chr8	80641333	80641333	+	3'UTR	SNP	T	T	G			wt3	__UNKNOWN__	T	T	__UNKNOWN__	__UNKNOWN__	__UNKNOWN__	__UNKNOWN__	__UNKNOWN__	__UNKNOWN__	__UNKNOWN__	__UNKNOWN__	__UNKNOWN__	__UNKNOWN__	NA	NA	__UNKNOWN__	__UNKNOWN__	__UNKNOWN__	g.chr8:80641333T>G	ENST00000327835.7	-	9						NM_001033723.2	NP_001028895	Q6ZNC4	ZN704_HUMAN	zinc finger protein 704	__UNKNOWN__
PTDSS1	Silent	9791	__UNKNOWN__	hg38	chr8	96283977	96283978	+	Intron	INS	-	-	A	765149046		wt3	__UNKNOWN__	A	A	__UNKNOWN__	__UNKNOWN__	__UNKNOWN__	__UNKNOWN__	__UNKNOWN__	__UNKNOWN__	__UNKNOWN__	__UNKNOWN__	__UNKNOWN__	__UNKNOWN__	NA	NA	__UNKNOWN__	__UNKNOWN__	__UNKNOWN__	g.chr8:96283977_96283978insA	ENST00000517309.6	+	NA		c.e3-132G>GA				NM_014754.2	NP_055569	P48651	PTSS1_HUMAN	phosphatidylserine synthase 1	__UNKNOWN__
SPATC1	Silent	375686	__UNKNOWN__	hg38	chr8	144047111	144047111	+	3'UTR	SNP	T	T	A			wt3	__UNKNOWN__	T	T	__UNKNOWN__	__UNKNOWN__	__UNKNOWN__	__UNKNOWN__	__UNKNOWN__	__UNKNOWN__	__UNKNOWN__	__UNKNOWN__	__UNKNOWN__	__UNKNOWN__	NA	NA	__UNKNOWN__	__UNKNOWN__	__UNKNOWN__	g.chr8:144047111T>A	ENST00000377470.8	+	5					SMPD5_ENST00000528912.1_5'Flank|SMPD5_ENST00000639008.2_5'Flank	NM_198572.2	NP_940974	Q76KD6	SPERI_HUMAN	spermatogenesis and centriole associated 1	__UNKNOWN__
CDK2AP2P2	Silent	NA	__UNKNOWN__	hg38	chr9	62844964	62844964	+	RNA	SNP	A	A	C	1177272522		wt3	__UNKNOWN__	A	A	__UNKNOWN__	__UNKNOWN__	__UNKNOWN__	__UNKNOWN__	__UNKNOWN__	__UNKNOWN__	__UNKNOWN__	__UNKNOWN__	__UNKNOWN__	__UNKNOWN__	NA	NA	__UNKNOWN__	__UNKNOWN__	__UNKNOWN__	g.chr9:62844964A>C	ENST00000478512.1	+	NA		c.e1+146A>C								cyclin dependent kinase 2 associated protein 2 pseudogene 2	__UNKNOWN__
EPB41L4B	Silent	54566	__UNKNOWN__	hg38	chr9	109321009	109321011	+	5'Flank	DEL	GCC	GCC	-	1052570240		wt3	__UNKNOWN__	-	-	__UNKNOWN__	__UNKNOWN__	__UNKNOWN__	__UNKNOWN__	__UNKNOWN__	__UNKNOWN__	__UNKNOWN__	__UNKNOWN__	__UNKNOWN__	__UNKNOWN__	NA	NA	__UNKNOWN__	__UNKNOWN__	__UNKNOWN__	g.chr9:109321009_109321011delGCC	ENST00000374557.4	-	NA					EPB41L4B_ENST00000374566.7_5'Flank|AL359963.1_ENST00000384599.1_5'Flank	NM_018424.3	NP_060894	Q9H329	E41LB_HUMAN	erythrocyte membrane protein band 4.1 like 4B	__UNKNOWN__
PKN3	Silent	29941	__UNKNOWN__	hg38	chr9	128718857	128718857	+	Intron	SNP	A	A	T	1234120103		wt3	__UNKNOWN__	A	A	__UNKNOWN__	__UNKNOWN__	__UNKNOWN__	__UNKNOWN__	__UNKNOWN__	__UNKNOWN__	__UNKNOWN__	__UNKNOWN__	__UNKNOWN__	__UNKNOWN__	NA	NA	__UNKNOWN__	__UNKNOWN__	__UNKNOWN__	g.chr9:128718857A>T	ENST00000291906.5	+	NA		c.e18+232A>T				NM_013355.4	NP_037487	Q6P5Z2	PKN3_HUMAN	protein kinase N3	__UNKNOWN__
LAMC3	Silent	10319	__UNKNOWN__	hg38	chr9	131009169	131009169	+	5'Flank	SNP	T	T	A			wt3	__UNKNOWN__	T	T	__UNKNOWN__	__UNKNOWN__	__UNKNOWN__	__UNKNOWN__	__UNKNOWN__	__UNKNOWN__	__UNKNOWN__	__UNKNOWN__	__UNKNOWN__	__UNKNOWN__	NA	NA	__UNKNOWN__	__UNKNOWN__	__UNKNOWN__	g.chr9:131009169T>A	ENST00000361069.9	+	NA						NM_006059.3	NP_006050	Q9Y6N6	LAMC3_HUMAN	laminin subunit gamma 3	__UNKNOWN__
CACNA1B	Silent	774	__UNKNOWN__	hg38	chr9	137956654	137956654	+	Intron	DEL	A	A	-	879084940		wt3	__UNKNOWN__	-	-	__UNKNOWN__	__UNKNOWN__	__UNKNOWN__	__UNKNOWN__	__UNKNOWN__	__UNKNOWN__	__UNKNOWN__	__UNKNOWN__	__UNKNOWN__	__UNKNOWN__	NA	NA	__UNKNOWN__	__UNKNOWN__	__UNKNOWN__	g.chr9:137956654delA	ENST00000371372.6	+	NA		c.e9-118CA>C			CACNA1B_ENST00000371363.5_Intron|CACNA1B_ENST00000371357.5_Intron|CACNA1B_ENST00000277551.6_Intron|CACNA1B_ENST00000371355.8_Intron|CACNA1B_ENST00000277549.9_Intron	NM_000718.3	NP_000709	Q00975	CAC1B_HUMAN	calcium voltage-gated channel subunit alpha1 B	__UNKNOWN__
CELF2	Silent	10659	__UNKNOWN__	hg38	chr10	11320827	11320827	+	Intron	DEL	T	T	-	67633135|35548374	byFrequency;by1000genomes	wt3	__UNKNOWN__	-	-	__UNKNOWN__	__UNKNOWN__	__UNKNOWN__	__UNKNOWN__	__UNKNOWN__	__UNKNOWN__	__UNKNOWN__	__UNKNOWN__	__UNKNOWN__	__UNKNOWN__	NA	NA	__UNKNOWN__	__UNKNOWN__	__UNKNOWN__	g.chr10:11320827delT	ENST00000417956.6	+	NA		c.e11-363GT>G			CELF2_ENST00000399850.7_Intron|CELF2_ENST00000632728.1_Intron|CELF2_ENST00000638035.1_Intron|CELF2_ENST00000608830.5_Intron|CELF2_ENST00000633077.1_Intron|CELF2_ENST00000416382.6_Intron|CELF2_ENST00000631460.1_Intron|CELF2_ENST00000636488.1_Intron|CELF2_ENST00000631816.1_Intron|CELF2_ENST00000637215.1_Intron|CELF2_ENST00000609692.5_Intron|CELF2_ENST00000632065.1_Intron|CELF2_ENST00000354897.3_Int…	NM_001025076.2	NP_001313278.1	O95319	CELF2_HUMAN	CUGBP Elav-like family member 2	__UNKNOWN__
DNA2	Silent	1763	__UNKNOWN__	hg38	chr10	68446276	68446277	+	Intron	INS	-	-	A	770415045	byFrequency	wt3	__UNKNOWN__	A	A	__UNKNOWN__	__UNKNOWN__	__UNKNOWN__	__UNKNOWN__	__UNKNOWN__	__UNKNOWN__	__UNKNOWN__	__UNKNOWN__	__UNKNOWN__	__UNKNOWN__	NA	NA	__UNKNOWN__	__UNKNOWN__	__UNKNOWN__	g.chr10:68446276_68446277insA	ENST00000358410.8	-	NA		c.e7-20A>TA			DNA2_ENST00000551118.6_Intron|DNA2_ENST00000399180.3_Intron	NM_001080449.2	NP_001073918	P51530	DNA2_HUMAN	DNA replication helicase/nuclease 2	__UNKNOWN__
SFXN3	Silent	81855	__UNKNOWN__	hg38	chr10	101032232	101032232	+	Intron	SNP	T	T	G			wt3	__UNKNOWN__	T	T	__UNKNOWN__	__UNKNOWN__	__UNKNOWN__	__UNKNOWN__	__UNKNOWN__	__UNKNOWN__	__UNKNOWN__	__UNKNOWN__	__UNKNOWN__	__UNKNOWN__	NA	NA	__UNKNOWN__	__UNKNOWN__	__UNKNOWN__	g.chr10:101032232T>G	ENST00000393459.5	+	NA		c.e2-82T>G			SFXN3_ENST00000224807.9_Intron|PDZD7_ENST00000370215.7_5'Flank|PDZD7_ENST00000619208.6_5'Flank|PDZD7_ENST00000644782.1_5'Flank|PDZD7_ENST00000645349.1_5'Flank			Q9BWM7	SFXN3_HUMAN	sideroflexin 3	__UNKNOWN__
ADAM8	Silent	101	__UNKNOWN__	hg38	chr10	133276952	133276952	+	5'Flank	SNP	A	A	T			wt3	__UNKNOWN__	A	A	__UNKNOWN__	__UNKNOWN__	__UNKNOWN__	__UNKNOWN__	__UNKNOWN__	__UNKNOWN__	__UNKNOWN__	__UNKNOWN__	__UNKNOWN__	__UNKNOWN__	NA	NA	__UNKNOWN__	__UNKNOWN__	__UNKNOWN__	g.chr10:133276952A>T	ENST00000415217.7	-	NA					ADAM8_ENST00000445355.8_5'Flank|ADAM8_ENST00000485491.6_5'Flank	NM_001164489.1	NP_001157961	P78325	ADAM8_HUMAN	ADAM metallopeptidase domain 8	__UNKNOWN__
ADAM8	Silent	101	__UNKNOWN__	hg38	chr10	133276957	133276957	+	5'Flank	SNP	C	C	G			wt3	__UNKNOWN__	C	C	__UNKNOWN__	__UNKNOWN__	__UNKNOWN__	__UNKNOWN__	__UNKNOWN__	__UNKNOWN__	__UNKNOWN__	__UNKNOWN__	__UNKNOWN__	__UNKNOWN__	NA	NA	__UNKNOWN__	__UNKNOWN__	__UNKNOWN__	g.chr10:133276957C>G	ENST00000415217.7	-	NA					ADAM8_ENST00000445355.8_5'Flank|ADAM8_ENST00000485491.6_5'Flank	NM_001164489.1	NP_001157961	P78325	ADAM8_HUMAN	ADAM metallopeptidase domain 8	__UNKNOWN__
RCN1	Silent	5954	__UNKNOWN__	hg38	chr11	32091705	32091705	+	Intron	SNP	C	C	G			wt3	__UNKNOWN__	C	C	__UNKNOWN__	__UNKNOWN__	__UNKNOWN__	__UNKNOWN__	__UNKNOWN__	__UNKNOWN__	__UNKNOWN__	__UNKNOWN__	__UNKNOWN__	__UNKNOWN__	NA	NA	__UNKNOWN__	__UNKNOWN__	__UNKNOWN__	g.chr11:32091705C>G	ENST00000054950.4	+	NA		c.e1+255C>G			AL035078.4_ENST00000532942.5_Intron	NM_002901.2	NP_002892	Q15293	RCN1_HUMAN	reticulocalbin 1	__UNKNOWN__
EIF3M	Silent	10480	__UNKNOWN__	hg38	chr11	32588441	32588441	+	Intron	SNP	C	C	A			wt3	__UNKNOWN__	C	C	__UNKNOWN__	__UNKNOWN__	__UNKNOWN__	__UNKNOWN__	__UNKNOWN__	__UNKNOWN__	__UNKNOWN__	__UNKNOWN__	__UNKNOWN__	__UNKNOWN__	NA	NA	__UNKNOWN__	__UNKNOWN__	__UNKNOWN__	g.chr11:32588441C>A	ENST00000531120.6	+	NA		c.e3-153C>A			EIF3M_ENST00000524896.5_Intron	NM_006360.5	NP_006351			eukaryotic translation initiation factor 3 subunit M	__UNKNOWN__
LGALS12	Silent	85329	__UNKNOWN__	hg38	chr11	63511242	63511243	+	Intron	INS	-	-	GCCAGGCAGCTTATGCC	139803938|369487732	byFrequency;by1000genomes	wt3	__UNKNOWN__	GCCAGGCAGCTTATGCC	GCCAGGCAGCTTATGCC	__UNKNOWN__	__UNKNOWN__	__UNKNOWN__	__UNKNOWN__	__UNKNOWN__	__UNKNOWN__	__UNKNOWN__	__UNKNOWN__	__UNKNOWN__	__UNKNOWN__	NA	NA	__UNKNOWN__	__UNKNOWN__	__UNKNOWN__	g.chr11:63511242_63511243insGCCAGGCAGCTTATGCC	ENST00000340246.10	+	NA		c.e6+137G>GGCCAGGCAGCTTATGCC			LGALS12_ENST00000394618.8_Intron|LGALS12_ENST00000415491.6_Intron|LGALS12_ENST00000425950.2_Intron|LGALS12_ENST00000255684.10_Intron|LGALS12_ENST00000674247.1_Intron	NM_001142535.1	NP_001136007	Q96DT0	LEG12_HUMAN	galectin 12	__UNKNOWN__
GPR83	Silent	10888	__UNKNOWN__	hg38	chr11	94380786	94380786	+	Intron	SNP	A	A	T			wt3	__UNKNOWN__	A	A	__UNKNOWN__	__UNKNOWN__	__UNKNOWN__	__UNKNOWN__	__UNKNOWN__	__UNKNOWN__	__UNKNOWN__	__UNKNOWN__	__UNKNOWN__	__UNKNOWN__	NA	NA	__UNKNOWN__	__UNKNOWN__	__UNKNOWN__	g.chr11:94380786A>T	ENST00000539203.2	-	NA		c.e3+13T>A			GPR83_ENST00000243673.7_Intron	NM_001330345.1	NP_001317274.1	Q9NYM4	GPR83_HUMAN	G protein-coupled receptor 83	__UNKNOWN__
CEP57	Silent	9702	__UNKNOWN__	hg38	chr11	95828038	95828039	+	Intron	INS	-	-	T	779758947|566276315	byFrequency;by1000genomes	wt3	__UNKNOWN__	T	T	__UNKNOWN__	__UNKNOWN__	__UNKNOWN__	__UNKNOWN__	__UNKNOWN__	__UNKNOWN__	__UNKNOWN__	__UNKNOWN__	__UNKNOWN__	__UNKNOWN__	NA	NA	__UNKNOWN__	__UNKNOWN__	__UNKNOWN__	g.chr11:95828038_95828039insT	ENST00000537677.5	+	NA		c.e9+11G>GT			CEP57_ENST00000325542.10_Intron|CEP57_ENST00000325486.9_Intron|CEP57_ENST00000541150.5_Intron			Q86XR8	CEP57_HUMAN	centrosomal protein 57	__UNKNOWN__
STT3A	Silent	3703	__UNKNOWN__	hg38	chr11	125620871	125620872	+	3'UTR	DEL	TT	TT	-	879128935		wt3	__UNKNOWN__	-	-	__UNKNOWN__	__UNKNOWN__	__UNKNOWN__	__UNKNOWN__	__UNKNOWN__	__UNKNOWN__	__UNKNOWN__	__UNKNOWN__	__UNKNOWN__	__UNKNOWN__	NA	NA	__UNKNOWN__	__UNKNOWN__	__UNKNOWN__	g.chr11:125620871_125620872delTT	ENST00000529196.5	+	19					STT3A_ENST00000392708.9_3'UTR|STT3A_ENST00000649491.1_3'UTR|STT3A_ENST00000531491.5_3'UTR|CHEK1_ENST00000427383.6_5'Flank			P46977	STT3A_HUMAN	STT3A, catalytic subunit of the oligosaccharyltransferase complex	__UNKNOWN__
KRT86	Silent	3892	__UNKNOWN__	hg38	chr12	52286428	52286428	+	Intron	SNP	T	T	C			wt3	__UNKNOWN__	T	T	__UNKNOWN__	__UNKNOWN__	__UNKNOWN__	__UNKNOWN__	__UNKNOWN__	__UNKNOWN__	__UNKNOWN__	__UNKNOWN__	__UNKNOWN__	__UNKNOWN__	NA	NA	__UNKNOWN__	__UNKNOWN__	__UNKNOWN__	g.chr12:52286428T>C	ENST00000423955.7	+	NA		c.e2+10482T>C			KRT81_ENST00000327741.9_Missense_Mutation_p.T449A|KRT81_ENST00000615839.1_Missense_Mutation_p.T449A	NM_001320198.1	NP_001307127	O43790	KRT86_HUMAN	keratin 86	__UNKNOWN__
PMEL	Silent	6490	__UNKNOWN__	hg38	chr12	55961211	55961212	+	Intron	INS	-	-	A	1298365551|571045161		wt3	__UNKNOWN__	A	A	__UNKNOWN__	__UNKNOWN__	__UNKNOWN__	__UNKNOWN__	__UNKNOWN__	__UNKNOWN__	__UNKNOWN__	__UNKNOWN__	__UNKNOWN__	__UNKNOWN__	NA	NA	__UNKNOWN__	__UNKNOWN__	__UNKNOWN__	g.chr12:55961211_55961212insA	ENST00000548747.5	-	NA		c.e3-106C>TC			PMEL_ENST00000552882.5_Intron|PMEL_ENST00000548493.5_Intron|PMEL_ENST00000449260.6_Intron|PMEL_ENST00000550464.5_Intron|PMEL_ENST00000550447.5_Intron			P40967	PMEL_HUMAN	premelanosome protein	__UNKNOWN__
CPM	Silent	1368	__UNKNOWN__	hg38	chr12	68858797	68858797	+	Intron	SNP	T	T	A			wt3	__UNKNOWN__	T	T	__UNKNOWN__	__UNKNOWN__	__UNKNOWN__	__UNKNOWN__	__UNKNOWN__	__UNKNOWN__	__UNKNOWN__	__UNKNOWN__	__UNKNOWN__	__UNKNOWN__	NA	NA	__UNKNOWN__	__UNKNOWN__	__UNKNOWN__	g.chr12:68858797T>A	ENST00000551568.6	-	NA		c.e8-126A>T			CPM_ENST00000546373.5_Intron|CPM_ENST00000338356.7_Intron	NM_198320.3	NP_938079	P14384	CBPM_HUMAN	carboxypeptidase M	__UNKNOWN__
KCNMB4	Silent	27345	__UNKNOWN__	hg38	chr12	70366639	70366639	+	5'UTR	SNP	T	T	G			wt3	__UNKNOWN__	T	T	__UNKNOWN__	__UNKNOWN__	__UNKNOWN__	__UNKNOWN__	__UNKNOWN__	__UNKNOWN__	__UNKNOWN__	__UNKNOWN__	__UNKNOWN__	__UNKNOWN__	NA	NA	__UNKNOWN__	__UNKNOWN__	__UNKNOWN__	g.chr12:70366639T>G	ENST00000258111.5	+	1						NM_014505.5	NP_055320	Q86W47	KCMB4_HUMAN	potassium calcium-activated channel subfamily M regulatory beta subunit 4	__UNKNOWN__
KCNMB4	Silent	27345	__UNKNOWN__	hg38	chr12	70366642	70366642	+	5'UTR	SNP	C	C	G			wt3	__UNKNOWN__	C	C	__UNKNOWN__	__UNKNOWN__	__UNKNOWN__	__UNKNOWN__	__UNKNOWN__	__UNKNOWN__	__UNKNOWN__	__UNKNOWN__	__UNKNOWN__	__UNKNOWN__	NA	NA	__UNKNOWN__	__UNKNOWN__	__UNKNOWN__	g.chr12:70366642C>G	ENST00000258111.5	+	1						NM_014505.5	NP_055320	Q86W47	KCMB4_HUMAN	potassium calcium-activated channel subfamily M regulatory beta subunit 4	__UNKNOWN__
KCNMB4	Silent	27345	__UNKNOWN__	hg38	chr12	70366645	70366645	+	5'UTR	SNP	C	C	G			wt3	__UNKNOWN__	C	C	__UNKNOWN__	__UNKNOWN__	__UNKNOWN__	__UNKNOWN__	__UNKNOWN__	__UNKNOWN__	__UNKNOWN__	__UNKNOWN__	__UNKNOWN__	__UNKNOWN__	NA	NA	__UNKNOWN__	__UNKNOWN__	__UNKNOWN__	g.chr12:70366645C>G	ENST00000258111.5	+	1						NM_014505.5	NP_055320	Q86W47	KCMB4_HUMAN	potassium calcium-activated channel subfamily M regulatory beta subunit 4	__UNKNOWN__
OTOGL	Silent	283310	__UNKNOWN__	hg38	chr12	80256503	80256503	+	Intron	SNP	A	A	T			wt3	__UNKNOWN__	A	A	__UNKNOWN__	__UNKNOWN__	__UNKNOWN__	__UNKNOWN__	__UNKNOWN__	__UNKNOWN__	__UNKNOWN__	__UNKNOWN__	__UNKNOWN__	__UNKNOWN__	NA	NA	__UNKNOWN__	__UNKNOWN__	__UNKNOWN__	g.chr12:80256503A>T	ENST00000547103.6	+	NA		c.e17+43A>T			OTOGL_ENST00000646859.1_Intron|OTOGL_ENST00000458043.6_Intron			Q3ZCN5	OTOGL_HUMAN	otogelin like	__UNKNOWN__
C12orf29	Silent	91298	__UNKNOWN__	hg38	chr12	88035345	88035346	+	5'Flank	INS	-	-	T	774048799		wt3	__UNKNOWN__	T	T	__UNKNOWN__	__UNKNOWN__	__UNKNOWN__	__UNKNOWN__	__UNKNOWN__	__UNKNOWN__	__UNKNOWN__	__UNKNOWN__	__UNKNOWN__	__UNKNOWN__	NA	NA	__UNKNOWN__	__UNKNOWN__	__UNKNOWN__	g.chr12:88035345_88035346insT	ENST00000356891.4	+	NA						NM_001009894.2	NP_001009894	Q8N999	CL029_HUMAN	chromosome 12 open reading frame 29	__UNKNOWN__
HECTD4	Silent	283450	__UNKNOWN__	hg38	chr12	112219602	112219603	+	Intron	INS	-	-	T	757319559		wt3	__UNKNOWN__	T	T	__UNKNOWN__	__UNKNOWN__	__UNKNOWN__	__UNKNOWN__	__UNKNOWN__	__UNKNOWN__	__UNKNOWN__	__UNKNOWN__	__UNKNOWN__	__UNKNOWN__	NA	NA	__UNKNOWN__	__UNKNOWN__	__UNKNOWN__	g.chr12:112219602_112219603insT	ENST00000550722.5	-	NA		c.e45+113T>AT			HECTD4_ENST00000377560.9_Intron	NM_001109662.3	NP_001103132	Q9Y4D8	HECD4_HUMAN	HECT domain E3 ubiquitin protein ligase 4	__UNKNOWN__
PABPC3	Silent	5042	__UNKNOWN__	hg38	chr13	25096127	25096127	+	5'UTR	SNP	G	G	C	1207910595		wt3	__UNKNOWN__	G	G	__UNKNOWN__	__UNKNOWN__	__UNKNOWN__	__UNKNOWN__	__UNKNOWN__	__UNKNOWN__	__UNKNOWN__	__UNKNOWN__	__UNKNOWN__	__UNKNOWN__	NA	NA	__UNKNOWN__	__UNKNOWN__	__UNKNOWN__	g.chr13:25096127G>C	ENST00000281589.4	+	1						NM_030979.2	NP_112241	Q9H361	PABP3_HUMAN	poly(A) binding protein cytoplasmic 3	__UNKNOWN__
NEK3	Silent	4752	__UNKNOWN__	hg38	chr13	52133615	52133616	+	Intron	INS	-	-	CACACA	3831081|879100222		wt3	__UNKNOWN__	CACACA	CACACA	__UNKNOWN__	__UNKNOWN__	__UNKNOWN__	__UNKNOWN__	__UNKNOWN__	__UNKNOWN__	__UNKNOWN__	__UNKNOWN__	__UNKNOWN__	__UNKNOWN__	NA	NA	__UNKNOWN__	__UNKNOWN__	__UNKNOWN__	g.chr13:52133615_52133616insCACACA	ENST00000610828.5	-	NA		c.e15-74A>TGTGTGA			NEK3_ENST00000620675.4_Intron|NEK3_ENST00000618534.4_Intron|NEK3_ENST00000611833.4_Intron|NEK5_ENST00000355568.8_5'Flank|NEK5_ENST00000647945.1_5'Flank|NEK5_ENST00000652119.1_5'Flank	NM_002498.2	NP_002489	P51956	NEK3_HUMAN	NIMA related kinase 3	__UNKNOWN__
AL136441.1	Silent	NA	__UNKNOWN__	hg38	chr13	76592942	76592942	+	RNA	SNP	C	C	A	2297069	by1000genomes	wt3	__UNKNOWN__	C	C	__UNKNOWN__	__UNKNOWN__	__UNKNOWN__	__UNKNOWN__	__UNKNOWN__	__UNKNOWN__	__UNKNOWN__	__UNKNOWN__	__UNKNOWN__	__UNKNOWN__	NA	NA	__UNKNOWN__	__UNKNOWN__	__UNKNOWN__	g.chr13:76592942C>A	ENST00000648060.1	-	NA		c.e4+38123G>T									__UNKNOWN__
TM9SF2	Silent	9375	__UNKNOWN__	hg38	chr13	99501564	99501564	+	5'UTR	SNP	T	T	G			wt3	__UNKNOWN__	T	T	__UNKNOWN__	__UNKNOWN__	__UNKNOWN__	__UNKNOWN__	__UNKNOWN__	__UNKNOWN__	__UNKNOWN__	__UNKNOWN__	__UNKNOWN__	__UNKNOWN__	NA	NA	__UNKNOWN__	__UNKNOWN__	__UNKNOWN__	g.chr13:99501564T>G	ENST00000642475.1	+	3					TM9SF2_ENST00000376387.5_5'UTR|LINC00449_ENST00000366259.2_5'Flank|LINC01232_ENST00000625254.1_5'Flank|LINC01232_ENST00000625369.2_5'Flank|LINC01232_ENST00000626729.2_5'Flank|LINC01232_ENST00000630421.2_5'Flank|LINC01232_ENST00000656995.1_5'Flank			Q99805	TM9S2_HUMAN	transmembrane 9 superfamily member 2	__UNKNOWN__
CR383656.3	Silent	NA	__UNKNOWN__	hg38	chr14	18666947	18666947	+	5'Flank	SNP	A	A	G	4069077	byFrequency	wt3	__UNKNOWN__	A	A	__UNKNOWN__	__UNKNOWN__	__UNKNOWN__	__UNKNOWN__	__UNKNOWN__	__UNKNOWN__	__UNKNOWN__	__UNKNOWN__	__UNKNOWN__	__UNKNOWN__	NA	NA	__UNKNOWN__	__UNKNOWN__	__UNKNOWN__	g.chr14:18666947A>G	ENST00000546909.2	+	NA											__UNKNOWN__
HAUS4	Silent	54930	__UNKNOWN__	hg38	chr14	22946782	22946782	+	Intron	DEL	T	T	-	549420937	byFrequency;by1000genomes	wt3	__UNKNOWN__	-	-	__UNKNOWN__	__UNKNOWN__	__UNKNOWN__	__UNKNOWN__	__UNKNOWN__	__UNKNOWN__	__UNKNOWN__	__UNKNOWN__	__UNKNOWN__	__UNKNOWN__	NA	NA	__UNKNOWN__	__UNKNOWN__	__UNKNOWN__	g.chr14:22946782delT	ENST00000206474.11	-	NA		c.e10+73AG>G			AL132780.3_ENST00000555074.1_Intron|HAUS4_ENST00000555986.5_Intron|HAUS4_ENST00000342454.12_Intron|HAUS4_ENST00000555367.5_Intron|HAUS4_ENST00000490506.5_Intron|HAUS4_ENST00000347758.6_Intron|HAUS4_ENST00000541587.5_Intron|AL132780.1_ENST00000668190.1_RNA			Q9H6D7	HAUS4_HUMAN	HAUS augmin like complex subunit 4	__UNKNOWN__
MAP4K5	Silent	11183	__UNKNOWN__	hg38	chr14	50531825	50531825	+	Intron	SNP	C	C	A			wt3	__UNKNOWN__	C	C	__UNKNOWN__	__UNKNOWN__	__UNKNOWN__	__UNKNOWN__	__UNKNOWN__	__UNKNOWN__	__UNKNOWN__	__UNKNOWN__	__UNKNOWN__	__UNKNOWN__	NA	NA	__UNKNOWN__	__UNKNOWN__	__UNKNOWN__	g.chr14:50531825C>A	ENST00000013125.8	-	NA		c.e2-117G>T			ATL1_ENST00000441560.6_5'Flank	NM_198794.2	NP_942089.1	Q9Y4K4	M4K5_HUMAN	mitogen-activated protein kinase kinase kinase kinase 5	__UNKNOWN__
AL132708.1	Silent	NA	__UNKNOWN__	hg38	chr14	94442390	94442390	+	RNA	SNP	T	T	A			wt3	__UNKNOWN__	T	T	__UNKNOWN__	__UNKNOWN__	__UNKNOWN__	__UNKNOWN__	__UNKNOWN__	__UNKNOWN__	__UNKNOWN__	__UNKNOWN__	__UNKNOWN__	__UNKNOWN__	NA	NA	__UNKNOWN__	__UNKNOWN__	__UNKNOWN__	g.chr14:94442390T>A	ENST00000536735.1	+	NA		c.e2+10649T>A									__UNKNOWN__
EML1	Silent	2009	__UNKNOWN__	hg38	chr14	99793619	99793619	+	Intron	SNP	A	A	C			wt3	__UNKNOWN__	A	A	__UNKNOWN__	__UNKNOWN__	__UNKNOWN__	__UNKNOWN__	__UNKNOWN__	__UNKNOWN__	__UNKNOWN__	__UNKNOWN__	__UNKNOWN__	__UNKNOWN__	NA	NA	__UNKNOWN__	__UNKNOWN__	__UNKNOWN__	g.chr14:99793619A>C	ENST00000334192.8	+	NA		c.e1+76A>C			EML1_ENST00000262233.11_Intron|EML1_ENST00000649352.1_Intron|EML1_ENST00000327921.13_Intron	NM_001008707.1	NP_001008707	O00423	EMAL1_HUMAN	echinoderm microtubule associated protein like 1	__UNKNOWN__
CRIP2	Silent	1397	__UNKNOWN__	hg38	chr14	105478964	105478964	+	Intron	SNP	T	T	G			wt3	__UNKNOWN__	T	T	__UNKNOWN__	__UNKNOWN__	__UNKNOWN__	__UNKNOWN__	__UNKNOWN__	__UNKNOWN__	__UNKNOWN__	__UNKNOWN__	__UNKNOWN__	__UNKNOWN__	NA	NA	__UNKNOWN__	__UNKNOWN__	__UNKNOWN__	g.chr14:105478964T>G	ENST00000483017.7	+	NA		c.e5-15T>G			CRIP2_ENST00000329146.9_Intron	NM_001270837.1	NP_001257766	P52943	CRIP2_HUMAN	cysteine rich protein 2	__UNKNOWN__
PDCD6IPP2	Silent	646278	__UNKNOWN__	hg38	chr15	28841599	28841599	+	RNA	SNP	T	T	C	1349005679		wt3	__UNKNOWN__	T	T	__UNKNOWN__	__UNKNOWN__	__UNKNOWN__	__UNKNOWN__	__UNKNOWN__	__UNKNOWN__	__UNKNOWN__	__UNKNOWN__	__UNKNOWN__	__UNKNOWN__	NA	NA	__UNKNOWN__	__UNKNOWN__	__UNKNOWN__	g.chr15:28841599T>C	ENST00000566178.5	+	NA		c.e3+2777T>C								PDCD6IP pseudogene 2	__UNKNOWN__
GANC	Silent	2595	__UNKNOWN__	hg38	chr15	42340600	42340600	+	Intron	SNP	C	C	A			wt3	__UNKNOWN__	C	C	__UNKNOWN__	__UNKNOWN__	__UNKNOWN__	__UNKNOWN__	__UNKNOWN__	__UNKNOWN__	__UNKNOWN__	__UNKNOWN__	__UNKNOWN__	__UNKNOWN__	NA	NA	__UNKNOWN__	__UNKNOWN__	__UNKNOWN__	g.chr15:42340600C>A	ENST00000318010.12	+	NA		c.e18-90C>A				NM_198141.2	NP_937784	Q8TET4	GANC_HUMAN	glucosidase alpha, neutral C	__UNKNOWN__
GANC	Silent	2595	__UNKNOWN__	hg38	chr15	42340601	42340602	+	Intron	INS	-	-	A	1173295686		wt3	__UNKNOWN__	A	A	__UNKNOWN__	__UNKNOWN__	__UNKNOWN__	__UNKNOWN__	__UNKNOWN__	__UNKNOWN__	__UNKNOWN__	__UNKNOWN__	__UNKNOWN__	__UNKNOWN__	NA	NA	__UNKNOWN__	__UNKNOWN__	__UNKNOWN__	g.chr15:42340601_42340602insA	ENST00000318010.12	+	NA		c.e18-89T>TA				NM_198141.2	NP_937784	Q8TET4	GANC_HUMAN	glucosidase alpha, neutral C	__UNKNOWN__
SPATA5L1	Silent	79029	__UNKNOWN__	hg38	chr15	45415496	45415498	+	Intron	DEL	AAA	AAA	-			wt3	__UNKNOWN__	-	-	__UNKNOWN__	__UNKNOWN__	__UNKNOWN__	__UNKNOWN__	__UNKNOWN__	__UNKNOWN__	__UNKNOWN__	__UNKNOWN__	__UNKNOWN__	__UNKNOWN__	NA	NA	__UNKNOWN__	__UNKNOWN__	__UNKNOWN__	g.chr15:45415496_45415498delAAA	ENST00000305560.11	+	NA		c.e5-92CAAA>C				NM_024063.2	NP_076968	Q9BVQ7	SPA5L_HUMAN	spermatogenesis associated 5 like 1	__UNKNOWN__
AC104758.2	Silent	NA	__UNKNOWN__	hg38	chr15	77919362	77919362	+	RNA	SNP	T	T	A			wt3	__UNKNOWN__	T	T	__UNKNOWN__	__UNKNOWN__	__UNKNOWN__	__UNKNOWN__	__UNKNOWN__	__UNKNOWN__	__UNKNOWN__	__UNKNOWN__	__UNKNOWN__	__UNKNOWN__	NA	NA	__UNKNOWN__	__UNKNOWN__	__UNKNOWN__	g.chr15:77919362T>A	ENST00000562938.5	-	NA		c.e11+47A>T			AC104758.2_ENST00000567226.1_RNA|AC104758.3_ENST00000565869.1_RNA|RN7SL214P_ENST00000487317.3_5'Flank|AC104758.2_ENST00000563349.5_5'Flank						__UNKNOWN__
ACSBG1	Silent	23205	__UNKNOWN__	hg38	chr15	78234531	78234531	+	5'UTR	SNP	A	A	T			wt3	__UNKNOWN__	A	A	__UNKNOWN__	__UNKNOWN__	__UNKNOWN__	__UNKNOWN__	__UNKNOWN__	__UNKNOWN__	__UNKNOWN__	__UNKNOWN__	__UNKNOWN__	__UNKNOWN__	NA	NA	__UNKNOWN__	__UNKNOWN__	__UNKNOWN__	g.chr15:78234531A>T	ENST00000258873.9	-	1					ACSBG1_ENST00000560817.5_Intron	NM_015162.4	NP_055977	Q96GR2	ACBG1_HUMAN	acyl-CoA synthetase bubblegum family member 1	__UNKNOWN__
DNM1P51	Silent	NA	__UNKNOWN__	hg38	chr15	84399732	84399732	+	RNA	SNP	T	T	C	12903946	byFrequency;by1000genomes	wt3	__UNKNOWN__	T	T	__UNKNOWN__	__UNKNOWN__	__UNKNOWN__	__UNKNOWN__	__UNKNOWN__	__UNKNOWN__	__UNKNOWN__	__UNKNOWN__	__UNKNOWN__	__UNKNOWN__	NA	NA	__UNKNOWN__	__UNKNOWN__	__UNKNOWN__	g.chr15:84399732T>C	ENST00000558801.1	-	NA		c.e3+48A>G			DNM1P51_ENST00000558149.1_RNA					dynamin 1 pseudogene 51	__UNKNOWN__
GOLGA6L3	Silent	100133220	__UNKNOWN__	hg38	chr15	85244467	85244467	+	RNA	SNP	A	A	G	773714101	byFrequency	wt3	__UNKNOWN__	A	A	__UNKNOWN__	__UNKNOWN__	__UNKNOWN__	__UNKNOWN__	__UNKNOWN__	__UNKNOWN__	__UNKNOWN__	__UNKNOWN__	__UNKNOWN__	__UNKNOWN__	NA	NA	__UNKNOWN__	__UNKNOWN__	__UNKNOWN__	g.chr15:85244467A>G	ENST00000507199.1	+	NA		c.e6+43A>G						A6NEY3	GG6L3_HUMAN	golgin A6 family-like 3	__UNKNOWN__
FURIN	Silent	5045	__UNKNOWN__	hg38	chr15	90879103	90879103	+	Intron	SNP	C	C	G	8030001	byFrequency;by1000genomes	wt3	__UNKNOWN__	C	C	__UNKNOWN__	__UNKNOWN__	__UNKNOWN__	__UNKNOWN__	__UNKNOWN__	__UNKNOWN__	__UNKNOWN__	__UNKNOWN__	__UNKNOWN__	__UNKNOWN__	NA	NA	__UNKNOWN__	__UNKNOWN__	__UNKNOWN__	g.chr15:90879103C>G	ENST00000268171.8	+	NA		c.e9+127C>G			FURIN_ENST00000618099.4_Intron|FURIN_ENST00000610579.4_Intron|FURIN_ENST00000640725.1_5'Flank	NM_002569.3	NP_002560	P09958	FURIN_HUMAN	furin, paired basic amino acid cleaving enzyme	__UNKNOWN__
RMI2	Silent	116028	__UNKNOWN__	hg38	chr16	11317003	11317003	+	Intron	SNP	C	C	G			wt3	__UNKNOWN__	C	C	__UNKNOWN__	__UNKNOWN__	__UNKNOWN__	__UNKNOWN__	__UNKNOWN__	__UNKNOWN__	__UNKNOWN__	__UNKNOWN__	__UNKNOWN__	__UNKNOWN__	NA	NA	__UNKNOWN__	__UNKNOWN__	__UNKNOWN__	g.chr16:11317003C>G	ENST00000572173.1	+	NA		c.e4+119C>G						Q96E14	RMI2_HUMAN	RecQ mediated genome instability 2	__UNKNOWN__
MARF1	Silent	9665	__UNKNOWN__	hg38	chr16	15623265	15623265	+	Intron	SNP	G	G	T			wt3	__UNKNOWN__	G	G	__UNKNOWN__	__UNKNOWN__	__UNKNOWN__	__UNKNOWN__	__UNKNOWN__	__UNKNOWN__	__UNKNOWN__	__UNKNOWN__	__UNKNOWN__	__UNKNOWN__	NA	NA	__UNKNOWN__	__UNKNOWN__	__UNKNOWN__	g.chr16:15623265G>T	ENST00000540441.6	-	NA		c.e10+208C>A			MARF1_ENST00000396368.8_Intron|MARF1_ENST00000551742.5_Intron|MARF1_ENST00000548025.5_Intron					meiosis regulator and mRNA stability factor 1	__UNKNOWN__
ITGAM	Silent	3684	__UNKNOWN__	hg38	chr16	31329588	31329588	+	Intron	SNP	T	T	C	4077810	byFrequency;by1000genomes	wt3	__UNKNOWN__	T	T	__UNKNOWN__	__UNKNOWN__	__UNKNOWN__	__UNKNOWN__	__UNKNOWN__	__UNKNOWN__	__UNKNOWN__	__UNKNOWN__	__UNKNOWN__	__UNKNOWN__	NA	NA	__UNKNOWN__	__UNKNOWN__	__UNKNOWN__	g.chr16:31329588T>C	ENST00000544665.9	+	NA		c.e25-210T>C			ITGAM_ENST00000648685.1_Intron	NM_001145808.1	NP_001139280	P11215	ITAM_HUMAN	integrin subunit alpha M	__UNKNOWN__
KRBA2	Silent	124751	__UNKNOWN__	hg38	chr17	8371749	8371749	+	Intron	SNP	C	C	T	61432928	byFrequency;by1000genomes	wt3	__UNKNOWN__	C	C	__UNKNOWN__	__UNKNOWN__	__UNKNOWN__	__UNKNOWN__	__UNKNOWN__	__UNKNOWN__	__UNKNOWN__	__UNKNOWN__	__UNKNOWN__	__UNKNOWN__	NA	NA	__UNKNOWN__	__UNKNOWN__	__UNKNOWN__	g.chr17:8371749C>T	ENST00000396267.2	-	NA		c.e2+1363G>A			KRBA2_ENST00000643221.1_5'UTR|KRBA2_ENST00000649935.1_5'UTR|KRBA2_ENST00000647210.1_5'UTR|KRBA2_ENST00000331336.2_5'Flank|AC135178.3_ENST00000582471.1_3'UTR|AC135178.4_ENST00000580537.1_RNA|AC135178.4_ENST00000583963.1_RNA	NM_001304947.1	NP_001291876	Q6ZNG9	KRBA2_HUMAN	KRAB-A domain containing 2	__UNKNOWN__
NOS2	Silent	4843	__UNKNOWN__	hg38	chr17	27774189	27774190	+	Intron	DEL	CA	CA	-	760354446		wt3	__UNKNOWN__	-	-	__UNKNOWN__	__UNKNOWN__	__UNKNOWN__	__UNKNOWN__	__UNKNOWN__	__UNKNOWN__	__UNKNOWN__	__UNKNOWN__	__UNKNOWN__	__UNKNOWN__	NA	NA	__UNKNOWN__	__UNKNOWN__	__UNKNOWN__	g.chr17:27774189_27774190delCA	ENST00000313735.11	-	NA		c.e12-69TGC>C			NOS2_ENST00000646938.1_Intron|NOS2_ENST00000621962.1_Intron	NM_000625.4	NP_000616	P35228	NOS2_HUMAN	nitric oxide synthase 2	__UNKNOWN__
CRLF3	Silent	51379	__UNKNOWN__	hg38	chr17	30793278	30793278	+	Intron	SNP	T	T	A	9899525	byFrequency;by1000genomes	wt3	__UNKNOWN__	T	T	__UNKNOWN__	__UNKNOWN__	__UNKNOWN__	__UNKNOWN__	__UNKNOWN__	__UNKNOWN__	__UNKNOWN__	__UNKNOWN__	__UNKNOWN__	__UNKNOWN__	NA	NA	__UNKNOWN__	__UNKNOWN__	__UNKNOWN__	g.chr17:30793278T>A	ENST00000324238.7	-	NA		c.e5-172A>T				NM_015986.3	NP_057070	Q8IUI8	CRLF3_HUMAN	cytokine receptor like factor 3	__UNKNOWN__
FKBP10	Silent	60681	__UNKNOWN__	hg38	chr17	41812938	41812938	+	5'Flank	SNP	A	A	C			wt3	__UNKNOWN__	A	A	__UNKNOWN__	__UNKNOWN__	__UNKNOWN__	__UNKNOWN__	__UNKNOWN__	__UNKNOWN__	__UNKNOWN__	__UNKNOWN__	__UNKNOWN__	__UNKNOWN__	NA	NA	__UNKNOWN__	__UNKNOWN__	__UNKNOWN__	g.chr17:41812938A>C	ENST00000321562.9	+	NA					P3H4_ENST00000355468.7_5'Flank|P3H4_ENST00000393928.6_5'Flank	NM_021939.3	NP_068758	Q96AY3	FKB10_HUMAN	FK506 binding protein 10	__UNKNOWN__
HIGD1B	Silent	51751	__UNKNOWN__	hg38	chr17	44849138	44849138	+	Intron	SNP	T	T	A			wt3	__UNKNOWN__	T	T	__UNKNOWN__	__UNKNOWN__	__UNKNOWN__	__UNKNOWN__	__UNKNOWN__	__UNKNOWN__	__UNKNOWN__	__UNKNOWN__	__UNKNOWN__	__UNKNOWN__	NA	NA	__UNKNOWN__	__UNKNOWN__	__UNKNOWN__	g.chr17:44849138T>A	ENST00000587021.1	+	NA		c.e1+886T>A			HIGD1B_ENST00000253410.3_Intron|HIGD1B_ENST00000591513.5_Intron			Q9P298	HIG1B_HUMAN	HIG1 hypoxia inducible domain family member 1B	__UNKNOWN__
LAMA3	Silent	3909	__UNKNOWN__	hg38	chr18	23920759	23920759	+	Intron	SNP	A	A	G	17203010	byFrequency;by1000genomes	wt3	__UNKNOWN__	A	A	__UNKNOWN__	__UNKNOWN__	__UNKNOWN__	__UNKNOWN__	__UNKNOWN__	__UNKNOWN__	__UNKNOWN__	__UNKNOWN__	__UNKNOWN__	__UNKNOWN__	NA	NA	__UNKNOWN__	__UNKNOWN__	__UNKNOWN__	g.chr18:23920759A>G	ENST00000313654.13	+	NA		c.e61-176A>G			LAMA3_ENST00000399516.7_Intron|LAMA3_ENST00000269217.10_Intron|LAMA3_ENST00000587184.5_Intron	NM_198129.2	NP_937762	Q16787	LAMA3_HUMAN	laminin subunit alpha 3	__UNKNOWN__
MIDN	Silent	90007	__UNKNOWN__	hg38	chr19	1250610	1250610	+	Intron	SNP	A	A	C			wt3	__UNKNOWN__	A	A	__UNKNOWN__	__UNKNOWN__	__UNKNOWN__	__UNKNOWN__	__UNKNOWN__	__UNKNOWN__	__UNKNOWN__	__UNKNOWN__	__UNKNOWN__	__UNKNOWN__	NA	NA	__UNKNOWN__	__UNKNOWN__	__UNKNOWN__	g.chr19:1250610A>C	ENST00000591446.6	+	NA		c.e1+81A>C			MIDN_ENST00000300952.6_Intron			Q504T8	MIDN_HUMAN	midnolin	__UNKNOWN__
RAB3D	Silent	9545	__UNKNOWN__	hg38	chr19	11336974	11336975	+	Intron	INS	-	-	A	1279385692|71164191		wt3	__UNKNOWN__	A	A	__UNKNOWN__	__UNKNOWN__	__UNKNOWN__	__UNKNOWN__	__UNKNOWN__	__UNKNOWN__	__UNKNOWN__	__UNKNOWN__	__UNKNOWN__	__UNKNOWN__	NA	NA	__UNKNOWN__	__UNKNOWN__	__UNKNOWN__	g.chr19:11336974_11336975insA	ENST00000222120.8	-	NA		c.e2-198C>TC			RAB3D_ENST00000589655.1_Intron	NM_004283.3	NP_004274	O95716	RAB3D_HUMAN	RAB3D, member RAS oncogene family	__UNKNOWN__
DHPS	Silent	1725	__UNKNOWN__	hg38	chr19	12680536	12680536	+	Intron	DEL	T	T	-	1388201242		wt3	__UNKNOWN__	-	-	__UNKNOWN__	__UNKNOWN__	__UNKNOWN__	__UNKNOWN__	__UNKNOWN__	__UNKNOWN__	__UNKNOWN__	__UNKNOWN__	__UNKNOWN__	__UNKNOWN__	NA	NA	__UNKNOWN__	__UNKNOWN__	__UNKNOWN__	g.chr19:12680536delT	ENST00000210060.12	-	NA		c.e2+210AG>G			DHPS_ENST00000594424.5_Intron|DHPS_ENST00000351660.9_Intron|DHPS_ENST00000614126.4_Intron|AC010422.8_ENST00000648033.1_Intron	NM_001930.3	NP_001921	P49366	DHYS_HUMAN	deoxyhypusine synthase	__UNKNOWN__
ANO8	Silent	57719	__UNKNOWN__	hg38	chr19	17323312	17323313	+	3'UTR	DEL	TG	TG	-	1491174491		wt3	__UNKNOWN__	-	-	__UNKNOWN__	__UNKNOWN__	__UNKNOWN__	__UNKNOWN__	__UNKNOWN__	__UNKNOWN__	__UNKNOWN__	__UNKNOWN__	__UNKNOWN__	__UNKNOWN__	NA	NA	__UNKNOWN__	__UNKNOWN__	__UNKNOWN__	g.chr19:17323312_17323313delTG	ENST00000159087.7	-	18						NM_020959.2	NP_066010	Q9HCE9	ANO8_HUMAN	anoctamin 8	__UNKNOWN__
MED29	Silent	55588	__UNKNOWN__	hg38	chr19	39393315	39393315	+	Intron	SNP	T	T	C	7253005	byFrequency;by1000genomes	wt3	__UNKNOWN__	T	T	__UNKNOWN__	__UNKNOWN__	__UNKNOWN__	__UNKNOWN__	__UNKNOWN__	__UNKNOWN__	__UNKNOWN__	__UNKNOWN__	__UNKNOWN__	__UNKNOWN__	NA	NA	__UNKNOWN__	__UNKNOWN__	__UNKNOWN__	g.chr19:39393315T>C	ENST00000315588.11	+	NA		c.e3-238T>C			MED29_ENST00000594368.5_Intron|MED29_ENST00000615911.4_Intron|PAF1_ENST00000221265.8_5'Flank|PAF1_ENST00000595564.5_5'Flank	NM_017592.2	NP_060062	Q9NX70	MED29_HUMAN	mediator complex subunit 29	__UNKNOWN__
PVR	Silent	5817	__UNKNOWN__	hg38	chr19	44654223	44654223	+	Intron	SNP	A	A	T			wt3	__UNKNOWN__	A	A	__UNKNOWN__	__UNKNOWN__	__UNKNOWN__	__UNKNOWN__	__UNKNOWN__	__UNKNOWN__	__UNKNOWN__	__UNKNOWN__	__UNKNOWN__	__UNKNOWN__	NA	NA	__UNKNOWN__	__UNKNOWN__	__UNKNOWN__	g.chr19:44654223A>T	ENST00000425690.8	+	NA		c.e4+206A>T			PVR_ENST00000344956.8_Intron|PVR_ENST00000403059.8_Intron|PVR_ENST00000406449.8_Intron|AC243964.3_ENST00000662585.1_RNA|AC243964.3_ENST00000590796.1_RNA|MIR4531_ENST00000636960.1_5'Flank	NM_006505.4	NP_006496	P15151	PVR_HUMAN	poliovirus receptor	__UNKNOWN__
PVR	Silent	5817	__UNKNOWN__	hg38	chr19	44654226	44654226	+	Intron	SNP	A	A	T			wt3	__UNKNOWN__	A	A	__UNKNOWN__	__UNKNOWN__	__UNKNOWN__	__UNKNOWN__	__UNKNOWN__	__UNKNOWN__	__UNKNOWN__	__UNKNOWN__	__UNKNOWN__	__UNKNOWN__	NA	NA	__UNKNOWN__	__UNKNOWN__	__UNKNOWN__	g.chr19:44654226A>T	ENST00000425690.8	+	NA		c.e4+209A>T			PVR_ENST00000344956.8_Intron|PVR_ENST00000403059.8_Intron|PVR_ENST00000406449.8_Intron|AC243964.3_ENST00000662585.1_RNA|AC243964.3_ENST00000590796.1_RNA|MIR4531_ENST00000636960.1_5'Flank	NM_006505.4	NP_006496	P15151	PVR_HUMAN	poliovirus receptor	__UNKNOWN__
ZNF814	Silent	730051	__UNKNOWN__	hg38	chr19	57856409	57856410	+	Intron	INS	-	-	T	1414886563		wt3	__UNKNOWN__	T	T	__UNKNOWN__	__UNKNOWN__	__UNKNOWN__	__UNKNOWN__	__UNKNOWN__	__UNKNOWN__	__UNKNOWN__	__UNKNOWN__	__UNKNOWN__	__UNKNOWN__	NA	NA	__UNKNOWN__	__UNKNOWN__	__UNKNOWN__	g.chr19:57856409_57856410insT	ENST00000597832.5	-	NA		c.e3+4021C>AC			ZNF814_ENST00000597342.5_Intron|ZNF587_ENST00000339656.8_Intron|ZNF587_ENST00000423137.1_Intron|AC010522.1_ENST00000598031.1_Intron|ZNF814_ENST00000596604.5_Intron			B7Z6K7	ZN814_HUMAN	zinc finger protein 814	__UNKNOWN__
DUX4L34	Silent	105379479	__UNKNOWN__	hg38	chr20	29411568	29411569	+	RNA	DNP	GA	GA	AT			wt3	__UNKNOWN__	GA	GA	__UNKNOWN__	__UNKNOWN__	__UNKNOWN__	__UNKNOWN__	__UNKNOWN__	__UNKNOWN__	__UNKNOWN__	__UNKNOWN__	__UNKNOWN__	__UNKNOWN__	NA	NA	__UNKNOWN__	__UNKNOWN__	__UNKNOWN__	g.chr20:29411568_29411569GA>AT	ENST00000634362.1	-	NA		c.e1-32TC>AT								double homeobox 4 like 34 (pseudogene)	__UNKNOWN__
DUX4L34	Silent	105379479	__UNKNOWN__	hg38	chr20	29411576	29411578	+	RNA	DEL	TGT	TGT	-			wt3	__UNKNOWN__	-	-	__UNKNOWN__	__UNKNOWN__	__UNKNOWN__	__UNKNOWN__	__UNKNOWN__	__UNKNOWN__	__UNKNOWN__	__UNKNOWN__	__UNKNOWN__	__UNKNOWN__	NA	NA	__UNKNOWN__	__UNKNOWN__	__UNKNOWN__	g.chr20:29411576_29411578delTGT	ENST00000634362.1	-	NA		c.e1-25ACAG>G								double homeobox 4 like 34 (pseudogene)	__UNKNOWN__
FRG1EP	Silent	102723390	__UNKNOWN__	hg38	chr20	29497123	29497123	+	RNA	SNP	C	C	T	1310844286		wt3	__UNKNOWN__	C	C	__UNKNOWN__	__UNKNOWN__	__UNKNOWN__	__UNKNOWN__	__UNKNOWN__	__UNKNOWN__	__UNKNOWN__	__UNKNOWN__	__UNKNOWN__	__UNKNOWN__	NA	NA	__UNKNOWN__	__UNKNOWN__	__UNKNOWN__	g.chr20:29497123C>T	ENST00000634469.1	-	NA		c.e1+5G>A								FSHD region gene 1 family member E, pseudogene	__UNKNOWN__
EIF2S2	Silent	8894	__UNKNOWN__	hg38	chr20	34112211	34112211	+	5'UTR	SNP	C	C	A			wt3	__UNKNOWN__	C	C	__UNKNOWN__	__UNKNOWN__	__UNKNOWN__	__UNKNOWN__	__UNKNOWN__	__UNKNOWN__	__UNKNOWN__	__UNKNOWN__	__UNKNOWN__	__UNKNOWN__	NA	NA	__UNKNOWN__	__UNKNOWN__	__UNKNOWN__	g.chr20:34112211C>A	ENST00000374980.3	-	1						NM_003908.4	NP_003899	P20042	IF2B_HUMAN	eukaryotic translation initiation factor 2 subunit beta	__UNKNOWN__
Unknown	Silent	NA	__UNKNOWN__	hg38	chr22	16390892	16390893	+	IGR	INS	-	-	CCCGCCC			wt3	__UNKNOWN__	CCCGCCC	CCCGCCC	__UNKNOWN__	__UNKNOWN__	__UNKNOWN__	__UNKNOWN__	__UNKNOWN__	__UNKNOWN__	__UNKNOWN__	__UNKNOWN__	__UNKNOWN__	__UNKNOWN__	NA	NA	__UNKNOWN__	__UNKNOWN__	__UNKNOWN__	g.chr22:16390892_16390893insCCCGCCC	no_transcript		NA											__UNKNOWN__
Unknown	Silent	NA	__UNKNOWN__	hg38	chr22	16390896	16390896	+	IGR	SNP	T	T	C			wt3	__UNKNOWN__	T	T	__UNKNOWN__	__UNKNOWN__	__UNKNOWN__	__UNKNOWN__	__UNKNOWN__	__UNKNOWN__	__UNKNOWN__	__UNKNOWN__	__UNKNOWN__	__UNKNOWN__	NA	NA	__UNKNOWN__	__UNKNOWN__	__UNKNOWN__	g.chr22:16390896T>C	no_transcript		NA											__UNKNOWN__
Unknown	Silent	NA	__UNKNOWN__	hg38	chr22	16390901	16390901	+	IGR	SNP	A	A	G			wt3	__UNKNOWN__	A	A	__UNKNOWN__	__UNKNOWN__	__UNKNOWN__	__UNKNOWN__	__UNKNOWN__	__UNKNOWN__	__UNKNOWN__	__UNKNOWN__	__UNKNOWN__	__UNKNOWN__	NA	NA	__UNKNOWN__	__UNKNOWN__	__UNKNOWN__	g.chr22:16390901A>G	no_transcript		NA											__UNKNOWN__
Unknown	Silent	NA	__UNKNOWN__	hg38	chr22	16390905	16390906	+	IGR	INS	-	-	CCCCCCCCACCAGCATAACAAATAAAGGTACGGG			wt3	__UNKNOWN__	CCCCCCCCACCAGCATAACAAATAAAGGTACGGG	CCCCCCCCACCAGCATAACAAATAAAGGTACGGG	__UNKNOWN__	__UNKNOWN__	__UNKNOWN__	__UNKNOWN__	__UNKNOWN__	__UNKNOWN__	__UNKNOWN__	__UNKNOWN__	__UNKNOWN__	__UNKNOWN__	NA	NA	__UNKNOWN__	__UNKNOWN__	__UNKNOWN__	g.chr22:16390905_16390906insCCCCCCCCACCAGCATAACAAATAAAGGTACGGG	no_transcript		NA											__UNKNOWN__
Unknown	Silent	NA	__UNKNOWN__	hg38	chr22	16390908	16390909	+	IGR	INS	-	-	GCCCCCCACCCC			wt3	__UNKNOWN__	GCCCCCCACCCC	GCCCCCCACCCC	__UNKNOWN__	__UNKNOWN__	__UNKNOWN__	__UNKNOWN__	__UNKNOWN__	__UNKNOWN__	__UNKNOWN__	__UNKNOWN__	__UNKNOWN__	__UNKNOWN__	NA	NA	__UNKNOWN__	__UNKNOWN__	__UNKNOWN__	g.chr22:16390908_16390909insGCCCCCCACCCC	no_transcript		NA											__UNKNOWN__
Unknown	Silent	NA	__UNKNOWN__	hg38	chr22	16390913	16390913	+	IGR	SNP	G	G	C	550239788	byFrequency;by1000genomes	wt3	__UNKNOWN__	G	G	__UNKNOWN__	__UNKNOWN__	__UNKNOWN__	__UNKNOWN__	__UNKNOWN__	__UNKNOWN__	__UNKNOWN__	__UNKNOWN__	__UNKNOWN__	__UNKNOWN__	NA	NA	__UNKNOWN__	__UNKNOWN__	__UNKNOWN__	g.chr22:16390913G>C	no_transcript		NA											__UNKNOWN__
TXNRD2	Silent	10587	__UNKNOWN__	hg38	chr22	19932221	19932221	+	Intron	SNP	A	A	C			wt3	__UNKNOWN__	A	A	__UNKNOWN__	__UNKNOWN__	__UNKNOWN__	__UNKNOWN__	__UNKNOWN__	__UNKNOWN__	__UNKNOWN__	__UNKNOWN__	__UNKNOWN__	__UNKNOWN__	NA	NA	__UNKNOWN__	__UNKNOWN__	__UNKNOWN__	g.chr22:19932221A>C	ENST00000400521.7	-	NA		c.e2+1123T>G			TXNRD2_ENST00000400519.6_Intron|TXNRD2_ENST00000400518.5_Intron|TXNRD2_ENST00000491939.6_Intron|TXNRD2_ENST00000542719.6_Intron|TXNRD2_ENST00000334363.14_Intron|TXNRD2_ENST00000400525.6_Intron	NM_006440.4	NP_006431	Q9NNW7	TRXR2_HUMAN	thioredoxin reductase 2	__UNKNOWN__
AC007731.6	Silent	NA	__UNKNOWN__	hg38	chr22	20356594	20356701	+	5'Flank	DEL	GAGGACGCCGTCCAGGGCATCGCTAACGAGGACGCCGCCCACGGCATCACTAACGAGGTCGCCGCCCACGGCATCGCGAACGAGGACGCCGCCCAGGGCATAGCACAT	GAGGACGCCGTCCAGGGCATCGCTAACGAGGACGCCGCCCACGGCATCACTAACGAGGTCGCCGCCCACGGCATCGCGAACGAGGACGCCGCCCAGGGCATAGCACAT	-			wt3	__UNKNOWN__	-	-	__UNKNOWN__	__UNKNOWN__	__UNKNOWN__	__UNKNOWN__	__UNKNOWN__	__UNKNOWN__	__UNKNOWN__	__UNKNOWN__	__UNKNOWN__	__UNKNOWN__	NA	NA	__UNKNOWN__	__UNKNOWN__	__UNKNOWN__	g.chr22:20356594_20356701delGAGGACGCCGTCCAGGGCATCGCTAACGAGGACGCCGCCCACGGCATCACTAACGAGGTCGCCGCCCACGGCATCGCGAACGAGGACGCCGCCCAGGGCATAGCACAT	ENST00000667786.1	-	NA											__UNKNOWN__
KREMEN1	Silent	NA	__UNKNOWN__	hg38	chr22	29121135	29121135	+	Intron	SNP	A	A	T			wt3	__UNKNOWN__	A	A	__UNKNOWN__	__UNKNOWN__	__UNKNOWN__	__UNKNOWN__	__UNKNOWN__	__UNKNOWN__	__UNKNOWN__	__UNKNOWN__	__UNKNOWN__	__UNKNOWN__	NA	NA	__UNKNOWN__	__UNKNOWN__	__UNKNOWN__	g.chr22:29121135A>T	ENST00000400335.8	+	NA		c.e4-222A>T			KREMEN1_ENST00000407188.5_Intron|KREMEN1_ENST00000327813.9_Intron	NM_001039570.2	NP_001034659	Q96MU8	KREM1_HUMAN	kringle containing transmembrane protein 1	__UNKNOWN__
KREMEN1	Silent	NA	__UNKNOWN__	hg38	chr22	29121142	29121142	+	Intron	SNP	C	C	A			wt3	__UNKNOWN__	C	C	__UNKNOWN__	__UNKNOWN__	__UNKNOWN__	__UNKNOWN__	__UNKNOWN__	__UNKNOWN__	__UNKNOWN__	__UNKNOWN__	__UNKNOWN__	__UNKNOWN__	NA	NA	__UNKNOWN__	__UNKNOWN__	__UNKNOWN__	g.chr22:29121142C>A	ENST00000400335.8	+	NA		c.e4-215C>A			KREMEN1_ENST00000407188.5_Intron|KREMEN1_ENST00000327813.9_Intron	NM_001039570.2	NP_001034659	Q96MU8	KREM1_HUMAN	kringle containing transmembrane protein 1	__UNKNOWN__
MICALL1	Silent	85377	__UNKNOWN__	hg38	chr22	37906590	37906590	+	Intron	SNP	A	A	C			wt3	__UNKNOWN__	A	A	__UNKNOWN__	__UNKNOWN__	__UNKNOWN__	__UNKNOWN__	__UNKNOWN__	__UNKNOWN__	__UNKNOWN__	__UNKNOWN__	__UNKNOWN__	__UNKNOWN__	NA	NA	__UNKNOWN__	__UNKNOWN__	__UNKNOWN__	g.chr22:37906590A>C	ENST00000215957.10	+	NA		c.e1+22A>C				NM_033386.3	NP_203744	Q8N3F8	MILK1_HUMAN	MICAL like 1	__UNKNOWN__
ST13	Silent	6767	__UNKNOWN__	hg38	chr22	40829713	40829713	+	Intron	SNP	G	G	T	376929147		wt3	__UNKNOWN__	G	G	__UNKNOWN__	__UNKNOWN__	__UNKNOWN__	__UNKNOWN__	__UNKNOWN__	__UNKNOWN__	__UNKNOWN__	__UNKNOWN__	__UNKNOWN__	__UNKNOWN__	NA	NA	__UNKNOWN__	__UNKNOWN__	__UNKNOWN__	g.chr22:40829713G>T	ENST00000216218.8	-	NA		c.e10+39C>A			ST13_ENST00000620312.4_Intron	NM_003932.4	NP_003923	P50502	F10A1_HUMAN	ST13, Hsp70 interacting protein	__UNKNOWN__
TTC38	Silent	55020	__UNKNOWN__	hg38	chr22	46283967	46283967	+	Intron	SNP	C	C	A			wt3	__UNKNOWN__	C	C	__UNKNOWN__	__UNKNOWN__	__UNKNOWN__	__UNKNOWN__	__UNKNOWN__	__UNKNOWN__	__UNKNOWN__	__UNKNOWN__	__UNKNOWN__	__UNKNOWN__	NA	NA	__UNKNOWN__	__UNKNOWN__	__UNKNOWN__	g.chr22:46283967C>A	ENST00000381031.8	+	NA		c.e8-6C>A				NM_017931.2	NP_060401	Q5R3I4	TTC38_HUMAN	tetratricopeptide repeat domain 38	__UNKNOWN__
CLCN4	Silent	1183	__UNKNOWN__	hg38	chrX	10212673	10212673	+	Intron	SNP	A	A	T			wt3	__UNKNOWN__	A	A	__UNKNOWN__	__UNKNOWN__	__UNKNOWN__	__UNKNOWN__	__UNKNOWN__	__UNKNOWN__	__UNKNOWN__	__UNKNOWN__	__UNKNOWN__	__UNKNOWN__	NA	NA	__UNKNOWN__	__UNKNOWN__	__UNKNOWN__	g.chrX:10212673A>T	ENST00000380833.9	+	NA		c.e10+20A>T			CLCN4_ENST00000380829.5_Intron|CLCN4_ENST00000421085.6_Intron	NM_001830.3	NP_001821	P51793	CLCN4_HUMAN	chloride voltage-gated channel 4	__UNKNOWN__
AL137845.2	Silent	NA	__UNKNOWN__	hg38	chrX	95974029	95974029	+	RNA	SNP	T	T	A			wt3	__UNKNOWN__	T	T	__UNKNOWN__	__UNKNOWN__	__UNKNOWN__	__UNKNOWN__	__UNKNOWN__	__UNKNOWN__	__UNKNOWN__	__UNKNOWN__	__UNKNOWN__	__UNKNOWN__	NA	NA	__UNKNOWN__	__UNKNOWN__	__UNKNOWN__	g.chrX:95974029T>A	ENST00000444292.2	-	NA		c.e1-286A>T									__UNKNOWN__
Unknown	Silent	NA	__UNKNOWN__	hg38	chr14_GL000225v1_random	64619	64619	+	IGR	SNP	A	A	C			wt3	__UNKNOWN__	A	A	__UNKNOWN__	__UNKNOWN__	__UNKNOWN__	__UNKNOWN__	__UNKNOWN__	__UNKNOWN__	__UNKNOWN__	__UNKNOWN__	__UNKNOWN__	__UNKNOWN__	NA	NA	__UNKNOWN__	__UNKNOWN__	__UNKNOWN__	g.chr14_GL000225v1_random:64619A>C	no_transcript		NA											__UNKNOWN__
Unknown	Silent	NA	__UNKNOWN__	hg38	chr14_GL000225v1_random	136813	136813	+	IGR	SNP	C	C	T			wt3	__UNKNOWN__	C	C	__UNKNOWN__	__UNKNOWN__	__UNKNOWN__	__UNKNOWN__	__UNKNOWN__	__UNKNOWN__	__UNKNOWN__	__UNKNOWN__	__UNKNOWN__	__UNKNOWN__	NA	NA	__UNKNOWN__	__UNKNOWN__	__UNKNOWN__	g.chr14_GL000225v1_random:136813C>T	no_transcript		NA											__UNKNOWN__
Unknown	Silent	NA	__UNKNOWN__	hg38	chr14_KI270724v1_random	5792	5792	+	IGR	SNP	C	C	T			wt3	__UNKNOWN__	C	C	__UNKNOWN__	__UNKNOWN__	__UNKNOWN__	__UNKNOWN__	__UNKNOWN__	__UNKNOWN__	__UNKNOWN__	__UNKNOWN__	__UNKNOWN__	__UNKNOWN__	NA	NA	__UNKNOWN__	__UNKNOWN__	__UNKNOWN__	g.chr14_KI270724v1_random:5792C>T	no_transcript		NA											__UNKNOWN__
Unknown	Silent	NA	__UNKNOWN__	hg38	chrUn_KN707968v1_decoy	6469	6469	+	IGR	SNP	A	A	T			wt3	__UNKNOWN__	A	A	__UNKNOWN__	__UNKNOWN__	__UNKNOWN__	__UNKNOWN__	__UNKNOWN__	__UNKNOWN__	__UNKNOWN__	__UNKNOWN__	__UNKNOWN__	__UNKNOWN__	NA	NA	__UNKNOWN__	__UNKNOWN__	__UNKNOWN__	g.chrUn_KN707968v1_decoy:6469A>T	no_transcript		NA											__UNKNOWN__
[truncated: 180 more columns]

## Sheet: EC-4
Hugo_Symbol	Silent_or_Non-Silent	Entrez_Gene_Id	Center	NCBI_Build	Chromosome	Start_Position	End_Position	Strand	Variant_Classification	Variant_Type	Reference_Allele	Tumor_Seq_Allele1	Tumor_Seq_Allele2	dbSNP_RS	dbSNP_Val_Status	Tumor_Sample_Barcode	Matched_Norm_Sample_Barcode	Match_Norm_Seq_Allele1	Match_Norm_Seq_Allele2	Tumor_Validation_Allele1	Tumor_Validation_Allele2	Match_Norm_Validation_Allele1	Match_Norm_Validation_Allele2	Verification_Status	Validation_Status	Mutation_Status	Sequencing_Phase	Sequence_Source	Validation_Method	Score	BAM_File	Sequencer	Tumor_Sample_UUID	Matched_Norm_Sample_UUID	Genome_Change	Annotation_Transcript	Transcript_Strand	Transcript_Exon	Transcript_Position	cDNA_Change	Codon_Change	Protein_Change	Other_Transcripts	Refseq_mRNA_Id	Refseq_prot_Id	SwissProt_acc_Id	SwissProt_entry_Id	Description	UniProt_AApos
PRAMEF18	Non-Silent	391003	__UNKNOWN__	hg38	chr1	13223594	13223594	+	Missense_Mutation	SNP	G	G	C	55830102	by1000genomes	wt4	__UNKNOWN__	G	G	__UNKNOWN__	__UNKNOWN__	__UNKNOWN__	__UNKNOWN__	__UNKNOWN__	__UNKNOWN__	__UNKNOWN__	__UNKNOWN__	__UNKNOWN__	__UNKNOWN__	NA	NA	__UNKNOWN__	__UNKNOWN__	__UNKNOWN__	g.chr1:13223594G>C	ENST00000624297.2	-	3	1178	c.1178C>G	c.(1177-1179)gCt>gGt	p.A393G		NM_001099850.2	NP_001093320	Q5VWM3	PRA18_HUMAN	PRAME family member 18	__UNKNOWN__
FLG	Non-Silent	2312	__UNKNOWN__	hg38	chr1	152305573	152305573	+	Missense_Mutation	SNP	A	A	C	2065958	byFrequency;by1000genomes	wt4	__UNKNOWN__	A	A	__UNKNOWN__	__UNKNOWN__	__UNKNOWN__	__UNKNOWN__	__UNKNOWN__	__UNKNOWN__	__UNKNOWN__	__UNKNOWN__	__UNKNOWN__	__UNKNOWN__	NA	NA	__UNKNOWN__	__UNKNOWN__	__UNKNOWN__	g.chr1:152305573A>C	ENST00000368799.2	-	3	9385	c.9313T>G	c.(9313-9315)Tac>Gac	p.Y3105D	FLG-AS1_ENST00000669830.1_RNA|FLG-AS1_ENST00000653548.1_RNA|FLG-AS1_ENST00000420707.5_RNA	NM_002016.1	NP_002007	P20930	FILA_HUMAN	filaggrin	__UNKNOWN__
AFF3	Non-Silent	3899	__UNKNOWN__	hg38	chr2	99601549	99601551	+	In_Frame_Del	DEL	GCT	GCT	-	756251519	byFrequency	wt4	__UNKNOWN__	-	-	__UNKNOWN__	__UNKNOWN__	__UNKNOWN__	__UNKNOWN__	__UNKNOWN__	__UNKNOWN__	__UNKNOWN__	__UNKNOWN__	__UNKNOWN__	__UNKNOWN__	NA	NA	__UNKNOWN__	__UNKNOWN__	__UNKNOWN__	g.chr2:99601549_99601551delGCT	ENST00000409579.5	-	14	1566_1568	c.1330_1332delAGC	c.(1330-1332)agcdel	p.S444del	AFF3_ENST00000409236.6_In_Frame_Del_p.S419del|AFF3_ENST00000672756.1_In_Frame_Del_p.S419del|AFF3_ENST00000317233.8_In_Frame_Del_p.S419del	NM_001025108.1	NP_001020279	P51826	AFF3_HUMAN	AF4/FMR2 family member 3	__UNKNOWN__
PRR23A	Non-Silent	729627	__UNKNOWN__	hg38	chr3	139005550	139005550	+	Missense_Mutation	SNP	A	A	C			wt4	__UNKNOWN__	A	A	__UNKNOWN__	__UNKNOWN__	__UNKNOWN__	__UNKNOWN__	__UNKNOWN__	__UNKNOWN__	__UNKNOWN__	__UNKNOWN__	__UNKNOWN__	__UNKNOWN__	NA	NA	__UNKNOWN__	__UNKNOWN__	__UNKNOWN__	g.chr3:139005550A>C	ENST00000383163.4	-	1	719	c.719T>G	c.(718-720)gTg>gGg	p.V240G	MRPS22_ENST00000495075.5_5'Flank	NM_001134659.1	NP_001128131	A6NEV1	PR23A_HUMAN	proline rich 23A	__UNKNOWN__
ADGRL3	Non-Silent	23284	__UNKNOWN__	hg38	chr4	62028864	62028864	+	Missense_Mutation	SNP	T	T	A			wt4	__UNKNOWN__	T	T	__UNKNOWN__	__UNKNOWN__	__UNKNOWN__	__UNKNOWN__	__UNKNOWN__	__UNKNOWN__	__UNKNOWN__	__UNKNOWN__	__UNKNOWN__	__UNKNOWN__	NA	NA	__UNKNOWN__	__UNKNOWN__	__UNKNOWN__	g.chr4:62028864T>A	ENST00000506720.5	+	20	3405	c.3405T>A	c.(3403-3405)gaT>gaA	p.D1135E	ADGRL3_ENST00000512091.6_Missense_Mutation_p.D1067E|ADGRL3_ENST00000514591.5_Missense_Mutation_p.D1067E|ADGRL3_ENST00000509896.5_Missense_Mutation_p.D1135E|ADGRL3_ENST00000508693.5_Missense_Mutation_p.D1135E|ADGRL3_ENST00000504896.5_Missense_Mutation_p.D1067E|ADGRL3_ENST00000508946.5_Missense_Mutation_p.D1067E|ADGRL3_ENST00000511324.5_Intron|ADGRL3_ENST00000507164.5_Intron|ADGRL3_ENST00000506746.…					adhesion G protein-coupled receptor L3	__UNKNOWN__
MUC12	Non-Silent	10071	__UNKNOWN__	hg38	chr7	100996130	100996130	+	Missense_Mutation	SNP	G	G	A	199726057		wt4	__UNKNOWN__	G	G	__UNKNOWN__	__UNKNOWN__	__UNKNOWN__	__UNKNOWN__	__UNKNOWN__	__UNKNOWN__	__UNKNOWN__	__UNKNOWN__	__UNKNOWN__	__UNKNOWN__	NA	NA	__UNKNOWN__	__UNKNOWN__	__UNKNOWN__	g.chr7:100996130G>A	ENST00000379442.7	+	5	5996	c.5996G>A	c.(5995-5997)aGc>aAc	p.S1999N	MUC12_ENST00000536621.5_Missense_Mutation_p.S1856N			Q9UKN1	MUC12_HUMAN	mucin 12, cell surface associated	__UNKNOWN__
MTSS2	Non-Silent	NA	__UNKNOWN__	hg38	chr16	70685739	70685739	+	Missense_Mutation	SNP	A	A	T			wt4	__UNKNOWN__	A	A	__UNKNOWN__	__UNKNOWN__	__UNKNOWN__	__UNKNOWN__	__UNKNOWN__	__UNKNOWN__	__UNKNOWN__	__UNKNOWN__	__UNKNOWN__	__UNKNOWN__	NA	NA	__UNKNOWN__	__UNKNOWN__	__UNKNOWN__	g.chr16:70685739A>T	ENST00000338779.11	-	1	315	c.53T>A	c.(52-54)aTa>aAa	p.I18K	MTSS2_ENST00000616026.4_Missense_Mutation_p.I18K	NM_138383.2	NP_612392				__UNKNOWN__
ADAMTS18	Non-Silent	170692	__UNKNOWN__	hg38	chr16	77359316	77359316	+	Splice_Site	SNP	A	A	T			wt4	__UNKNOWN__	A	A	__UNKNOWN__	__UNKNOWN__	__UNKNOWN__	__UNKNOWN__	__UNKNOWN__	__UNKNOWN__	__UNKNOWN__	__UNKNOWN__	__UNKNOWN__	__UNKNOWN__	NA	NA	__UNKNOWN__	__UNKNOWN__	__UNKNOWN__	g.chr16:77359316A>T	ENST00000282849.10	-	NA		c.e8-2T>A	c.e8+2			NM_199355.2	NP_955387	Q8TE60	ATS18_HUMAN	ADAM metallopeptidase with thrombospondin type 1 motif 18	__UNKNOWN__
RUNX1	Non-Silent	861	__UNKNOWN__	hg38	chr21	34792135	34792135	+	Nonstop_Mutation	SNP	T	T	G			wt4	__UNKNOWN__	T	T	__UNKNOWN__	__UNKNOWN__	__UNKNOWN__	__UNKNOWN__	__UNKNOWN__	__UNKNOWN__	__UNKNOWN__	__UNKNOWN__	__UNKNOWN__	__UNKNOWN__	NA	NA	__UNKNOWN__	__UNKNOWN__	__UNKNOWN__	g.chr21:34792135T>G	ENST00000300305.7	-	8	1888	c.1443A>C	c.(1441-1443)tgA>tgC	p.*481C	RUNX1_ENST00000344691.8_Nonstop_Mutation_p.*454C|RUNX1_ENST00000399240.5_Nonstop_Mutation_p.*390C|RUNX1_ENST00000437180.5_Nonstop_Mutation_p.*481C			Q01196	RUNX1_HUMAN	runt related transcription factor 1	__UNKNOWN__
PLOD1	Silent	5351	__UNKNOWN__	hg38	chr1	11974811	11974811	+	3'UTR	SNP	G	G	A			wt4	__UNKNOWN__	G	G	__UNKNOWN__	__UNKNOWN__	__UNKNOWN__	__UNKNOWN__	__UNKNOWN__	__UNKNOWN__	__UNKNOWN__	__UNKNOWN__	__UNKNOWN__	__UNKNOWN__	NA	NA	__UNKNOWN__	__UNKNOWN__	__UNKNOWN__	g.chr1:11974811G>A	ENST00000196061.5	+	19						NM_001316320.1	NP_001303249.1	Q02809	PLOD1_HUMAN	procollagen-lysine,2-oxoglutarate 5-dioxygenase 1	__UNKNOWN__
MST1L	Silent	11223	__UNKNOWN__	hg38	chr1	16756937	16756937	+	RNA	SNP	C	C	T	9659143		wt4	__UNKNOWN__	C	C	__UNKNOWN__	__UNKNOWN__	__UNKNOWN__	__UNKNOWN__	__UNKNOWN__	__UNKNOWN__	__UNKNOWN__	__UNKNOWN__	__UNKNOWN__	__UNKNOWN__	NA	NA	__UNKNOWN__	__UNKNOWN__	__UNKNOWN__	g.chr1:16756937C>T	ENST00000455405.6	-	NA		c.e8-456G>A						Q2TV78	MST1L_HUMAN	macrophage stimulating 1 like	__UNKNOWN__
MST1L	Silent	11223	__UNKNOWN__	hg38	chr1	16756939	16756939	+	RNA	SNP	G	G	T	1759199		wt4	__UNKNOWN__	G	G	__UNKNOWN__	__UNKNOWN__	__UNKNOWN__	__UNKNOWN__	__UNKNOWN__	__UNKNOWN__	__UNKNOWN__	__UNKNOWN__	__UNKNOWN__	__UNKNOWN__	NA	NA	__UNKNOWN__	__UNKNOWN__	__UNKNOWN__	g.chr1:16756939G>T	ENST00000455405.6	-	NA		c.e8-454C>A						Q2TV78	MST1L_HUMAN	macrophage stimulating 1 like	__UNKNOWN__
C1orf54	Silent	79630	__UNKNOWN__	hg38	chr1	150273801	150273801	+	Intron	SNP	C	C	A			wt4	__UNKNOWN__	C	C	__UNKNOWN__	__UNKNOWN__	__UNKNOWN__	__UNKNOWN__	__UNKNOWN__	__UNKNOWN__	__UNKNOWN__	__UNKNOWN__	__UNKNOWN__	__UNKNOWN__	NA	NA	__UNKNOWN__	__UNKNOWN__	__UNKNOWN__	g.chr1:150273801C>A	ENST00000369102.5	+	NA		c.e4-286C>A			C1orf54_ENST00000369099.8_Intron|C1orf54_ENST00000369098.3_Intron|APH1A_ENST00000360244.8_5'Flank|APH1A_ENST00000369109.8_5'Flank|APH1A_ENST00000414276.6_5'Flank	NM_001301040.1	NP_001287969	Q8WWF1	CA054_HUMAN	chromosome 1 open reading frame 54	__UNKNOWN__
THEM5	Silent	284486	__UNKNOWN__	hg38	chr1	151852654	151852654	+	Intron	SNP	C	C	A			wt4	__UNKNOWN__	C	C	__UNKNOWN__	__UNKNOWN__	__UNKNOWN__	__UNKNOWN__	__UNKNOWN__	__UNKNOWN__	__UNKNOWN__	__UNKNOWN__	__UNKNOWN__	__UNKNOWN__	NA	NA	__UNKNOWN__	__UNKNOWN__	__UNKNOWN__	g.chr1:151852654C>A	ENST00000368817.10	-	NA		c.e2+195G>T				NM_182578.3	NP_872384	Q8N1Q8	ACO15_HUMAN	thioesterase superfamily member 5	__UNKNOWN__
UBAP2L	Silent	9898	__UNKNOWN__	hg38	chr1	154250868	154250868	+	Intron	SNP	G	G	T			wt4	__UNKNOWN__	G	G	__UNKNOWN__	__UNKNOWN__	__UNKNOWN__	__UNKNOWN__	__UNKNOWN__	__UNKNOWN__	__UNKNOWN__	__UNKNOWN__	__UNKNOWN__	__UNKNOWN__	NA	NA	__UNKNOWN__	__UNKNOWN__	__UNKNOWN__	g.chr1:154250868G>T	ENST00000428931.6	+	NA		c.e13-173G>T			UBAP2L_ENST00000361546.6_Intron|UBAP2L_ENST00000343815.10_Intron|UBAP2L_ENST00000271877.11_Intron|UBAP2L_ENST00000613315.4_Intron	NM_014847.3	NP_055662	Q14157	UBP2L_HUMAN	ubiquitin associated protein 2 like	__UNKNOWN__
UBAP2L	Silent	9898	__UNKNOWN__	hg38	chr1	154250875	154250875	+	Intron	SNP	T	T	A			wt4	__UNKNOWN__	T	T	__UNKNOWN__	__UNKNOWN__	__UNKNOWN__	__UNKNOWN__	__UNKNOWN__	__UNKNOWN__	__UNKNOWN__	__UNKNOWN__	__UNKNOWN__	__UNKNOWN__	NA	NA	__UNKNOWN__	__UNKNOWN__	__UNKNOWN__	g.chr1:154250875T>A	ENST00000428931.6	+	NA		c.e13-166T>A			UBAP2L_ENST00000361546.6_Intron|UBAP2L_ENST00000343815.10_Intron|UBAP2L_ENST00000271877.11_Intron|UBAP2L_ENST00000613315.4_Intron	NM_014847.3	NP_055662	Q14157	UBP2L_HUMAN	ubiquitin associated protein 2 like	__UNKNOWN__
EDEM3	Silent	80267	__UNKNOWN__	hg38	chr1	184711932	184711932	+	Intron	DEL	T	T	-	1212662762		wt4	__UNKNOWN__	-	-	__UNKNOWN__	__UNKNOWN__	__UNKNOWN__	__UNKNOWN__	__UNKNOWN__	__UNKNOWN__	__UNKNOWN__	__UNKNOWN__	__UNKNOWN__	__UNKNOWN__	NA	NA	__UNKNOWN__	__UNKNOWN__	__UNKNOWN__	g.chr1:184711932delT	ENST00000318130.13	-	NA		c.e15+54AT>T			EDEM3_ENST00000367512.7_Intron	NM_025191.3	NP_079467	Q9BZQ6	EDEM3_HUMAN	ER degradation enhancing alpha-mannosidase like protein 3	__UNKNOWN__
Unknown	Silent	NA	__UNKNOWN__	hg38	chr1	212830062	212830062	+	IGR	SNP	C	C	A			wt4	__UNKNOWN__	C	C	__UNKNOWN__	__UNKNOWN__	__UNKNOWN__	__UNKNOWN__	__UNKNOWN__	__UNKNOWN__	__UNKNOWN__	__UNKNOWN__	__UNKNOWN__	__UNKNOWN__	NA	NA	__UNKNOWN__	__UNKNOWN__	__UNKNOWN__	g.chr1:212830062C>A	no_transcript		NA											__UNKNOWN__
MTR	Silent	4548	__UNKNOWN__	hg38	chr1	236825183	236825183	+	Intron	SNP	C	C	A			wt4	__UNKNOWN__	C	C	__UNKNOWN__	__UNKNOWN__	__UNKNOWN__	__UNKNOWN__	__UNKNOWN__	__UNKNOWN__	__UNKNOWN__	__UNKNOWN__	__UNKNOWN__	__UNKNOWN__	NA	NA	__UNKNOWN__	__UNKNOWN__	__UNKNOWN__	g.chr1:236825183C>A	ENST00000366577.10	+	NA		c.e10-155C>A			MTR_ENST00000535889.6_Intron	NM_000254.2	NP_000245	Q99707	METH_HUMAN	5-methyltetrahydrofolate-homocysteine methyltransferase	__UNKNOWN__
ABCG8	Silent	64241	__UNKNOWN__	hg38	chr2	43872443	43872443	+	Intron	SNP	G	G	A	4148218	byFrequency;by1000genomes	wt4	__UNKNOWN__	G	G	__UNKNOWN__	__UNKNOWN__	__UNKNOWN__	__UNKNOWN__	__UNKNOWN__	__UNKNOWN__	__UNKNOWN__	__UNKNOWN__	__UNKNOWN__	__UNKNOWN__	NA	NA	__UNKNOWN__	__UNKNOWN__	__UNKNOWN__	g.chr2:43872443G>A	ENST00000272286.4	+	NA		c.e8+137G>A				NM_022437.2	NP_071882	Q9H221	ABCG8_HUMAN	ATP binding cassette subfamily G member 8	__UNKNOWN__
AC013717.1	Silent	NA	__UNKNOWN__	hg38	chr2	44244175	44244175	+	Intron	DEL	A	A	-	372100783|1252596071	byFrequency;by1000genomes	wt4	__UNKNOWN__	-	-	__UNKNOWN__	__UNKNOWN__	__UNKNOWN__	__UNKNOWN__	__UNKNOWN__	__UNKNOWN__	__UNKNOWN__	__UNKNOWN__	__UNKNOWN__	__UNKNOWN__	NA	NA	__UNKNOWN__	__UNKNOWN__	__UNKNOWN__	g.chr2:44244175delA	ENST00000649044.1	+	NA		c.e5+25637GA>G									__UNKNOWN__
SMPD4	Silent	55627	__UNKNOWN__	hg38	chr2	130158319	130158320	+	Intron	INS	-	-	T	1231894644		wt4	__UNKNOWN__	T	T	__UNKNOWN__	__UNKNOWN__	__UNKNOWN__	__UNKNOWN__	__UNKNOWN__	__UNKNOWN__	__UNKNOWN__	__UNKNOWN__	__UNKNOWN__	__UNKNOWN__	NA	NA	__UNKNOWN__	__UNKNOWN__	__UNKNOWN__	g.chr2:130158319_130158320insT	ENST00000409031.5	-	NA		c.e12+923G>AG			SMPD4_ENST00000351288.10_Intron|SMPD4_ENST00000431183.6_Intron	NM_017951.4	NP_060421	Q9NXE4	NSMA3_HUMAN	sphingomyelin phosphodiesterase 4	__UNKNOWN__
DNER	Silent	92737	__UNKNOWN__	hg38	chr2	229588540	229588540	+	Intron	SNP	C	C	A			wt4	__UNKNOWN__	C	C	__UNKNOWN__	__UNKNOWN__	__UNKNOWN__	__UNKNOWN__	__UNKNOWN__	__UNKNOWN__	__UNKNOWN__	__UNKNOWN__	__UNKNOWN__	__UNKNOWN__	NA	NA	__UNKNOWN__	__UNKNOWN__	__UNKNOWN__	g.chr2:229588540C>A	ENST00000341772.5	-	NA		c.e3+52G>T				NM_139072.3	NP_620711	Q8NFT8	DNER_HUMAN	delta/notch like EGF repeat containing	__UNKNOWN__
AC006059.2	Silent	NA	__UNKNOWN__	hg38	chr3	42758062	42758063	+	Intron	INS	-	-	ACACAC	111697736		wt4	__UNKNOWN__	ACACAC	ACACAC	__UNKNOWN__	__UNKNOWN__	__UNKNOWN__	__UNKNOWN__	__UNKNOWN__	__UNKNOWN__	__UNKNOWN__	__UNKNOWN__	__UNKNOWN__	__UNKNOWN__	NA	NA	__UNKNOWN__	__UNKNOWN__	__UNKNOWN__	g.chr3:42758062_42758063insACACAC	ENST00000648550.1	-	NA		c.e3-63A>GTGTGTA			CCDC13_ENST00000310232.11_Intron						__UNKNOWN__
LZTFL1	Silent	54585	__UNKNOWN__	hg38	chr3	45915361	45915361	+	Intron	SNP	T	T	A			wt4	__UNKNOWN__	T	T	__UNKNOWN__	__UNKNOWN__	__UNKNOWN__	__UNKNOWN__	__UNKNOWN__	__UNKNOWN__	__UNKNOWN__	__UNKNOWN__	__UNKNOWN__	__UNKNOWN__	NA	NA	__UNKNOWN__	__UNKNOWN__	__UNKNOWN__	g.chr3:45915361T>A	ENST00000536047.5	-	NA		c.e1-60A>T			LZTFL1_ENST00000539217.5_Intron	NM_001276378.1	NP_001263307	Q9NQ48	LZTL1_HUMAN	leucine zipper transcription factor like 1	__UNKNOWN__
DUX4L26	Silent	100996350	__UNKNOWN__	hg38	chr3	75669037	75669037	+	RNA	SNP	C	C	G			wt4	__UNKNOWN__	C	C	__UNKNOWN__	__UNKNOWN__	__UNKNOWN__	__UNKNOWN__	__UNKNOWN__	__UNKNOWN__	__UNKNOWN__	__UNKNOWN__	__UNKNOWN__	__UNKNOWN__	NA	NA	__UNKNOWN__	__UNKNOWN__	__UNKNOWN__	g.chr3:75669037C>G	ENST00000489078.1	+	NA		c.e1+106C>G			RPL23AP49_ENST00000638439.1_RNA|LINC00960_ENST00000463183.2_5'Flank|LINC00960_ENST00000668145.1_5'Flank|LINC00960_ENST00000669013.1_5'Flank					double homeobox 4 like 26	__UNKNOWN__
DUX4L26	Silent	100996350	__UNKNOWN__	hg38	chr3	75669053	75669053	+	RNA	SNP	C	C	T	973420888		wt4	__UNKNOWN__	C	C	__UNKNOWN__	__UNKNOWN__	__UNKNOWN__	__UNKNOWN__	__UNKNOWN__	__UNKNOWN__	__UNKNOWN__	__UNKNOWN__	__UNKNOWN__	__UNKNOWN__	NA	NA	__UNKNOWN__	__UNKNOWN__	__UNKNOWN__	g.chr3:75669053C>T	ENST00000489078.1	+	NA		c.e1+122C>T			RPL23AP49_ENST00000638439.1_RNA|LINC00960_ENST00000463183.2_5'Flank|LINC00960_ENST00000668145.1_5'Flank|LINC00960_ENST00000669013.1_5'Flank					double homeobox 4 like 26	__UNKNOWN__
LINC02006	Silent	105374165	__UNKNOWN__	hg38	chr3	153829032	153829032	+	RNA	SNP	T	T	A	1475215690		wt4	__UNKNOWN__	T	T	__UNKNOWN__	__UNKNOWN__	__UNKNOWN__	__UNKNOWN__	__UNKNOWN__	__UNKNOWN__	__UNKNOWN__	__UNKNOWN__	__UNKNOWN__	__UNKNOWN__	NA	NA	__UNKNOWN__	__UNKNOWN__	__UNKNOWN__	g.chr3:153829032T>A	ENST00000488210.1	-	NA		c.e4+98225A>T								long intergenic non-protein coding RNA 2006	__UNKNOWN__
LINC02006	Silent	105374165	__UNKNOWN__	hg38	chr3	153829037	153829037	+	RNA	SNP	G	G	A	1157777297		wt4	__UNKNOWN__	G	G	__UNKNOWN__	__UNKNOWN__	__UNKNOWN__	__UNKNOWN__	__UNKNOWN__	__UNKNOWN__	__UNKNOWN__	__UNKNOWN__	__UNKNOWN__	__UNKNOWN__	NA	NA	__UNKNOWN__	__UNKNOWN__	__UNKNOWN__	g.chr3:153829037G>A	ENST00000488210.1	-	NA		c.e3-98224C>T								long intergenic non-protein coding RNA 2006	__UNKNOWN__
SDHAP1	Silent	255812	__UNKNOWN__	hg38	chr3	195965371	195965371	+	RNA	SNP	A	A	G	202015092	byFrequency	wt4	__UNKNOWN__	A	A	__UNKNOWN__	__UNKNOWN__	__UNKNOWN__	__UNKNOWN__	__UNKNOWN__	__UNKNOWN__	__UNKNOWN__	__UNKNOWN__	__UNKNOWN__	__UNKNOWN__	NA	NA	__UNKNOWN__	__UNKNOWN__	__UNKNOWN__	g.chr3:195965371A>G	ENST00000440850.5	-	NA		c.e14-58T>C			SDHAP1_ENST00000427149.5_RNA					succinate dehydrogenase complex flavoprotein subunit A pseudogene 1	__UNKNOWN__
ATP8A1	Silent	10396	__UNKNOWN__	hg38	chr4	42446769	42446769	+	Intron	SNP	G	G	T	563954192		wt4	__UNKNOWN__	G	G	__UNKNOWN__	__UNKNOWN__	__UNKNOWN__	__UNKNOWN__	__UNKNOWN__	__UNKNOWN__	__UNKNOWN__	__UNKNOWN__	__UNKNOWN__	__UNKNOWN__	NA	NA	__UNKNOWN__	__UNKNOWN__	__UNKNOWN__	g.chr4:42446769G>T	ENST00000381668.9	-	NA		c.e31+125C>A			ATP8A1_ENST00000264449.14_Intron	NM_006095.2	NP_006086	Q9Y2Q0	AT8A1_HUMAN	ATPase phospholipid transporting 8A1	__UNKNOWN__
UBE2D3	Silent	7323	__UNKNOWN__	hg38	chr4	102809713	102809713	+	Intron	SNP	G	G	T			wt4	__UNKNOWN__	G	G	__UNKNOWN__	__UNKNOWN__	__UNKNOWN__	__UNKNOWN__	__UNKNOWN__	__UNKNOWN__	__UNKNOWN__	__UNKNOWN__	__UNKNOWN__	__UNKNOWN__	NA	NA	__UNKNOWN__	__UNKNOWN__	__UNKNOWN__	g.chr4:102809713G>T	ENST00000343106.9	-	NA		c.e3+10C>A			UBE2D3_ENST00000453744.7_Intron|UBE2D3_ENST00000394801.8_Intron|UBE2D3_ENST00000394803.9_Intron|UBE2D3_ENST00000321805.11_Intron|UBE2D3_ENST00000338145.7_Intron|UBE2D3_ENST00000349311.12_Intron|UBE2D3_ENST00000350435.11_Intron|UBE2D3_ENST00000357194.10_Intron|UBE2D3_ENST00000504211.5_Intron|UBE2D3_ENST00000507845.5_Intron|UBE2D3_ENST00000502404.5_Intron|UBE2D3_ENST00000505207.5_Intron|UBE2D3_ENST…	NM_181892.3	NP_871621	P61077	UB2D3_HUMAN	ubiquitin conjugating enzyme E2 D3	__UNKNOWN__
TRIM23	Silent	373	__UNKNOWN__	hg38	chr5	65591646	65591649	+	3'UTR	DEL	TATA	TATA	-	1351275257		wt4	__UNKNOWN__	-	-	__UNKNOWN__	__UNKNOWN__	__UNKNOWN__	__UNKNOWN__	__UNKNOWN__	__UNKNOWN__	__UNKNOWN__	__UNKNOWN__	__UNKNOWN__	__UNKNOWN__	NA	NA	__UNKNOWN__	__UNKNOWN__	__UNKNOWN__	g.chr5:65591646_65591649delTATA	ENST00000231524.14	-	11					TRIM23_ENST00000381018.7_Intron|TRIM23_ENST00000274327.11_Intron	NM_001656.3	NP_001647	P36406	TRI23_HUMAN	tripartite motif containing 23	__UNKNOWN__
KRT18P42	Silent	391819	__UNKNOWN__	hg38	chr5	109588965	109588965	+	RNA	SNP	G	G	A			wt4	__UNKNOWN__	G	G	__UNKNOWN__	__UNKNOWN__	__UNKNOWN__	__UNKNOWN__	__UNKNOWN__	__UNKNOWN__	__UNKNOWN__	__UNKNOWN__	__UNKNOWN__	__UNKNOWN__	NA	NA	__UNKNOWN__	__UNKNOWN__	__UNKNOWN__	g.chr5:109588965G>A	ENST00000505048.1	+	NA		c.e1+627G>A								keratin 18 pseudogene 42	__UNKNOWN__
TSBP1	Silent	NA	__UNKNOWN__	hg38	chr6	32343026	32343026	+	Intron	SNP	G	G	A	9268259	byFrequency;by1000genomes	wt4	__UNKNOWN__	G	G	__UNKNOWN__	__UNKNOWN__	__UNKNOWN__	__UNKNOWN__	__UNKNOWN__	__UNKNOWN__	__UNKNOWN__	__UNKNOWN__	__UNKNOWN__	__UNKNOWN__	NA	NA	__UNKNOWN__	__UNKNOWN__	__UNKNOWN__	g.chr6:32343026G>A	ENST00000442822.6	-	NA		c.e9-212C>T			TSBP1_ENST00000447241.6_Intron|TSBP1_ENST00000375015.8_Intron|TSBP1_ENST00000533191.5_Intron|TSBP1_ENST00000527965.5_Intron|TSBP1_ENST00000612031.4_Intron|TSBP1_ENST00000375007.8_Intron|TSBP1_ENST00000617061.4_Intron|TSBP1-AS1_ENST00000642577.1_RNA|TSBP1-AS1_ENST00000647036.1_RNA						__UNKNOWN__
GRM4	Silent	2914	__UNKNOWN__	hg38	chr6	34056381	34056381	+	Intron	SNP	G	G	C			wt4	__UNKNOWN__	G	G	__UNKNOWN__	__UNKNOWN__	__UNKNOWN__	__UNKNOWN__	__UNKNOWN__	__UNKNOWN__	__UNKNOWN__	__UNKNOWN__	__UNKNOWN__	__UNKNOWN__	NA	NA	__UNKNOWN__	__UNKNOWN__	__UNKNOWN__	g.chr6:34056381G>C	ENST00000538487.7	-	NA		c.e6-163C>G			GRM4_ENST00000374177.7_Intron|GRM4_ENST00000609222.5_Intron|GRM4_ENST00000544773.6_Intron|GRM4_ENST00000455714.6_Intron|GRM4_ENST00000374181.8_Intron|GRM4_ENST00000535756.5_Intron	NM_000841.3	NP_000832	Q14833	GRM4_HUMAN	glutamate metabotropic receptor 4	__UNKNOWN__
SCUBE3	Silent	222663	__UNKNOWN__	hg38	chr6	35214397	35214397	+	5'UTR	SNP	T	T	G			wt4	__UNKNOWN__	T	T	__UNKNOWN__	__UNKNOWN__	__UNKNOWN__	__UNKNOWN__	__UNKNOWN__	__UNKNOWN__	__UNKNOWN__	__UNKNOWN__	__UNKNOWN__	__UNKNOWN__	NA	NA	__UNKNOWN__	__UNKNOWN__	__UNKNOWN__	g.chr6:35214397T>G	ENST00000274938.8	+	1						NM_152753.3	NP_689966			signal peptide, CUB domain and EGF like domain containing 3	__UNKNOWN__
LIN28B	Silent	389421	__UNKNOWN__	hg38	chr6	105058058	105058058	+	Intron	SNP	C	C	A			wt4	__UNKNOWN__	C	C	__UNKNOWN__	__UNKNOWN__	__UNKNOWN__	__UNKNOWN__	__UNKNOWN__	__UNKNOWN__	__UNKNOWN__	__UNKNOWN__	__UNKNOWN__	__UNKNOWN__	NA	NA	__UNKNOWN__	__UNKNOWN__	__UNKNOWN__	g.chr6:105058058C>A	ENST00000345080.5	+	NA		c.e4-20356C>A			LIN28B_ENST00000637759.1_Intron	NM_001004317.3	NP_001004317	Q6ZN17	LN28B_HUMAN	lin-28 homolog B	__UNKNOWN__
PREP	Silent	5550	__UNKNOWN__	hg38	chr6	105402646	105402646	+	Intron	SNP	T	T	A			wt4	__UNKNOWN__	T	T	__UNKNOWN__	__UNKNOWN__	__UNKNOWN__	__UNKNOWN__	__UNKNOWN__	__UNKNOWN__	__UNKNOWN__	__UNKNOWN__	__UNKNOWN__	__UNKNOWN__	NA	NA	__UNKNOWN__	__UNKNOWN__	__UNKNOWN__	g.chr6:105402646T>A	ENST00000652536.1	-	NA		c.e1-201A>T			PREP_ENST00000369110.8_Intron|AL096794.1_ENST00000669962.1_5'Flank			P48147	PPCE_HUMAN	prolyl endopeptidase	__UNKNOWN__
PHACTR2	Silent	9749	__UNKNOWN__	hg38	chr6	143788658	143788658	+	Intron	SNP	G	G	T	897837672		wt4	__UNKNOWN__	G	G	__UNKNOWN__	__UNKNOWN__	__UNKNOWN__	__UNKNOWN__	__UNKNOWN__	__UNKNOWN__	__UNKNOWN__	__UNKNOWN__	__UNKNOWN__	__UNKNOWN__	NA	NA	__UNKNOWN__	__UNKNOWN__	__UNKNOWN__	g.chr6:143788658G>T	ENST00000305766.10	+	NA		c.e10-115G>T			PHACTR2_ENST00000427704.6_Intron|PHACTR2_ENST00000367582.7_Intron|PHACTR2_ENST00000440869.6_Intron|PHACTR2_ENST00000367584.8_Intron			O75167	PHAR2_HUMAN	phosphatase and actin regulator 2	__UNKNOWN__
SNX9	Silent	51429	__UNKNOWN__	hg38	chr6	157873073	157873073	+	Intron	DEL	T	T	-	572209866	byFrequency;by1000genomes	wt4	__UNKNOWN__	-	-	__UNKNOWN__	__UNKNOWN__	__UNKNOWN__	__UNKNOWN__	__UNKNOWN__	__UNKNOWN__	__UNKNOWN__	__UNKNOWN__	__UNKNOWN__	__UNKNOWN__	NA	NA	__UNKNOWN__	__UNKNOWN__	__UNKNOWN__	g.chr6:157873073delT	ENST00000392185.8	+	NA		c.e3-30CT>C			AL391863.1_ENST00000422776.5_RNA	NM_016224.4	NP_057308	Q9Y5X1	SNX9_HUMAN	sorting nexin 9	__UNKNOWN__
AC008267.3	Silent	NA	__UNKNOWN__	hg38	chr7	66519030	66519030	+	RNA	SNP	T	T	G			wt4	__UNKNOWN__	T	T	__UNKNOWN__	__UNKNOWN__	__UNKNOWN__	__UNKNOWN__	__UNKNOWN__	__UNKNOWN__	__UNKNOWN__	__UNKNOWN__	__UNKNOWN__	__UNKNOWN__	NA	NA	__UNKNOWN__	__UNKNOWN__	__UNKNOWN__	g.chr7:66519030T>G	ENST00000448776.1	+	NA		c.e4+226T>G									__UNKNOWN__
ZKSCAN5	Silent	23660	__UNKNOWN__	hg38	chr7	99531057	99531057	+	Intron	DEL	A	A	-	879158915		wt4	__UNKNOWN__	-	-	__UNKNOWN__	__UNKNOWN__	__UNKNOWN__	__UNKNOWN__	__UNKNOWN__	__UNKNOWN__	__UNKNOWN__	__UNKNOWN__	__UNKNOWN__	__UNKNOWN__	NA	NA	__UNKNOWN__	__UNKNOWN__	__UNKNOWN__	g.chr7:99531057delA	ENST00000394170.6	+	NA		c.e7-52CA>C			ZKSCAN5_ENST00000326775.9_Intron|ZKSCAN5_ENST00000451158.5_Intron	NM_014569.3	NP_055384	Q9Y2L8	ZKSC5_HUMAN	zinc finger with KRAB and SCAN domains 5	__UNKNOWN__
CUX1	Silent	1523	__UNKNOWN__	hg38	chr7	102274141	102274141	+	Intron	SNP	T	T	A			wt4	__UNKNOWN__	T	T	__UNKNOWN__	__UNKNOWN__	__UNKNOWN__	__UNKNOWN__	__UNKNOWN__	__UNKNOWN__	__UNKNOWN__	__UNKNOWN__	__UNKNOWN__	__UNKNOWN__	NA	NA	__UNKNOWN__	__UNKNOWN__	__UNKNOWN__	g.chr7:102274141T>A	ENST00000437600.9	+	NA		c.e16-103T>A			CUX1_ENST00000292538.9_Intron|CUX1_ENST00000622516.5_Intron|CUX1_ENST00000547394.6_Intron|CUX1_ENST00000425244.6_Intron|CUX1_ENST00000393824.7_Intron	NM_181500.3	NP_852477.1	P39880	CUX1_HUMAN	cut like homeobox 1	__UNKNOWN__
AHCYL2	Silent	23382	__UNKNOWN__	hg38	chr7	129224952	129224952	+	5'Flank	SNP	T	T	G	1296223572		wt4	__UNKNOWN__	T	T	__UNKNOWN__	__UNKNOWN__	__UNKNOWN__	__UNKNOWN__	__UNKNOWN__	__UNKNOWN__	__UNKNOWN__	__UNKNOWN__	__UNKNOWN__	__UNKNOWN__	NA	NA	__UNKNOWN__	__UNKNOWN__	__UNKNOWN__	g.chr7:129224952T>G	ENST00000325006.7	+	NA					AHCYL2_ENST00000446544.6_5'Flank	NM_015328.3	NP_056143	Q96HN2	SAHH3_HUMAN	adenosylhomocysteinase like 2	__UNKNOWN__
NUP205	Silent	23165	__UNKNOWN__	hg38	chr7	135638433	135638433	+	Intron	SNP	G	G	T			wt4	__UNKNOWN__	G	G	__UNKNOWN__	__UNKNOWN__	__UNKNOWN__	__UNKNOWN__	__UNKNOWN__	__UNKNOWN__	__UNKNOWN__	__UNKNOWN__	__UNKNOWN__	__UNKNOWN__	NA	NA	__UNKNOWN__	__UNKNOWN__	__UNKNOWN__	g.chr7:135638433G>T	ENST00000285968.11	+	NA		c.e38-124G>T				NM_015135.2	NP_055950	Q92621	NU205_HUMAN	nucleoporin 205	__UNKNOWN__
ZNF425	Silent	155054	__UNKNOWN__	hg38	chr7	149126374	149126374	+	5'Flank	SNP	A	A	C			wt4	__UNKNOWN__	A	A	__UNKNOWN__	__UNKNOWN__	__UNKNOWN__	__UNKNOWN__	__UNKNOWN__	__UNKNOWN__	__UNKNOWN__	__UNKNOWN__	__UNKNOWN__	__UNKNOWN__	NA	NA	__UNKNOWN__	__UNKNOWN__	__UNKNOWN__	g.chr7:149126374A>C	ENST00000378061.7	-	NA					ZNF398_ENST00000426851.6_5'Flank|RN7SL521P_ENST00000488398.3_5'Flank	NM_001001661.2	NP_001001661	Q6IV72	ZN425_HUMAN	zinc finger protein 425	__UNKNOWN__
ZNF425	Silent	155054	__UNKNOWN__	hg38	chr7	149126389	149126389	+	5'Flank	SNP	C	C	G			wt4	__UNKNOWN__	C	C	__UNKNOWN__	__UNKNOWN__	__UNKNOWN__	__UNKNOWN__	__UNKNOWN__	__UNKNOWN__	__UNKNOWN__	__UNKNOWN__	__UNKNOWN__	__UNKNOWN__	NA	NA	__UNKNOWN__	__UNKNOWN__	__UNKNOWN__	g.chr7:149126389C>G	ENST00000378061.7	-	NA					ZNF398_ENST00000426851.6_5'Flank|RN7SL521P_ENST00000488398.3_5'Flank	NM_001001661.2	NP_001001661	Q6IV72	ZN425_HUMAN	zinc finger protein 425	__UNKNOWN__
KMT2C	Silent	58508	__UNKNOWN__	hg38	chr7	152179703	152179703	+	Intron	SNP	T	T	A			wt4	__UNKNOWN__	T	T	__UNKNOWN__	__UNKNOWN__	__UNKNOWN__	__UNKNOWN__	__UNKNOWN__	__UNKNOWN__	__UNKNOWN__	__UNKNOWN__	__UNKNOWN__	__UNKNOWN__	NA	NA	__UNKNOWN__	__UNKNOWN__	__UNKNOWN__	g.chr7:152179703T>A	ENST00000262189.11	-	NA		c.e37-131A>T			KMT2C_ENST00000355193.6_Intron	NM_170606.2	NP_733751	Q8NEZ4	KMT2C_HUMAN	lysine methyltransferase 2C	__UNKNOWN__
MNX1	Silent	3110	__UNKNOWN__	hg38	chr7	157010225	157010225	+	Silent	SNP	T	T	A			wt4	__UNKNOWN__	T	T	__UNKNOWN__	__UNKNOWN__	__UNKNOWN__	__UNKNOWN__	__UNKNOWN__	__UNKNOWN__	__UNKNOWN__	__UNKNOWN__	__UNKNOWN__	__UNKNOWN__	NA	NA	__UNKNOWN__	__UNKNOWN__	__UNKNOWN__	g.chr7:157010225T>A	ENST00000252971.11	-	1	439	c.126A>T	c.(124-126)ggA>ggT	p.G42G	MNX1_ENST00000469500.5_5'Flank|MNX1_ENST00000543409.5_5'Flank|MNX1-AS1_ENST00000480284.1_5'Flank	NM_005515.3	NP_005506	P50219	MNX1_HUMAN	motor neuron and pancreas homeobox 1	__UNKNOWN__
PTPRN2	Silent	5799	__UNKNOWN__	hg38	chr7	157615817	157615817	+	Intron	SNP	A	A	C			wt4	__UNKNOWN__	A	A	__UNKNOWN__	__UNKNOWN__	__UNKNOWN__	__UNKNOWN__	__UNKNOWN__	__UNKNOWN__	__UNKNOWN__	__UNKNOWN__	__UNKNOWN__	__UNKNOWN__	NA	NA	__UNKNOWN__	__UNKNOWN__	__UNKNOWN__	g.chr7:157615817A>C	ENST00000389418.9	-	NA		c.e15-5545T>G			PTPRN2_ENST00000409483.5_Intron|PTPRN2_ENST00000389416.8_Intron|PTPRN2_ENST00000389413.7_Intron|AC005481.1_ENST00000409610.1_RNA	NM_002847.4	NP_002838	Q92932	PTPR2_HUMAN	protein tyrosine phosphatase, receptor type N2	__UNKNOWN__
PPP2R2A	Silent	5520	__UNKNOWN__	hg38	chr8	26291960	26291960	+	Intron	SNP	A	A	T			wt4	__UNKNOWN__	A	A	__UNKNOWN__	__UNKNOWN__	__UNKNOWN__	__UNKNOWN__	__UNKNOWN__	__UNKNOWN__	__UNKNOWN__	__UNKNOWN__	__UNKNOWN__	__UNKNOWN__	NA	NA	__UNKNOWN__	__UNKNOWN__	__UNKNOWN__	g.chr8:26291960A>T	ENST00000380737.8	+	NA		c.e1+134A>T			PPP2R2A_ENST00000315985.7_5'Flank|PPP2R2A_ENST00000660435.1_5'Flank|PPP2R2A_ENST00000665949.1_5'Flank	NM_002717.3	NP_002708	P63151	2ABA_HUMAN	protein phosphatase 2 regulatory subunit Balpha	__UNKNOWN__
POLB	Silent	5423	__UNKNOWN__	hg38	chr8	42371457	42371457	+	Intron	SNP	C	C	A			wt4	__UNKNOWN__	C	C	__UNKNOWN__	__UNKNOWN__	__UNKNOWN__	__UNKNOWN__	__UNKNOWN__	__UNKNOWN__	__UNKNOWN__	__UNKNOWN__	__UNKNOWN__	__UNKNOWN__	NA	NA	__UNKNOWN__	__UNKNOWN__	__UNKNOWN__	g.chr8:42371457C>A	ENST00000265421.9	+	NA		c.e14-106C>A			POLB_ENST00000521492.1_Intron	NM_002690.2	NP_002681	P06746	DPOLB_HUMAN	DNA polymerase beta	__UNKNOWN__
OSGIN2	Silent	734	__UNKNOWN__	hg38	chr8	89902971	89902971	+	Intron	SNP	T	T	G			wt4	__UNKNOWN__	T	T	__UNKNOWN__	__UNKNOWN__	__UNKNOWN__	__UNKNOWN__	__UNKNOWN__	__UNKNOWN__	__UNKNOWN__	__UNKNOWN__	__UNKNOWN__	__UNKNOWN__	NA	NA	__UNKNOWN__	__UNKNOWN__	__UNKNOWN__	g.chr8:89902971T>G	ENST00000297438.6	+	NA		c.e1+846T>G			OSGIN2_ENST00000647849.1_Intron|OSGIN2_ENST00000451899.7_Intron|OSGIN2_ENST00000520659.1_Intron|RNU6-925P_ENST00000384629.1_5'Flank	NM_004337.2	NP_004328	Q9Y236	OSGI2_HUMAN	oxidative stress induced growth inhibitor family member 2	__UNKNOWN__
CBWD1	Silent	55871	__UNKNOWN__	hg38	chr9	161795	161795	+	Intron	SNP	C	C	G			wt4	__UNKNOWN__	C	C	__UNKNOWN__	__UNKNOWN__	__UNKNOWN__	__UNKNOWN__	__UNKNOWN__	__UNKNOWN__	__UNKNOWN__	__UNKNOWN__	__UNKNOWN__	__UNKNOWN__	NA	NA	__UNKNOWN__	__UNKNOWN__	__UNKNOWN__	g.chr9:161795C>G	ENST00000377400.8	-	NA		c.e6-637G>C			CBWD1_ENST00000356521.8_Intron|CBWD1_ENST00000377447.7_Intron|CBWD1_ENST00000314367.14_Intron|CBWD1_ENST00000382447.8_Intron|CBWD1_ENST00000613508.4_Intron			Q9BRT8	CBWD1_HUMAN	COBW domain containing 1	__UNKNOWN__
STXBP1	Silent	6812	__UNKNOWN__	hg38	chr9	127660992	127660993	+	Intron	INS	-	-	A	879149062		wt4	__UNKNOWN__	A	A	__UNKNOWN__	__UNKNOWN__	__UNKNOWN__	__UNKNOWN__	__UNKNOWN__	__UNKNOWN__	__UNKNOWN__	__UNKNOWN__	__UNKNOWN__	__UNKNOWN__	NA	NA	__UNKNOWN__	__UNKNOWN__	__UNKNOWN__	g.chr9:127660992_127660993insA	ENST00000373302.7	+	NA		c.e6-110C>CA			STXBP1_ENST00000373299.5_Intron|STXBP1_ENST00000637173.2_Intron|STXBP1_ENST00000650920.1_Intron|STXBP1_ENST00000637953.1_Intron|STXBP1_ENST00000626539.3_Intron|STXBP1_ENST00000636962.2_Intron|STXBP1_ENST00000637521.2_Intron	NM_003165.3	NP_003156	P61764	STXB1_HUMAN	syntaxin binding protein 1	__UNKNOWN__
NUP214	Silent	8021	__UNKNOWN__	hg38	chr9	131174432	131174433	+	Intron	INS	-	-	T	771218274		wt4	__UNKNOWN__	T	T	__UNKNOWN__	__UNKNOWN__	__UNKNOWN__	__UNKNOWN__	__UNKNOWN__	__UNKNOWN__	__UNKNOWN__	__UNKNOWN__	__UNKNOWN__	__UNKNOWN__	NA	NA	__UNKNOWN__	__UNKNOWN__	__UNKNOWN__	g.chr9:131174432_131174433insT	ENST00000359428.10	+	NA		c.e22+114C>CT			NUP214_ENST00000411637.6_Intron|NUP214_ENST00000652454.1_Intron|NUP214_ENST00000451030.5_Intron	NM_005085.3	NP_005076	P35658	NU214_HUMAN	nucleoporin 214	__UNKNOWN__
CEL	Silent	1056	__UNKNOWN__	hg38	chr9	133061791	133061791	+	5'Flank	SNP	C	C	A			wt4	__UNKNOWN__	C	C	__UNKNOWN__	__UNKNOWN__	__UNKNOWN__	__UNKNOWN__	__UNKNOWN__	__UNKNOWN__	__UNKNOWN__	__UNKNOWN__	__UNKNOWN__	__UNKNOWN__	NA	NA	__UNKNOWN__	__UNKNOWN__	__UNKNOWN__	g.chr9:133061791C>A	ENST00000372080.8	+	NA					CEL_ENST00000673714.1_5'Flank	NM_001807.4	NP_001798	P19835	CEL_HUMAN	carboxyl ester lipase	__UNKNOWN__
TMEM203	Silent	94107	__UNKNOWN__	hg38	chr9	137205531	137205531	+	5'UTR	SNP	A	A	C			wt4	__UNKNOWN__	A	A	__UNKNOWN__	__UNKNOWN__	__UNKNOWN__	__UNKNOWN__	__UNKNOWN__	__UNKNOWN__	__UNKNOWN__	__UNKNOWN__	__UNKNOWN__	__UNKNOWN__	NA	NA	__UNKNOWN__	__UNKNOWN__	__UNKNOWN__	g.chr9:137205531A>C	ENST00000343666.6	-	1					NDOR1_ENST00000371521.8_5'Flank|TPRN_ENST00000409012.6_5'Flank|NDOR1_ENST00000427047.6_5'Flank|NDOR1_ENST00000458322.2_5'Flank	NM_053045.1	NP_444273	Q969S6	TM203_HUMAN	transmembrane protein 203	__UNKNOWN__
USP6NL	Silent	9712	__UNKNOWN__	hg38	chr10	11612042	11612042	+	5'Flank	DEL	T	T	-	1433006113		wt4	__UNKNOWN__	-	-	__UNKNOWN__	__UNKNOWN__	__UNKNOWN__	__UNKNOWN__	__UNKNOWN__	__UNKNOWN__	__UNKNOWN__	__UNKNOWN__	__UNKNOWN__	__UNKNOWN__	NA	NA	__UNKNOWN__	__UNKNOWN__	__UNKNOWN__	g.chr10:11612042delT	ENST00000609104.5	-	NA					AL512631.2_ENST00000604634.1_RNA	NM_014688.3	NP_055503	Q92738	US6NL_HUMAN	USP6 N-terminal like	__UNKNOWN__
NUTM2A-AS1	Silent	728190	__UNKNOWN__	hg38	chr10	87216428	87216428	+	RNA	SNP	C	C	T			wt4	__UNKNOWN__	C	C	__UNKNOWN__	__UNKNOWN__	__UNKNOWN__	__UNKNOWN__	__UNKNOWN__	__UNKNOWN__	__UNKNOWN__	__UNKNOWN__	__UNKNOWN__	__UNKNOWN__	NA	NA	__UNKNOWN__	__UNKNOWN__	__UNKNOWN__	g.chr10:87216428C>T	ENST00000446751.6	-	NA		c.e7+7916G>A			NUTM2A-AS1_ENST00000659257.1_RNA|AL157893.1_ENST00000643709.1_5'Flank					NUTM2A antisense RNA 1	__UNKNOWN__
SH3PXD2A	Silent	9644	__UNKNOWN__	hg38	chr10	103606178	103606180	+	Intron	DEL	ATC	ATC	-	67330673|71019684	byFrequency;by1000genomes	wt4	__UNKNOWN__	-	-	__UNKNOWN__	__UNKNOWN__	__UNKNOWN__	__UNKNOWN__	__UNKNOWN__	__UNKNOWN__	__UNKNOWN__	__UNKNOWN__	__UNKNOWN__	__UNKNOWN__	NA	NA	__UNKNOWN__	__UNKNOWN__	__UNKNOWN__	g.chr10:103606178_103606180delATC	ENST00000369774.8	-	NA		c.e14+260GATA>A			SH3PXD2A_ENST00000355946.6_Intron|AL121929.3_ENST00000609691.1_5'Flank			Q5TCZ1	SPD2A_HUMAN	SH3 and PX domains 2A	__UNKNOWN__
CFAP46	Silent	54777	__UNKNOWN__	hg38	chr10	132898574	132898574	+	Intron	SNP	T	T	A			wt4	__UNKNOWN__	T	T	__UNKNOWN__	__UNKNOWN__	__UNKNOWN__	__UNKNOWN__	__UNKNOWN__	__UNKNOWN__	__UNKNOWN__	__UNKNOWN__	__UNKNOWN__	__UNKNOWN__	NA	NA	__UNKNOWN__	__UNKNOWN__	__UNKNOWN__	g.chr10:132898574T>A	ENST00000368586.10	-	NA		c.e24-385A>T				NM_001200049.2	NP_001186978			cilia and flagella associated protein 46	__UNKNOWN__
NAV2	Silent	89797	__UNKNOWN__	hg38	chr11	19868848	19868848	+	Intron	SNP	C	C	A			wt4	__UNKNOWN__	C	C	__UNKNOWN__	__UNKNOWN__	__UNKNOWN__	__UNKNOWN__	__UNKNOWN__	__UNKNOWN__	__UNKNOWN__	__UNKNOWN__	__UNKNOWN__	__UNKNOWN__	NA	NA	__UNKNOWN__	__UNKNOWN__	__UNKNOWN__	g.chr11:19868848C>A	ENST00000360655.8	+	NA		c.e4-77C>A			NAV2_ENST00000396085.6_Intron|NAV2_ENST00000349880.8_Intron|NAV2_ENST00000396087.7_Intron|NAV2_ENST00000527559.6_Intron|NAV2_ENST00000540292.5_Intron	NM_001111018.1	NP_001104488	Q8IVL1	NAV2_HUMAN	neuron navigator 2	__UNKNOWN__
RAB3IL1	Silent	5866	__UNKNOWN__	hg38	chr11	61904898	61904898	+	Intron	SNP	A	A	C			wt4	__UNKNOWN__	A	A	__UNKNOWN__	__UNKNOWN__	__UNKNOWN__	__UNKNOWN__	__UNKNOWN__	__UNKNOWN__	__UNKNOWN__	__UNKNOWN__	__UNKNOWN__	__UNKNOWN__	NA	NA	__UNKNOWN__	__UNKNOWN__	__UNKNOWN__	g.chr11:61904898A>C	ENST00000394836.7	-	NA		c.e6+16T>G			RAB3IL1_ENST00000531922.2_Intron|RAB3IL1_ENST00000301773.9_Intron	NM_013401.3	NP_037533	Q8TBN0	R3GEF_HUMAN	RAB3A interacting protein like 1	__UNKNOWN__
CAPN5	Silent	726	__UNKNOWN__	hg38	chr11	77088160	77088160	+	Intron	SNP	T	T	G			wt4	__UNKNOWN__	T	T	__UNKNOWN__	__UNKNOWN__	__UNKNOWN__	__UNKNOWN__	__UNKNOWN__	__UNKNOWN__	__UNKNOWN__	__UNKNOWN__	__UNKNOWN__	__UNKNOWN__	NA	NA	__UNKNOWN__	__UNKNOWN__	__UNKNOWN__	g.chr11:77088160T>G	ENST00000456580.6	+	NA		c.e3+99T>G			CAPN5_ENST00000648180.1_Intron|CAPN5_ENST00000529629.5_Intron			O15484	CAN5_HUMAN	calpain 5	__UNKNOWN__
HMBS	Silent	3145	__UNKNOWN__	hg38	chr11	119091986	119091987	+	Intron	INS	-	-	A	1404500828		wt4	__UNKNOWN__	A	A	__UNKNOWN__	__UNKNOWN__	__UNKNOWN__	__UNKNOWN__	__UNKNOWN__	__UNKNOWN__	__UNKNOWN__	__UNKNOWN__	__UNKNOWN__	__UNKNOWN__	NA	NA	__UNKNOWN__	__UNKNOWN__	__UNKNOWN__	g.chr11:119091986_119091987insA	ENST00000652429.1	+	NA		c.e10-139C>CA			HMBS_ENST00000537841.5_Intron|HMBS_ENST00000648374.1_Intron|HMBS_ENST00000392841.1_Intron|HMBS_ENST00000650101.1_Intron|HMBS_ENST00000542729.5_Intron|HMBS_ENST00000442944.7_Intron|HMBS_ENST00000544387.5_Intron|HMBS_ENST00000543090.5_Intron			P08397	HEM3_HUMAN	hydroxymethylbilane synthase	__UNKNOWN__
CHD4	Silent	1108	__UNKNOWN__	hg38	chr12	6572876	6572876	+	Intron	DEL	A	A	-	1395500670		wt4	__UNKNOWN__	-	-	__UNKNOWN__	__UNKNOWN__	__UNKNOWN__	__UNKNOWN__	__UNKNOWN__	__UNKNOWN__	__UNKNOWN__	__UNKNOWN__	__UNKNOWN__	__UNKNOWN__	NA	NA	__UNKNOWN__	__UNKNOWN__	__UNKNOWN__	g.chr12:6572876delA	ENST00000544040.7	-	NA		c.e38-199TA>A			CHD4_ENST00000645022.1_Intron|CHD4_ENST00000645095.1_Intron|CHD4_ENST00000544484.6_Intron|CHD4_ENST00000357008.7_Intron|CHD4_ENST00000643335.1_Intron|CHD4_ENST00000646806.1_Intron|CHD4_ENST00000642879.1_Intron|CHD4_ENST00000645645.1_Intron|CHD4_ENST00000645005.1_Intron|NOP2_ENST00000322166.10_5'Flank|NOP2_ENST00000382421.7_5'Flank|NOP2_ENST00000399466.6_5'Flank|NOP2_ENST00000537442.5_5'Flank|NOP2…	NM_001297553.1	NP_001284482	Q14839	CHD4_HUMAN	chromodomain helicase DNA binding protein 4	__UNKNOWN__
KANSL2	Silent	54934	__UNKNOWN__	hg38	chr12	48679260	48679261	+	Intron	INS	-	-	A	368603509	byFrequency	wt4	__UNKNOWN__	A	A	__UNKNOWN__	__UNKNOWN__	__UNKNOWN__	__UNKNOWN__	__UNKNOWN__	__UNKNOWN__	__UNKNOWN__	__UNKNOWN__	__UNKNOWN__	__UNKNOWN__	NA	NA	__UNKNOWN__	__UNKNOWN__	__UNKNOWN__	g.chr12:48679260_48679261insA	ENST00000420613.7	-	NA		c.e4+110G>TG			KANSL2_ENST00000550347.5_Intron|KANSL2_ENST00000553086.5_Intron	NM_017822.3	NP_060292	Q9H9L4	KANL2_HUMAN	KAT8 regulatory NSL complex subunit 2	__UNKNOWN__
RAP1B	Silent	5908	__UNKNOWN__	hg38	chr12	68648675	68648675	+	Intron	DEL	T	T	-	764158421		wt4	__UNKNOWN__	-	-	__UNKNOWN__	__UNKNOWN__	__UNKNOWN__	__UNKNOWN__	__UNKNOWN__	__UNKNOWN__	__UNKNOWN__	__UNKNOWN__	__UNKNOWN__	__UNKNOWN__	NA	NA	__UNKNOWN__	__UNKNOWN__	__UNKNOWN__	g.chr12:68648675delT	ENST00000250559.14	+	NA		c.e2-25CT>C			RAP1B_ENST00000393436.9_Intron|RAP1B_ENST00000537460.5_Intron|RAP1B_ENST00000341355.9_Intron|RAP1B_ENST00000450214.6_Intron|RAP1B_ENST00000540209.5_Intron|RAP1B_ENST00000542145.5_Intron|RAP1B_ENST00000378985.7_Intron|RAP1B_ENST00000539091.5_Intron|RAP1B_ENST00000543393.5_Intron|RAP1B_ENST00000543697.5_Intron|RAP1B_ENST00000541216.1_Intron			P61224	RAP1B_HUMAN	RAP1B, member of RAS oncogene family	__UNKNOWN__
CNOT2	Silent	4848	__UNKNOWN__	hg38	chr12	70278369	70278369	+	Intron	SNP	T	T	A	11611635	byFrequency;by1000genomes	wt4	__UNKNOWN__	T	T	__UNKNOWN__	__UNKNOWN__	__UNKNOWN__	__UNKNOWN__	__UNKNOWN__	__UNKNOWN__	__UNKNOWN__	__UNKNOWN__	__UNKNOWN__	__UNKNOWN__	NA	NA	__UNKNOWN__	__UNKNOWN__	__UNKNOWN__	g.chr12:70278369T>A	ENST00000418359.7	+	NA		c.e3+95T>A			CNOT2_ENST00000229195.7_Intron	NM_001199302.1	NP_001186231	Q9NZN8	CNOT2_HUMAN	CCR4-NOT transcription complex subunit 2	__UNKNOWN__
OTOGL	Silent	283310	__UNKNOWN__	hg38	chr12	80256503	80256503	+	Intron	SNP	A	A	T			wt4	__UNKNOWN__	A	A	__UNKNOWN__	__UNKNOWN__	__UNKNOWN__	__UNKNOWN__	__UNKNOWN__	__UNKNOWN__	__UNKNOWN__	__UNKNOWN__	__UNKNOWN__	__UNKNOWN__	NA	NA	__UNKNOWN__	__UNKNOWN__	__UNKNOWN__	g.chr12:80256503A>T	ENST00000547103.6	+	NA		c.e17+43A>T			OTOGL_ENST00000646859.1_Intron|OTOGL_ENST00000458043.6_Intron			Q3ZCN5	OTOGL_HUMAN	otogelin like	__UNKNOWN__
FGD6	Silent	55785	__UNKNOWN__	hg38	chr12	95104985	95104989	+	Intron	DEL	AAAAG	AAAAG	-	768294802	byFrequency	wt4	__UNKNOWN__	-	-	__UNKNOWN__	__UNKNOWN__	__UNKNOWN__	__UNKNOWN__	__UNKNOWN__	__UNKNOWN__	__UNKNOWN__	__UNKNOWN__	__UNKNOWN__	__UNKNOWN__	NA	NA	__UNKNOWN__	__UNKNOWN__	__UNKNOWN__	g.chr12:95104985_95104989delAAAAG	ENST00000343958.9	-	NA		c.e14-23CTTTTT>T			FGD6_ENST00000546711.5_Intron|FGD6_ENST00000549499.1_Intron	NM_018351.3	NP_060821	Q6ZV73	FGD6_HUMAN	FYVE, RhoGEF and PH domain containing 6	__UNKNOWN__
APAF1	Silent	317	__UNKNOWN__	hg38	chr12	98723620	98723620	+	Intron	DEL	T	T	-	199829267	byFrequency;by1000genomes	wt4	__UNKNOWN__	-	-	__UNKNOWN__	__UNKNOWN__	__UNKNOWN__	__UNKNOWN__	__UNKNOWN__	__UNKNOWN__	__UNKNOWN__	__UNKNOWN__	__UNKNOWN__	__UNKNOWN__	NA	NA	__UNKNOWN__	__UNKNOWN__	__UNKNOWN__	g.chr12:98723620delT	ENST00000551964.6	+	NA		c.e24-20GT>G			APAF1_ENST00000359972.6_Intron|APAF1_ENST00000550527.5_Intron|APAF1_ENST00000547045.5_Intron|APAF1_ENST00000549007.1_Intron|APAF1_ENST00000552268.5_Intron|APAF1_ENST00000357310.5_Intron|APAF1_ENST00000333991.5_Intron	NM_181861.1	NP_863651	O14727	APAF_HUMAN	apoptotic peptidase activating factor 1	__UNKNOWN__
MLXIP	Silent	22877	__UNKNOWN__	hg38	chr12	122134205	122134206	+	Intron	INS	-	-	T	113745793	byFrequency;by1000genomes	wt4	__UNKNOWN__	T	T	__UNKNOWN__	__UNKNOWN__	__UNKNOWN__	__UNKNOWN__	__UNKNOWN__	__UNKNOWN__	__UNKNOWN__	__UNKNOWN__	__UNKNOWN__	__UNKNOWN__	NA	NA	__UNKNOWN__	__UNKNOWN__	__UNKNOWN__	g.chr12:122134205_122134206insT	ENST00000319080.12	+	NA		c.e9+218G>GT			MLXIP_ENST00000538698.5_Intron	NM_014938.5	NP_055753			MLX interacting protein	__UNKNOWN__
CDX2	Silent	1045	__UNKNOWN__	hg38	chr13	27967052	27967052	+	Intron	SNP	T	T	A			wt4	__UNKNOWN__	T	T	__UNKNOWN__	__UNKNOWN__	__UNKNOWN__	__UNKNOWN__	__UNKNOWN__	__UNKNOWN__	__UNKNOWN__	__UNKNOWN__	__UNKNOWN__	__UNKNOWN__	NA	NA	__UNKNOWN__	__UNKNOWN__	__UNKNOWN__	g.chr13:27967052T>A	ENST00000381020.8	-	NA		c.e1-1414A>T				NM_001265.4	NP_001256	Q99626	CDX2_HUMAN	caudal type homeobox 2	__UNKNOWN__
CDX2	Silent	1045	__UNKNOWN__	hg38	chr13	27967062	27967062	+	Intron	SNP	T	T	A			wt4	__UNKNOWN__	T	T	__UNKNOWN__	__UNKNOWN__	__UNKNOWN__	__UNKNOWN__	__UNKNOWN__	__UNKNOWN__	__UNKNOWN__	__UNKNOWN__	__UNKNOWN__	__UNKNOWN__	NA	NA	__UNKNOWN__	__UNKNOWN__	__UNKNOWN__	g.chr13:27967062T>A	ENST00000381020.8	-	NA		c.e1-1404A>T				NM_001265.4	NP_001256	Q99626	CDX2_HUMAN	caudal type homeobox 2	__UNKNOWN__
TDRD3	Silent	81550	__UNKNOWN__	hg38	chr13	60534995	60534995	+	Intron	SNP	C	C	A			wt4	__UNKNOWN__	C	C	__UNKNOWN__	__UNKNOWN__	__UNKNOWN__	__UNKNOWN__	__UNKNOWN__	__UNKNOWN__	__UNKNOWN__	__UNKNOWN__	__UNKNOWN__	__UNKNOWN__	NA	NA	__UNKNOWN__	__UNKNOWN__	__UNKNOWN__	g.chr13:60534995C>A	ENST00000648252.1	+	NA		c.e14-113C>A			TDRD3_ENST00000377881.7_Intron|TDRD3_ENST00000377894.6_Intron|TDRD3_ENST00000535286.5_Intron|TDRD3_ENST00000196169.7_Intron|TDRD3_ENST00000621840.4_Intron			Q9H7E2	TDRD3_HUMAN	tudor domain containing 3	__UNKNOWN__
AL136441.1	Silent	NA	__UNKNOWN__	hg38	chr13	76592942	76592942	+	RNA	SNP	C	C	A	2297069	by1000genomes	wt4	__UNKNOWN__	C	C	__UNKNOWN__	__UNKNOWN__	__UNKNOWN__	__UNKNOWN__	__UNKNOWN__	__UNKNOWN__	__UNKNOWN__	__UNKNOWN__	__UNKNOWN__	__UNKNOWN__	NA	NA	__UNKNOWN__	__UNKNOWN__	__UNKNOWN__	g.chr13:76592942C>A	ENST00000648060.1	-	NA		c.e4+38123G>T									__UNKNOWN__
MYCBP2	Silent	23077	__UNKNOWN__	hg38	chr13	77243178	77243180	+	Intron	DEL	AAC	AAC	-	752619042	byFrequency	wt4	__UNKNOWN__	-	-	__UNKNOWN__	__UNKNOWN__	__UNKNOWN__	__UNKNOWN__	__UNKNOWN__	__UNKNOWN__	__UNKNOWN__	__UNKNOWN__	__UNKNOWN__	__UNKNOWN__	NA	NA	__UNKNOWN__	__UNKNOWN__	__UNKNOWN__	g.chr13:77243178_77243180delAAC	ENST00000544440.7	-	NA		c.e17+17GTTT>T			MYCBP2_ENST00000357337.10_Intron					MYC binding protein 2, E3 ubiquitin protein ligase	__UNKNOWN__
ARHGEF7	Silent	8874	__UNKNOWN__	hg38	chr13	111202747	111202747	+	Intron	SNP	C	C	A			wt4	__UNKNOWN__	C	C	__UNKNOWN__	__UNKNOWN__	__UNKNOWN__	__UNKNOWN__	__UNKNOWN__	__UNKNOWN__	__UNKNOWN__	__UNKNOWN__	__UNKNOWN__	__UNKNOWN__	NA	NA	__UNKNOWN__	__UNKNOWN__	__UNKNOWN__	g.chr13:111202747C>A	ENST00000375736.8	+	NA		c.e2-2542C>A			ARHGEF7_ENST00000426073.6_Intron|ARHGEF7_ENST00000218789.9_Intron|ARHGEF7_ENST00000317133.9_Intron|ARHGEF7_ENST00000646102.1_Intron|ARHGEF7_ENST00000375741.6_Intron|ARHGEF7_ENST00000375739.6_Intron|ARHGEF7_ENST00000375723.5_5'Flank	NM_003899.3	NP_003890	Q14155	ARHG7_HUMAN	Rho guanine nucleotide exchange factor 7	__UNKNOWN__
CR383656.3	Silent	NA	__UNKNOWN__	hg38	chr14	18666947	18666947	+	5'Flank	SNP	A	A	G	4069077	byFrequency	wt4	__UNKNOWN__	A	A	__UNKNOWN__	__UNKNOWN__	__UNKNOWN__	__UNKNOWN__	__UNKNOWN__	__UNKNOWN__	__UNKNOWN__	__UNKNOWN__	__UNKNOWN__	__UNKNOWN__	NA	NA	__UNKNOWN__	__UNKNOWN__	__UNKNOWN__	g.chr14:18666947A>G	ENST00000546909.2	+	NA											__UNKNOWN__
AL589743.5	Silent	NA	__UNKNOWN__	hg38	chr14	19161802	19161802	+	RNA	SNP	C	C	G	28755880		wt4	__UNKNOWN__	C	C	__UNKNOWN__	__UNKNOWN__	__UNKNOWN__	__UNKNOWN__	__UNKNOWN__	__UNKNOWN__	__UNKNOWN__	__UNKNOWN__	__UNKNOWN__	__UNKNOWN__	NA	NA	__UNKNOWN__	__UNKNOWN__	__UNKNOWN__	g.chr14:19161802C>G	ENST00000645684.1	-	NA		c.e2+4861G>C									__UNKNOWN__
LRP10	Silent	26020	__UNKNOWN__	hg38	chr14	22872576	22872576	+	Intron	SNP	T	T	A			wt4	__UNKNOWN__	T	T	__UNKNOWN__	__UNKNOWN__	__UNKNOWN__	__UNKNOWN__	__UNKNOWN__	__UNKNOWN__	__UNKNOWN__	__UNKNOWN__	__UNKNOWN__	__UNKNOWN__	NA	NA	__UNKNOWN__	__UNKNOWN__	__UNKNOWN__	g.chr14:22872576T>A	ENST00000359591.9	+	NA		c.e2-162T>A			LRP10_ENST00000546834.5_Intron	NM_014045.3	NP_054764	Q7Z4F1	LRP10_HUMAN	LDL receptor related protein 10	__UNKNOWN__
CCDC88C	Silent	440193	__UNKNOWN__	hg38	chr14	91417759	91417759	+	5'UTR	SNP	A	A	C			wt4	__UNKNOWN__	A	A	__UNKNOWN__	__UNKNOWN__	__UNKNOWN__	__UNKNOWN__	__UNKNOWN__	__UNKNOWN__	__UNKNOWN__	__UNKNOWN__	__UNKNOWN__	__UNKNOWN__	NA	NA	__UNKNOWN__	__UNKNOWN__	__UNKNOWN__	g.chr14:91417759A>C	ENST00000389857.11	-	1					CCDC88C_ENST00000553403.1_5'UTR|CCDC88C_ENST00000389856.9_5'Flank|AL133153.2_ENST00000557524.1_5'Flank|AL133153.1_ENST00000557756.1_5'Flank	NM_001080414.3	NP_001073883	Q9P219	DAPLE_HUMAN	coiled-coil domain containing 88C	__UNKNOWN__
SNX1	Silent	6642	__UNKNOWN__	hg38	chr15	64095858	64095858	+	Intron	SNP	G	G	C	535686113	byFrequency;by1000genomes	wt4	__UNKNOWN__	G	G	__UNKNOWN__	__UNKNOWN__	__UNKNOWN__	__UNKNOWN__	__UNKNOWN__	__UNKNOWN__	__UNKNOWN__	__UNKNOWN__	__UNKNOWN__	__UNKNOWN__	NA	NA	__UNKNOWN__	__UNKNOWN__	__UNKNOWN__	g.chr15:64095858G>C	ENST00000560829.5	+	NA		c.e1+1523G>C			SNX1_ENST00000261889.9_5'Flank|CIAO2A_ENST00000300030.8_5'Flank|CIAO2A_ENST00000380290.7_5'Flank|CIAO2A_ENST00000557835.5_5'Flank|SNX1_ENST00000559844.6_5'Flank|CIAO2A_ENST00000559950.1_5'Flank|SNX1_ENST00000561026.5_5'Flank|SNX1_ENST00000625244.2_5'Flank			Q13596	SNX1_HUMAN	sorting nexin 1	__UNKNOWN__
PGAP6	Silent	NA	__UNKNOWN__	hg38	chr16	386687	386687	+	5'Flank	SNP	C	C	A			wt4	__UNKNOWN__	C	C	__UNKNOWN__	__UNKNOWN__	__UNKNOWN__	__UNKNOWN__	__UNKNOWN__	__UNKNOWN__	__UNKNOWN__	__UNKNOWN__	__UNKNOWN__	__UNKNOWN__	NA	NA	__UNKNOWN__	__UNKNOWN__	__UNKNOWN__	g.chr16:386687C>A	ENST00000250930.7	-	NA					PGAP6_ENST00000431232.7_5'Flank|Z97634.1_ENST00000412293.5_RNA|Z97634.1_ENST00000435229.1_5'Flank						__UNKNOWN__
PGAP6	Silent	NA	__UNKNOWN__	hg38	chr16	386711	386711	+	5'Flank	SNP	C	C	A	1232725566		wt4	__UNKNOWN__	C	C	__UNKNOWN__	__UNKNOWN__	__UNKNOWN__	__UNKNOWN__	__UNKNOWN__	__UNKNOWN__	__UNKNOWN__	__UNKNOWN__	__UNKNOWN__	__UNKNOWN__	NA	NA	__UNKNOWN__	__UNKNOWN__	__UNKNOWN__	g.chr16:386711C>A	ENST00000250930.7	-	NA					PGAP6_ENST00000431232.7_5'Flank|Z97634.1_ENST00000412293.5_RNA|Z97634.1_ENST00000435229.1_5'Flank						__UNKNOWN__
Unknown	Silent	NA	__UNKNOWN__	hg38	chr16	34583092	34583092	+	IGR	SNP	A	A	C			wt4	__UNKNOWN__	A	A	__UNKNOWN__	__UNKNOWN__	__UNKNOWN__	__UNKNOWN__	__UNKNOWN__	__UNKNOWN__	__UNKNOWN__	__UNKNOWN__	__UNKNOWN__	__UNKNOWN__	NA	NA	__UNKNOWN__	__UNKNOWN__	__UNKNOWN__	g.chr16:34583092A>C	no_transcript		NA											__UNKNOWN__
ARHGAP23	Silent	57636	__UNKNOWN__	hg38	chr17	38478042	38478042	+	Intron	SNP	A	A	T	7219798	byFrequency;by1000genomes	wt4	__UNKNOWN__	A	A	__UNKNOWN__	__UNKNOWN__	__UNKNOWN__	__UNKNOWN__	__UNKNOWN__	__UNKNOWN__	__UNKNOWN__	__UNKNOWN__	__UNKNOWN__	__UNKNOWN__	NA	NA	__UNKNOWN__	__UNKNOWN__	__UNKNOWN__	g.chr17:38478042A>T	ENST00000622683.5	+	NA		c.e12+146A>T			ARHGAP23_ENST00000620417.4_Intron	NM_001199417.1	NP_001186346	Q9P227	RHG23_HUMAN	Rho GTPase activating protein 23	__UNKNOWN__
NAPG	Silent	8774	__UNKNOWN__	hg38	chr18	10548540	10548540	+	Intron	DEL	T	T	-	377525469		wt4	__UNKNOWN__	-	-	__UNKNOWN__	__UNKNOWN__	__UNKNOWN__	__UNKNOWN__	__UNKNOWN__	__UNKNOWN__	__UNKNOWN__	__UNKNOWN__	__UNKNOWN__	__UNKNOWN__	NA	NA	__UNKNOWN__	__UNKNOWN__	__UNKNOWN__	g.chr18:10548540delT	ENST00000322897.11	+	NA		c.e10+161CT>C				NM_003826.2	NP_003817	Q99747	SNAG_HUMAN	NSF attachment protein gamma	__UNKNOWN__
RLN3	Silent	117579	__UNKNOWN__	hg38	chr19	14028571	14028571	+	Intron	SNP	A	A	C			wt4	__UNKNOWN__	A	A	__UNKNOWN__	__UNKNOWN__	__UNKNOWN__	__UNKNOWN__	__UNKNOWN__	__UNKNOWN__	__UNKNOWN__	__UNKNOWN__	__UNKNOWN__	__UNKNOWN__	NA	NA	__UNKNOWN__	__UNKNOWN__	__UNKNOWN__	g.chr19:14028571A>C	ENST00000585987.1	+	NA		c.e1+177A>C			RLN3_ENST00000431365.3_Intron|IL27RA_ENST00000263379.4_5'Flank	NM_001311197.1	NP_001298126	Q8WXF3	REL3_HUMAN	relaxin 3	__UNKNOWN__
RLN3	Silent	117579	__UNKNOWN__	hg38	chr19	14028591	14028591	+	Intron	SNP	A	A	C			wt4	__UNKNOWN__	A	A	__UNKNOWN__	__UNKNOWN__	__UNKNOWN__	__UNKNOWN__	__UNKNOWN__	__UNKNOWN__	__UNKNOWN__	__UNKNOWN__	__UNKNOWN__	__UNKNOWN__	NA	NA	__UNKNOWN__	__UNKNOWN__	__UNKNOWN__	g.chr19:14028591A>C	ENST00000585987.1	+	NA		c.e1+197A>C			RLN3_ENST00000431365.3_Intron|IL27RA_ENST00000263379.4_5'Flank	NM_001311197.1	NP_001298126	Q8WXF3	REL3_HUMAN	relaxin 3	__UNKNOWN__
CYP4F8	Silent	11283	__UNKNOWN__	hg38	chr19	15619327	15619327	+	Intron	SNP	T	T	G			wt4	__UNKNOWN__	T	T	__UNKNOWN__	__UNKNOWN__	__UNKNOWN__	__UNKNOWN__	__UNKNOWN__	__UNKNOWN__	__UNKNOWN__	__UNKNOWN__	__UNKNOWN__	__UNKNOWN__	NA	NA	__UNKNOWN__	__UNKNOWN__	__UNKNOWN__	g.chr19:15619327T>G	ENST00000612078.5	+	NA		c.e4-163T>G			AC093072.1_ENST00000589196.2_5'Flank	NM_007253.3	NP_009184	P98187	CP4F8_HUMAN	cytochrome P450 family 4 subfamily F member 8	__UNKNOWN__
EPS15L1	Silent	58513	__UNKNOWN__	hg38	chr19	16413613	16413614	+	Intron	INS	-	-	A	376439335		wt4	__UNKNOWN__	A	A	__UNKNOWN__	__UNKNOWN__	__UNKNOWN__	__UNKNOWN__	__UNKNOWN__	__UNKNOWN__	__UNKNOWN__	__UNKNOWN__	__UNKNOWN__	__UNKNOWN__	NA	NA	__UNKNOWN__	__UNKNOWN__	__UNKNOWN__	g.chr19:16413613_16413614insA	ENST00000594975.5	-	NA		c.e13-160C>TC			EPS15L1_ENST00000455140.7_Intron|EPS15L1_ENST00000602009.5_Intron|EPS15L1_ENST00000597937.5_Intron|EPS15L1_ENST00000248070.10_Intron|EPS15L1_ENST00000535753.6_Intron			Q9UBC2	EP15R_HUMAN	epidermal growth factor receptor pathway substrate 15 like 1	__UNKNOWN__
BHMG1	Silent	388553	__UNKNOWN__	hg38	chr19	45754044	45754045	+	Intron	INS	-	-	CATCT	71338798|61584447		wt4	__UNKNOWN__	CATCT	CATCT	__UNKNOWN__	__UNKNOWN__	__UNKNOWN__	__UNKNOWN__	__UNKNOWN__	__UNKNOWN__	__UNKNOWN__	__UNKNOWN__	__UNKNOWN__	__UNKNOWN__	NA	NA	__UNKNOWN__	__UNKNOWN__	__UNKNOWN__	g.chr19:45754044_45754045insCATCT	ENST00000457052.3	+	NA		c.e6+256A>ACATCT				NM_001310124.1	NP_001297053			basic helix-loop-helix and HMG-box containing 1	__UNKNOWN__
CHMP2A	Silent	27243	__UNKNOWN__	hg38	chr19	58551982	58551982	+	Intron	SNP	G	G	A	781262761		wt4	__UNKNOWN__	G	G	__UNKNOWN__	__UNKNOWN__	__UNKNOWN__	__UNKNOWN__	__UNKNOWN__	__UNKNOWN__	__UNKNOWN__	__UNKNOWN__	__UNKNOWN__	__UNKNOWN__	NA	NA	__UNKNOWN__	__UNKNOWN__	__UNKNOWN__	g.chr19:58551982G>A	ENST00000600118.5	-	NA		c.e4+15C>T			CHMP2A_ENST00000312547.7_Intron|CHMP2A_ENST00000601220.5_Intron			O43633	CHM2A_HUMAN	charged multivesicular body protein 2A	__UNKNOWN__
FRG1CP	Silent	100289097	__UNKNOWN__	hg38	chr20	28601926	28601926	+	RNA	SNP	G	G	C	1404011477		wt4	__UNKNOWN__	G	G	__UNKNOWN__	__UNKNOWN__	__UNKNOWN__	__UNKNOWN__	__UNKNOWN__	__UNKNOWN__	__UNKNOWN__	__UNKNOWN__	__UNKNOWN__	__UNKNOWN__	NA	NA	__UNKNOWN__	__UNKNOWN__	__UNKNOWN__	g.chr20:28601926G>C	ENST00000650751.1	-	NA		c.e2+170C>G			FRG1CP_ENST00000651774.1_RNA|FRG1CP_ENST00000358464.9_RNA					FSHD region gene 1 family member C, pseudogene	__UNKNOWN__
DUX4L34	Silent	105379479	__UNKNOWN__	hg38	chr20	29411414	29411414	+	RNA	SNP	C	C	T	1307673249		wt4	__UNKNOWN__	C	C	__UNKNOWN__	__UNKNOWN__	__UNKNOWN__	__UNKNOWN__	__UNKNOWN__	__UNKNOWN__	__UNKNOWN__	__UNKNOWN__	__UNKNOWN__	__UNKNOWN__	NA	NA	__UNKNOWN__	__UNKNOWN__	__UNKNOWN__	g.chr20:29411414C>T	ENST00000634362.1	-	NA		c.e1-186G>A								double homeobox 4 like 34 (pseudogene)	__UNKNOWN__
CDC27P3	Silent	102723416	__UNKNOWN__	hg38	chr20	29743603	29743603	+	5'Flank	SNP	C	C	T	1273187918		wt4	__UNKNOWN__	C	C	__UNKNOWN__	__UNKNOWN__	__UNKNOWN__	__UNKNOWN__	__UNKNOWN__	__UNKNOWN__	__UNKNOWN__	__UNKNOWN__	__UNKNOWN__	__UNKNOWN__	NA	NA	__UNKNOWN__	__UNKNOWN__	__UNKNOWN__	g.chr20:29743603C>T	ENST00000635418.1	+	NA					AC011850.1_ENST00000638132.1_5'Flank					cell division cycle 27 pseudogene 3	__UNKNOWN__
ZNF341	Silent	84905	__UNKNOWN__	hg38	chr20	33789040	33789040	+	Intron	SNP	A	A	T			wt4	__UNKNOWN__	A	A	__UNKNOWN__	__UNKNOWN__	__UNKNOWN__	__UNKNOWN__	__UNKNOWN__	__UNKNOWN__	__UNKNOWN__	__UNKNOWN__	__UNKNOWN__	__UNKNOWN__	NA	NA	__UNKNOWN__	__UNKNOWN__	__UNKNOWN__	g.chr20:33789040A>T	ENST00000342427.6	+	NA		c.e13+66A>T			ZNF341_ENST00000375200.6_Intron|ZNF341-AS1_ENST00000443171.6_RNA			Q9BYN7	ZN341_HUMAN	zinc finger protein 341	__UNKNOWN__
ARFGAP1	Silent	55738	__UNKNOWN__	hg38	chr20	63279200	63279200	+	Intron	DEL	T	T	-	762946638	byFrequency	wt4	__UNKNOWN__	-	-	__UNKNOWN__	__UNKNOWN__	__UNKNOWN__	__UNKNOWN__	__UNKNOWN__	__UNKNOWN__	__UNKNOWN__	__UNKNOWN__	__UNKNOWN__	__UNKNOWN__	NA	NA	__UNKNOWN__	__UNKNOWN__	__UNKNOWN__	g.chr20:63279200delT	ENST00000353546.7	+	NA		c.e7+204CT>C			ARFGAP1_ENST00000370275.8_Intron|ARFGAP1_ENST00000370283.9_Intron|ARFGAP1_ENST00000547204.5_Intron|ARFGAP1_ENST00000519604.5_Intron|ARFGAP1_ENST00000519273.6_Intron	NM_175609.2	NP_783202	Q8N6T3	ARFG1_HUMAN	ADP ribosylation factor GTPase activating protein 1	__UNKNOWN__
HELZ2	Silent	85441	__UNKNOWN__	hg38	chr20	63566555	63566619	+	Intron	DEL	GGACGCAGTGAGGACTGGGCCACCCCCGACAAGGAGAGGGCACCCCCACCAAGCTCGGGGATGAG	GGACGCAGTGAGGACTGGGCCACCCCCGACAAGGAGAGGGCACCCCCACCAAGCTCGGGGATGAG	-			wt4	__UNKNOWN__	-	-	__UNKNOWN__	__UNKNOWN__	__UNKNOWN__	__UNKNOWN__	__UNKNOWN__	__UNKNOWN__	__UNKNOWN__	__UNKNOWN__	__UNKNOWN__	__UNKNOWN__	NA	NA	__UNKNOWN__	__UNKNOWN__	__UNKNOWN__	g.chr20:63566555_63566619delGGACGCAGTGAGGACTGGGCCACCCCCGACAAGGAGAGGGCACCCCCACCAAGCTCGGGGATGAG	ENST00000467148.1	-	NA		c.e7+101CTCATCCCCGAGCTTGGTGGGGGTGCCCTCTCCTTGTCGGGGGTGGCCCAGTCCTCACTGCGTCCT>T			HELZ2_ENST00000427522.6_Intron	NM_001037335.2	NP_001032412	Q9BYK8	HELZ2_HUMAN	helicase with zinc finger 2	__UNKNOWN__
Unknown	Silent	NA	__UNKNOWN__	hg38	chr22	20360213	20360213	+	IGR	SNP	T	T	C	372684239		wt4	__UNKNOWN__	T	T	__UNKNOWN__	__UNKNOWN__	__UNKNOWN__	__UNKNOWN__	__UNKNOWN__	__UNKNOWN__	__UNKNOWN__	__UNKNOWN__	__UNKNOWN__	__UNKNOWN__	NA	NA	__UNKNOWN__	__UNKNOWN__	__UNKNOWN__	g.chr22:20360213T>C	no_transcript		NA											__UNKNOWN__
TAFA5	Silent	NA	__UNKNOWN__	hg38	chr22	48489977	48489977	+	Intron	SNP	G	G	T	6008732	byFrequency;by1000genomes	wt4	__UNKNOWN__	G	G	__UNKNOWN__	__UNKNOWN__	__UNKNOWN__	__UNKNOWN__	__UNKNOWN__	__UNKNOWN__	__UNKNOWN__	__UNKNOWN__	__UNKNOWN__	__UNKNOWN__	NA	NA	__UNKNOWN__	__UNKNOWN__	__UNKNOWN__	g.chr22:48489977G>T	ENST00000402357.6	+	NA		c.e1+273G>T			Z84468.2_ENST00000666116.1_5'Flank	NM_001082967.2	NP_001076436				__UNKNOWN__
ARSD	Silent	414	__UNKNOWN__	hg38	chrX	2904904	2904904	+	3'UTR	DEL	T	T	-	745544573|60974016	byFrequency;by1000genomes	wt4	__UNKNOWN__	-	-	__UNKNOWN__	__UNKNOWN__	__UNKNOWN__	__UNKNOWN__	__UNKNOWN__	__UNKNOWN__	__UNKNOWN__	__UNKNOWN__	__UNKNOWN__	__UNKNOWN__	NA	NA	__UNKNOWN__	__UNKNOWN__	__UNKNOWN__	g.chrX:2904904delT	ENST00000381154.6	-	10					ARSD-AS1_ENST00000414053.1_COULD_NOT_DETERMINE	NM_001669.3	NP_001660	P51689	ARSD_HUMAN	arylsulfatase D	__UNKNOWN__
SYAP1	Silent	94056	__UNKNOWN__	hg38	chrX	16743625	16743626	+	Intron	INS	-	-	A	758623245		wt4	__UNKNOWN__	A	A	__UNKNOWN__	__UNKNOWN__	__UNKNOWN__	__UNKNOWN__	__UNKNOWN__	__UNKNOWN__	__UNKNOWN__	__UNKNOWN__	__UNKNOWN__	__UNKNOWN__	NA	NA	__UNKNOWN__	__UNKNOWN__	__UNKNOWN__	g.chrX:16743625_16743626insA	ENST00000380155.4	+	NA		c.e5-76C>CA				NM_032796.3	NP_116185	Q96A49	SYAP1_HUMAN	synapse associated protein 1	__UNKNOWN__
WDR13	Silent	64743	__UNKNOWN__	hg38	chrX	48598674	48598674	+	Intron	SNP	T	T	G			wt4	__UNKNOWN__	T	T	__UNKNOWN__	__UNKNOWN__	__UNKNOWN__	__UNKNOWN__	__UNKNOWN__	__UNKNOWN__	__UNKNOWN__	__UNKNOWN__	__UNKNOWN__	__UNKNOWN__	NA	NA	__UNKNOWN__	__UNKNOWN__	__UNKNOWN__	g.chrX:48598674T>G	ENST00000376729.10	+	NA		c.e3-43T>G			WDR13_ENST00000218056.9_Intron			Q9H1Z4	WDR13_HUMAN	WD repeat domain 13	__UNKNOWN__
DGKK	Silent	139189	__UNKNOWN__	hg38	chrX	50469873	50469873	+	Intron	SNP	T	T	A			wt4	__UNKNOWN__	T	T	__UNKNOWN__	__UNKNOWN__	__UNKNOWN__	__UNKNOWN__	__UNKNOWN__	__UNKNOWN__	__UNKNOWN__	__UNKNOWN__	__UNKNOWN__	__UNKNOWN__	NA	NA	__UNKNOWN__	__UNKNOWN__	__UNKNOWN__	g.chrX:50469873T>A	ENST00000611977.2	-	NA		c.e1-161A>T				NM_001013742.3	NP_001013764	Q5KSL6	DGKK_HUMAN	diacylglycerol kinase kappa	__UNKNOWN__
UBE2DNL	Silent	100131816	__UNKNOWN__	hg38	chrX	84934265	84934265	+	RNA	SNP	C	C	G			wt4	__UNKNOWN__	C	C	__UNKNOWN__	__UNKNOWN__	__UNKNOWN__	__UNKNOWN__	__UNKNOWN__	__UNKNOWN__	__UNKNOWN__	__UNKNOWN__	__UNKNOWN__	__UNKNOWN__	NA	NA	__UNKNOWN__	__UNKNOWN__	__UNKNOWN__	g.chrX:84934265C>G	ENST00000602536.1	+	NA		c.e1+114C>G			UBE2DNL_ENST00000474922.2_5'Flank			Q8IWF7	U2D2L_HUMAN	ubiquitin conjugating enzyme E2 D N-terminal like (pseudogene)	__UNKNOWN__
CD99L2	Silent	83692	__UNKNOWN__	hg38	chrX	150898407	150898407	+	Intron	SNP	T	T	G			wt4	__UNKNOWN__	T	T	__UNKNOWN__	__UNKNOWN__	__UNKNOWN__	__UNKNOWN__	__UNKNOWN__	__UNKNOWN__	__UNKNOWN__	__UNKNOWN__	__UNKNOWN__	__UNKNOWN__	NA	NA	__UNKNOWN__	__UNKNOWN__	__UNKNOWN__	g.chrX:150898407T>G	ENST00000466436.5	-	NA		c.e1-115A>C			CD99L2_ENST00000370377.8_Intron|CD99L2_ENST00000355149.8_Intron|CD99L2_ENST00000613030.4_Intron|CD99L2_ENST00000437787.6_Intron	NM_134446.3	NP_604395	Q8TCZ2	C99L2_HUMAN	CD99 molecule like 2	__UNKNOWN__
CD99L2	Silent	83692	__UNKNOWN__	hg38	chrX	150898415	150898415	+	Intron	SNP	A	A	C			wt4	__UNKNOWN__	A	A	__UNKNOWN__	__UNKNOWN__	__UNKNOWN__	__UNKNOWN__	__UNKNOWN__	__UNKNOWN__	__UNKNOWN__	__UNKNOWN__	__UNKNOWN__	__UNKNOWN__	NA	NA	__UNKNOWN__	__UNKNOWN__	__UNKNOWN__	g.chrX:150898415A>C	ENST00000466436.5	-	NA		c.e1-107T>G			CD99L2_ENST00000370377.8_Intron|CD99L2_ENST00000355149.8_Intron|CD99L2_ENST00000613030.4_Intron|CD99L2_ENST00000437787.6_Intron	NM_134446.3	NP_604395	Q8TCZ2	C99L2_HUMAN	CD99 molecule like 2	__UNKNOWN__
Unknown	Silent	NA	__UNKNOWN__	hg38	chr14_GL000225v1_random	136682	136682	+	IGR	SNP	G	G	A			wt4	__UNKNOWN__	G	G	__UNKNOWN__	__UNKNOWN__	__UNKNOWN__	__UNKNOWN__	__UNKNOWN__	__UNKNOWN__	__UNKNOWN__	__UNKNOWN__	__UNKNOWN__	__UNKNOWN__	NA	NA	__UNKNOWN__	__UNKNOWN__	__UNKNOWN__	g.chr14_GL000225v1_random:136682G>A	no_transcript		NA											__UNKNOWN__
Unknown	Silent	NA	__UNKNOWN__	hg38	chrUn_KI270751v1	149957	149957	+	IGR	SNP	G	G	T			wt4	__UNKNOWN__	G	G	__UNKNOWN__	__UNKNOWN__	__UNKNOWN__	__UNKNOWN__	__UNKNOWN__	__UNKNOWN__	__UNKNOWN__	__UNKNOWN__	__UNKNOWN__	__UNKNOWN__	NA	NA	__UNKNOWN__	__UNKNOWN__	__UNKNOWN__	g.chrUn_KI270751v1:149957G>T	no_transcript		NA											__UNKNOWN__
Unknown	Silent	NA	__UNKNOWN__	hg38	chrUn_KN707639v1_decoy	507	507	+	IGR	SNP	G	G	T			wt4	__UNKNOWN__	G	G	__UNKNOWN__	__UNKNOWN__	__UNKNOWN__	__UNKNOWN__	__UNKNOWN__	__UNKNOWN__	__UNKNOWN__	__UNKNOWN__	__UNKNOWN__	__UNKNOWN__	NA	NA	__UNKNOWN__	__UNKNOWN__	__UNKNOWN__	g.chrUn_KN707639v1_decoy:507G>T	no_transcript		NA											__UNKNOWN__
[truncated: 180 more columns]

## Sheet: EC-5
Hugo_Symbol	Silent_or_Non-Silent	Entrez_Gene_Id	Center	NCBI_Build	Chromosome	Start_Position	End_Position	Strand	Variant_Classification	Variant_Type	Reference_Allele	Tumor_Seq_Allele1	Tumor_Seq_Allele2	dbSNP_RS	dbSNP_Val_Status	Tumor_Sample_Barcode	Matched_Norm_Sample_Barcode	Match_Norm_Seq_Allele1	Match_Norm_Seq_Allele2	Tumor_Validation_Allele1	Tumor_Validation_Allele2	Match_Norm_Validation_Allele1	Match_Norm_Validation_Allele2	Verification_Status	Validation_Status	Mutation_Status	Sequencing_Phase	Sequence_Source	Validation_Method	Score	BAM_File	Sequencer	Tumor_Sample_UUID	Matched_Norm_Sample_UUID	Genome_Change	Annotation_Transcript	Transcript_Strand	Transcript_Exon	Transcript_Position	cDNA_Change	Codon_Change	Protein_Change	Other_Transcripts	Refseq_mRNA_Id	Refseq_prot_Id	SwissProt_acc_Id	SwissProt_entry_Id	Description	UniProt_AApos
FOXD1	Non-Silent	2297	__UNKNOWN__	hg38	chr5	73447674	73447674	+	Missense_Mutation	SNP	T	T	G			wt5	__UNKNOWN__	T	T	__UNKNOWN__	__UNKNOWN__	__UNKNOWN__	__UNKNOWN__	__UNKNOWN__	__UNKNOWN__	__UNKNOWN__	__UNKNOWN__	__UNKNOWN__	__UNKNOWN__	NA	NA	__UNKNOWN__	__UNKNOWN__	__UNKNOWN__	g.chr5:73447674T>G	ENST00000615637.3	-	1	1104	c.689A>C	c.(688-690)aAc>aCc	p.N230T	LINC01385_ENST00000512310.1_5'Flank	NM_004472.2	NP_004463	Q16676	FOXD1_HUMAN	forkhead box D1	__UNKNOWN__
SPDYE6	Non-Silent	729597	__UNKNOWN__	hg38	chr7	102348297	102348297	+	Missense_Mutation	SNP	T	T	A			wt5	__UNKNOWN__	T	T	__UNKNOWN__	__UNKNOWN__	__UNKNOWN__	__UNKNOWN__	__UNKNOWN__	__UNKNOWN__	__UNKNOWN__	__UNKNOWN__	__UNKNOWN__	__UNKNOWN__	NA	NA	__UNKNOWN__	__UNKNOWN__	__UNKNOWN__	g.chr7:102348297T>A	ENST00000563237.3	-	6	1557	c.1136A>T	c.(1135-1137)gAg>gTg	p.E379V		NM_001146210.2	NP_001139682	P0CI01	SPDE6_HUMAN	speedy/RINGO cell cycle regulator family member E6	__UNKNOWN__
MAP4K2	Non-Silent	5871	__UNKNOWN__	hg38	chr11	64803142	64803142	+	Missense_Mutation	SNP	A	A	C			wt5	__UNKNOWN__	A	A	__UNKNOWN__	__UNKNOWN__	__UNKNOWN__	__UNKNOWN__	__UNKNOWN__	__UNKNOWN__	__UNKNOWN__	__UNKNOWN__	__UNKNOWN__	__UNKNOWN__	NA	NA	__UNKNOWN__	__UNKNOWN__	__UNKNOWN__	g.chr11:64803142A>C	ENST00000294066.7	-	1	73	c.8T>G	c.(7-9)cTg>cGg	p.L3R	MAP4K2_ENST00000377350.7_Missense_Mutation_p.L3R	NM_004579.4	NP_004570	Q12851	M4K2_HUMAN	mitogen-activated protein kinase kinase kinase kinase 2	__UNKNOWN__
MIR34AHG	Silent	106614088	__UNKNOWN__	hg38	chr1	9182386	9182386	+	RNA	SNP	A	A	T			wt5	__UNKNOWN__	A	A	__UNKNOWN__	__UNKNOWN__	__UNKNOWN__	__UNKNOWN__	__UNKNOWN__	__UNKNOWN__	__UNKNOWN__	__UNKNOWN__	__UNKNOWN__	__UNKNOWN__	NA	NA	__UNKNOWN__	__UNKNOWN__	__UNKNOWN__	g.chr1:9182386A>T	ENST00000635405.2	-	NA		c.e2+91T>A			MIR34AHG_ENST00000635687.1_RNA|LNCTAM34A_ENST00000657715.1_RNA|LNCTAM34A_ENST00000664915.1_RNA|LNCTAM34A_ENST00000635271.1_RNA					MIR34A host gene	__UNKNOWN__
PRAMEF13	Silent	400736	__UNKNOWN__	hg38	chr1	13199710	13199710	+	Intron	SNP	G	G	A			wt5	__UNKNOWN__	G	G	__UNKNOWN__	__UNKNOWN__	__UNKNOWN__	__UNKNOWN__	__UNKNOWN__	__UNKNOWN__	__UNKNOWN__	__UNKNOWN__	__UNKNOWN__	__UNKNOWN__	NA	NA	__UNKNOWN__	__UNKNOWN__	__UNKNOWN__	g.chr1:13199710G>A	ENST00000625019.3	-	NA		c.e2+96C>T			PRAMEF13_ENST00000638454.1_5'Flank	NM_001291380.1	NP_001278309	Q5VWM6	PRA13_HUMAN	PRAME family member 13	__UNKNOWN__
KIF17	Silent	57576	__UNKNOWN__	hg38	chr1	20687295	20687295	+	Intron	SNP	T	T	C	56328782	byFrequency;by1000genomes	wt5	__UNKNOWN__	T	T	__UNKNOWN__	__UNKNOWN__	__UNKNOWN__	__UNKNOWN__	__UNKNOWN__	__UNKNOWN__	__UNKNOWN__	__UNKNOWN__	__UNKNOWN__	__UNKNOWN__	NA	NA	__UNKNOWN__	__UNKNOWN__	__UNKNOWN__	g.chr1:20687295T>C	ENST00000247986.2	-	NA		c.e8-93A>G			KIF17_ENST00000400463.7_Intron|KIF17_ENST00000375044.5_Intron	NM_020816.3	NP_065867	Q9P2E2	KIF17_HUMAN	kinesin family member 17	__UNKNOWN__
SRRM1	Silent	10250	__UNKNOWN__	hg38	chr1	24671940	24671940	+	Intron	SNP	C	C	A			wt5	__UNKNOWN__	C	C	__UNKNOWN__	__UNKNOWN__	__UNKNOWN__	__UNKNOWN__	__UNKNOWN__	__UNKNOWN__	__UNKNOWN__	__UNKNOWN__	__UNKNOWN__	__UNKNOWN__	NA	NA	__UNKNOWN__	__UNKNOWN__	__UNKNOWN__	g.chr1:24671940C>A	ENST00000323848.14	+	NA		c.e17-242C>A			SRRM1_ENST00000374389.8_Intron|SRRM1_ENST00000447431.6_Intron	NM_005839.3	NP_005830	Q8IYB3	SRRM1_HUMAN	serine and arginine repetitive matrix 1	__UNKNOWN__
TINAGL1	Silent	64129	__UNKNOWN__	hg38	chr1	31584493	31584493	+	Intron	SNP	A	A	C			wt5	__UNKNOWN__	A	A	__UNKNOWN__	__UNKNOWN__	__UNKNOWN__	__UNKNOWN__	__UNKNOWN__	__UNKNOWN__	__UNKNOWN__	__UNKNOWN__	__UNKNOWN__	__UNKNOWN__	NA	NA	__UNKNOWN__	__UNKNOWN__	__UNKNOWN__	g.chr1:31584493A>C	ENST00000271064.12	+	NA		c.e6-185A>C			TINAGL1_ENST00000457433.6_Intron|TINAGL1_ENST00000537531.2_Intron	NM_022164.2	NP_071447	Q9GZM7	TINAL_HUMAN	tubulointerstitial nephritis antigen like 1	__UNKNOWN__
GRIK3	Silent	2899	__UNKNOWN__	hg38	chr1	36850654	36850654	+	Intron	SNP	G	G	A			wt5	__UNKNOWN__	G	G	__UNKNOWN__	__UNKNOWN__	__UNKNOWN__	__UNKNOWN__	__UNKNOWN__	__UNKNOWN__	__UNKNOWN__	__UNKNOWN__	__UNKNOWN__	__UNKNOWN__	NA	NA	__UNKNOWN__	__UNKNOWN__	__UNKNOWN__	g.chr1:36850654G>A	ENST00000373091.8	-	NA		c.e9+230C>T			GRIK3_ENST00000373093.4_Intron	NM_000831.3	NP_000822	Q13003	GRIK3_HUMAN	glutamate ionotropic receptor kainate type subunit 3	__UNKNOWN__
NBPF26	Silent	101060684	__UNKNOWN__	hg38	chr1	120823895	120823895	+	Intron	SNP	A	A	G	587669573	byFrequency;by1000genomes	wt5	__UNKNOWN__	A	A	__UNKNOWN__	__UNKNOWN__	__UNKNOWN__	__UNKNOWN__	__UNKNOWN__	__UNKNOWN__	__UNKNOWN__	__UNKNOWN__	__UNKNOWN__	__UNKNOWN__	NA	NA	__UNKNOWN__	__UNKNOWN__	__UNKNOWN__	g.chr1:120823895A>G	ENST00000620612.5	+	NA		c.e18-79A>G			NBPF26_ENST00000652444.1_Intron|NBPF26_ENST00000609741.2_Intron|NBPF26_ENST00000619748.4_Intron|NBPF26_ENST00000617913.4_Intron|NBPF26_ENST00000611287.4_Intron|NBPF26_ENST00000615145.4_Intron|NBPF26_ENST00000615219.4_Intron|NBPF26_ENST00000611702.4_Intron					NBPF member 26	__UNKNOWN__
IL6R	Silent	3570	__UNKNOWN__	hg38	chr1	154450144	154450145	+	Intron	DNP	TG	TG	GT			wt5	__UNKNOWN__	TG	TG	__UNKNOWN__	__UNKNOWN__	__UNKNOWN__	__UNKNOWN__	__UNKNOWN__	__UNKNOWN__	__UNKNOWN__	__UNKNOWN__	__UNKNOWN__	__UNKNOWN__	NA	NA	__UNKNOWN__	__UNKNOWN__	__UNKNOWN__	g.chr1:154450144_154450145TG>GT	ENST00000368485.8	+	NA		c.e8+164TG>GT			IL6R_ENST00000344086.8_Intron	NM_000565.3	NP_000556	P08887	IL6RA_HUMAN	interleukin 6 receptor	__UNKNOWN__
IL6R	Silent	3570	__UNKNOWN__	hg38	chr1	154450147	154450147	+	Intron	SNP	A	A	T	1199079786		wt5	__UNKNOWN__	A	A	__UNKNOWN__	__UNKNOWN__	__UNKNOWN__	__UNKNOWN__	__UNKNOWN__	__UNKNOWN__	__UNKNOWN__	__UNKNOWN__	__UNKNOWN__	__UNKNOWN__	NA	NA	__UNKNOWN__	__UNKNOWN__	__UNKNOWN__	g.chr1:154450147A>T	ENST00000368485.8	+	NA		c.e8+167A>T			IL6R_ENST00000344086.8_Intron	NM_000565.3	NP_000556	P08887	IL6RA_HUMAN	interleukin 6 receptor	__UNKNOWN__
IL6R	Silent	3570	__UNKNOWN__	hg38	chr1	154450149	154450149	+	Intron	SNP	A	A	T	1392353124		wt5	__UNKNOWN__	A	A	__UNKNOWN__	__UNKNOWN__	__UNKNOWN__	__UNKNOWN__	__UNKNOWN__	__UNKNOWN__	__UNKNOWN__	__UNKNOWN__	__UNKNOWN__	__UNKNOWN__	NA	NA	__UNKNOWN__	__UNKNOWN__	__UNKNOWN__	g.chr1:154450149A>T	ENST00000368485.8	+	NA		c.e8+169A>T			IL6R_ENST00000344086.8_Intron	NM_000565.3	NP_000556	P08887	IL6RA_HUMAN	interleukin 6 receptor	__UNKNOWN__
IL6R	Silent	3570	__UNKNOWN__	hg38	chr1	154450151	154450151	+	Intron	SNP	A	A	T	1311839001		wt5	__UNKNOWN__	A	A	__UNKNOWN__	__UNKNOWN__	__UNKNOWN__	__UNKNOWN__	__UNKNOWN__	__UNKNOWN__	__UNKNOWN__	__UNKNOWN__	__UNKNOWN__	__UNKNOWN__	NA	NA	__UNKNOWN__	__UNKNOWN__	__UNKNOWN__	g.chr1:154450151A>T	ENST00000368485.8	+	NA		c.e8+171A>T			IL6R_ENST00000344086.8_Intron	NM_000565.3	NP_000556	P08887	IL6RA_HUMAN	interleukin 6 receptor	__UNKNOWN__
CFAP45	Silent	25790	__UNKNOWN__	hg38	chr1	159884602	159884602	+	Intron	SNP	C	C	A	2501325	byFrequency;by1000genomes	wt5	__UNKNOWN__	C	C	__UNKNOWN__	__UNKNOWN__	__UNKNOWN__	__UNKNOWN__	__UNKNOWN__	__UNKNOWN__	__UNKNOWN__	__UNKNOWN__	__UNKNOWN__	__UNKNOWN__	NA	NA	__UNKNOWN__	__UNKNOWN__	__UNKNOWN__	g.chr1:159884602C>A	ENST00000368099.9	-	NA		c.e7+37G>T			CFAP45_ENST00000426543.6_Intron	NM_012337.2	NP_036469			cilia and flagella associated protein 45	__UNKNOWN__
EPRS1	Silent	NA	__UNKNOWN__	hg38	chr1	219972313	219972313	+	Intron	SNP	C	C	T	1982984	byFrequency;by1000genomes	wt5	__UNKNOWN__	C	C	__UNKNOWN__	__UNKNOWN__	__UNKNOWN__	__UNKNOWN__	__UNKNOWN__	__UNKNOWN__	__UNKNOWN__	__UNKNOWN__	__UNKNOWN__	__UNKNOWN__	NA	NA	__UNKNOWN__	__UNKNOWN__	__UNKNOWN__	g.chr1:219972313C>T	ENST00000366923.8	-	NA		c.e30+166G>A				NM_004446.2	NP_004437				__UNKNOWN__
OTOF	Silent	9381	__UNKNOWN__	hg38	chr2	26462388	26462388	+	Intron	SNP	T	T	G			wt5	__UNKNOWN__	T	T	__UNKNOWN__	__UNKNOWN__	__UNKNOWN__	__UNKNOWN__	__UNKNOWN__	__UNKNOWN__	__UNKNOWN__	__UNKNOWN__	__UNKNOWN__	__UNKNOWN__	NA	NA	__UNKNOWN__	__UNKNOWN__	__UNKNOWN__	g.chr2:26462388T>G	ENST00000272371.7	-	NA		c.e42+207A>C			OTOF_ENST00000403946.7_Intron|OTOF_ENST00000402415.8_Intron|OTOF_ENST00000338581.10_Intron|OTOF_ENST00000339598.7_Intron	NM_194248.2	NP_919224	Q9HC10	OTOF_HUMAN	otoferlin	__UNKNOWN__
AC116050.1	Silent	NA	__UNKNOWN__	hg38	chr2	91589580	91589580	+	RNA	SNP	G	G	A	201774560|1868874	byFrequency	wt5	__UNKNOWN__	G	G	__UNKNOWN__	__UNKNOWN__	__UNKNOWN__	__UNKNOWN__	__UNKNOWN__	__UNKNOWN__	__UNKNOWN__	__UNKNOWN__	__UNKNOWN__	__UNKNOWN__	NA	NA	__UNKNOWN__	__UNKNOWN__	__UNKNOWN__	g.chr2:91589580G>A	ENST00000612102.1	+	NA		c.e1+86G>A									__UNKNOWN__
MFSD9	Silent	84804	__UNKNOWN__	hg38	chr2	102726816	102726817	+	Intron	INS	-	-	A	763665767|34958116|397803807	byFrequency	wt5	__UNKNOWN__	A	A	__UNKNOWN__	__UNKNOWN__	__UNKNOWN__	__UNKNOWN__	__UNKNOWN__	__UNKNOWN__	__UNKNOWN__	__UNKNOWN__	__UNKNOWN__	__UNKNOWN__	NA	NA	__UNKNOWN__	__UNKNOWN__	__UNKNOWN__	g.chr2:102726816_102726817insA	ENST00000258436.10	-	NA		c.e4-29C>TC				NM_032718.4	NP_116107	Q8NBP5	MFSD9_HUMAN	major facilitator superfamily domain containing 9	__UNKNOWN__
NEB	Silent	4703	__UNKNOWN__	hg38	chr2	151684677	151684677	+	Intron	SNP	T	T	A			wt5	__UNKNOWN__	T	T	__UNKNOWN__	__UNKNOWN__	__UNKNOWN__	__UNKNOWN__	__UNKNOWN__	__UNKNOWN__	__UNKNOWN__	__UNKNOWN__	__UNKNOWN__	__UNKNOWN__	NA	NA	__UNKNOWN__	__UNKNOWN__	__UNKNOWN__	g.chr2:151684677T>A	ENST00000603639.5	-	NA		c.e26-101A>T			NEB_ENST00000604864.5_Intron|NEB_ENST00000409198.5_Intron|NEB_ENST00000397345.7_Intron|NEB_ENST00000618972.4_Intron|NEB_ENST00000427231.6_Intron|NEB_ENST00000172853.14_Intron			P20929	NEBU_HUMAN	nebulin	__UNKNOWN__
GYG1	Silent	2992	__UNKNOWN__	hg38	chr3	149009187	149009187	+	Intron	SNP	C	C	A	879242794		wt5	__UNKNOWN__	C	C	__UNKNOWN__	__UNKNOWN__	__UNKNOWN__	__UNKNOWN__	__UNKNOWN__	__UNKNOWN__	__UNKNOWN__	__UNKNOWN__	__UNKNOWN__	__UNKNOWN__	NA	NA	__UNKNOWN__	__UNKNOWN__	__UNKNOWN__	g.chr3:149009187C>A	ENST00000345003.9	+	NA		c.e5-89C>A			GYG1_ENST00000296048.10_Intron|GYG1_ENST00000484197.5_Intron|GYG1_ENST00000483267.5_Intron|GYG1_ENST00000627418.2_Intron	NM_004130.3	NP_004121	P46976	GLYG_HUMAN	glycogenin 1	__UNKNOWN__
SPEF2	Silent	79925	__UNKNOWN__	hg38	chr5	35759856	35759857	+	Intron	INS	-	-	T	11427107|398108817	byFrequency;by1000genomes	wt5	__UNKNOWN__	T	T	__UNKNOWN__	__UNKNOWN__	__UNKNOWN__	__UNKNOWN__	__UNKNOWN__	__UNKNOWN__	__UNKNOWN__	__UNKNOWN__	__UNKNOWN__	__UNKNOWN__	NA	NA	__UNKNOWN__	__UNKNOWN__	__UNKNOWN__	g.chr5:35759856_35759857insT	ENST00000440995.6	+	NA		c.e25+137G>GT			SPEF2_ENST00000356031.8_Intron|SPEF2_ENST00000637569.1_Intron|AC137810.1_ENST00000510433.1_RNA			Q9C093	SPEF2_HUMAN	sperm flagellar 2	__UNKNOWN__
Unknown	Silent	NA	__UNKNOWN__	hg38	chr5	54499749	54499749	+	IGR	SNP	T	T	A	62354558	byFrequency;by1000genomes	wt5	__UNKNOWN__	T	T	__UNKNOWN__	__UNKNOWN__	__UNKNOWN__	__UNKNOWN__	__UNKNOWN__	__UNKNOWN__	__UNKNOWN__	__UNKNOWN__	__UNKNOWN__	__UNKNOWN__	NA	NA	__UNKNOWN__	__UNKNOWN__	__UNKNOWN__	g.chr5:54499749T>A	no_transcript		NA											__UNKNOWN__
SNX13	Silent	23161	__UNKNOWN__	hg38	chr7	17940571	17940571	+	5'Flank	SNP	A	A	C			wt5	__UNKNOWN__	A	A	__UNKNOWN__	__UNKNOWN__	__UNKNOWN__	__UNKNOWN__	__UNKNOWN__	__UNKNOWN__	__UNKNOWN__	__UNKNOWN__	__UNKNOWN__	__UNKNOWN__	NA	NA	__UNKNOWN__	__UNKNOWN__	__UNKNOWN__	g.chr7:17940571A>C	ENST00000409604.1	-	NA					SNX13_ENST00000428135.7_5'Flank|SNX13_ENST00000611725.4_5'Flank|AC080080.1_ENST00000625121.1_RNA	NM_001350870.1	NP_001337799.1	Q9Y5W8	SNX13_HUMAN	sorting nexin 13	__UNKNOWN__
ZMIZ2	Silent	83637	__UNKNOWN__	hg38	chr7	44759108	44759108	+	Intron	SNP	C	C	A	200659330		wt5	__UNKNOWN__	C	C	__UNKNOWN__	__UNKNOWN__	__UNKNOWN__	__UNKNOWN__	__UNKNOWN__	__UNKNOWN__	__UNKNOWN__	__UNKNOWN__	__UNKNOWN__	__UNKNOWN__	NA	NA	__UNKNOWN__	__UNKNOWN__	__UNKNOWN__	g.chr7:44759108C>A	ENST00000309315.9	+	NA		c.e7-173C>A			ZMIZ2_ENST00000433667.5_Intron|ZMIZ2_ENST00000413916.5_Intron|ZMIZ2_ENST00000265346.11_Intron|ZMIZ2_ENST00000441627.5_Intron|ZMIZ2_ENST00000615423.1_Intron	NM_031449.3	NP_113637	Q8NF64	ZMIZ2_HUMAN	zinc finger MIZ-type containing 2	__UNKNOWN__
COL1A2	Silent	1278	__UNKNOWN__	hg38	chr7	94429126	94429126	+	Intron	SNP	G	G	T	1251007311		wt5	__UNKNOWN__	G	G	__UNKNOWN__	__UNKNOWN__	__UNKNOWN__	__UNKNOWN__	__UNKNOWN__	__UNKNOWN__	__UNKNOWN__	__UNKNOWN__	__UNKNOWN__	__UNKNOWN__	NA	NA	__UNKNOWN__	__UNKNOWN__	__UNKNOWN__	g.chr7:94429126G>T	ENST00000297268.11	+	NA		c.e51-62G>T			COL1A2_ENST00000620463.1_Intron	NM_000089.3	NP_000080	P08123	CO1A2_HUMAN	collagen type I alpha 2 chain	__UNKNOWN__
MGAM2	Silent	93432	__UNKNOWN__	hg38	chr7	142120446	142120446	+	Intron	SNP	A	A	T			wt5	__UNKNOWN__	A	A	__UNKNOWN__	__UNKNOWN__	__UNKNOWN__	__UNKNOWN__	__UNKNOWN__	__UNKNOWN__	__UNKNOWN__	__UNKNOWN__	__UNKNOWN__	__UNKNOWN__	NA	NA	__UNKNOWN__	__UNKNOWN__	__UNKNOWN__	g.chr7:142120446A>T	ENST00000477922.3	+	NA		c.e3+65A>T			MGAM2_ENST00000550469.6_Intron	NM_001293626.1	NP_001280555			maltase-glucoamylase 2 (putative)	__UNKNOWN__
SSPO	Silent	23145	__UNKNOWN__	hg38	chr7	149785306	149785306	+	RNA	SNP	A	A	T			wt5	__UNKNOWN__	A	A	__UNKNOWN__	__UNKNOWN__	__UNKNOWN__	__UNKNOWN__	__UNKNOWN__	__UNKNOWN__	__UNKNOWN__	__UNKNOWN__	__UNKNOWN__	__UNKNOWN__	NA	NA	__UNKNOWN__	__UNKNOWN__	__UNKNOWN__	g.chr7:149785306A>T	ENST00000378016.5	+	NA		c.e19+81A>T				NM_198455.2	NP_940857.2	A2VEC9	SSPO_HUMAN	SCO-spondin	__UNKNOWN__
ASB10	Silent	136371	__UNKNOWN__	hg38	chr7	151181615	151181617	+	Intron	DEL	TTT	TTT	-			wt5	__UNKNOWN__	-	-	__UNKNOWN__	__UNKNOWN__	__UNKNOWN__	__UNKNOWN__	__UNKNOWN__	__UNKNOWN__	__UNKNOWN__	__UNKNOWN__	__UNKNOWN__	__UNKNOWN__	NA	NA	__UNKNOWN__	__UNKNOWN__	__UNKNOWN__	g.chr7:151181615_151181617delTTT	ENST00000420175.3	-	NA		c.e3+156AAAG>G			ASB10_ENST00000275838.5_Intron|ASB10_ENST00000377867.7_Intron	NM_001142459.1	NP_001135931	Q8WXI3	ASB10_HUMAN	ankyrin repeat and SOCS box containing 10	__UNKNOWN__
AC105233.3	Silent	NA	__UNKNOWN__	hg38	chr8	8058192	8058192	+	5'Flank	SNP	C	C	T	879632768		wt5	__UNKNOWN__	C	C	__UNKNOWN__	__UNKNOWN__	__UNKNOWN__	__UNKNOWN__	__UNKNOWN__	__UNKNOWN__	__UNKNOWN__	__UNKNOWN__	__UNKNOWN__	__UNKNOWN__	NA	NA	__UNKNOWN__	__UNKNOWN__	__UNKNOWN__	g.chr8:8058192C>T	ENST00000642045.1	+	NA					AC105233.4_ENST00000642083.1_5'Flank						__UNKNOWN__
DOK2	Silent	9046	__UNKNOWN__	hg38	chr8	21912529	21912529	+	Intron	SNP	A	A	T			wt5	__UNKNOWN__	A	A	__UNKNOWN__	__UNKNOWN__	__UNKNOWN__	__UNKNOWN__	__UNKNOWN__	__UNKNOWN__	__UNKNOWN__	__UNKNOWN__	__UNKNOWN__	__UNKNOWN__	NA	NA	__UNKNOWN__	__UNKNOWN__	__UNKNOWN__	g.chr8:21912529A>T	ENST00000276420.9	-	NA		c.e2+19T>A				NM_003974.3	NP_003965	O60496	DOK2_HUMAN	docking protein 2	__UNKNOWN__
Unknown	Silent	NA	__UNKNOWN__	hg38	chr8	75377093	75377093	+	IGR	SNP	T	T	C	7844924	byFrequency;by1000genomes	wt5	__UNKNOWN__	T	T	__UNKNOWN__	__UNKNOWN__	__UNKNOWN__	__UNKNOWN__	__UNKNOWN__	__UNKNOWN__	__UNKNOWN__	__UNKNOWN__	__UNKNOWN__	__UNKNOWN__	NA	NA	__UNKNOWN__	__UNKNOWN__	__UNKNOWN__	g.chr8:75377093T>C	no_transcript		NA											__UNKNOWN__
PHYH	Silent	5264	__UNKNOWN__	hg38	chr10	13299954	13299954	+	Intron	SNP	A	A	C			wt5	__UNKNOWN__	A	A	__UNKNOWN__	__UNKNOWN__	__UNKNOWN__	__UNKNOWN__	__UNKNOWN__	__UNKNOWN__	__UNKNOWN__	__UNKNOWN__	__UNKNOWN__	__UNKNOWN__	NA	NA	__UNKNOWN__	__UNKNOWN__	__UNKNOWN__	g.chr10:13299954A>C	ENST00000263038.9	-	NA		c.e1-14T>G			PHYH_ENST00000396920.7_Intron|PHYH_ENST00000396913.6_5'Flank	NM_006214.3	NP_006205	O14832	PAHX_HUMAN	phytanoyl-CoA 2-hydroxylase	__UNKNOWN__
MSS51	Silent	118490	__UNKNOWN__	hg38	chr10	73425675	73425676	+	Intron	INS	-	-	A	796687340		wt5	__UNKNOWN__	A	A	__UNKNOWN__	__UNKNOWN__	__UNKNOWN__	__UNKNOWN__	__UNKNOWN__	__UNKNOWN__	__UNKNOWN__	__UNKNOWN__	__UNKNOWN__	__UNKNOWN__	NA	NA	__UNKNOWN__	__UNKNOWN__	__UNKNOWN__	g.chr10:73425675_73425676insA	ENST00000299432.7	-	NA		c.e5-136C>TC			MSS51_ENST00000372912.1_Intron|RPL26P6_ENST00000440913.1_5'Flank	NM_001024593.1	NP_001019764	Q4VC12	MSS51_HUMAN	MSS51 mitochondrial translational activator	__UNKNOWN__
NDST2	Silent	8509	__UNKNOWN__	hg38	chr10	73804903	73804903	+	Intron	DEL	T	T	-	760954035	byFrequency	wt5	__UNKNOWN__	-	-	__UNKNOWN__	__UNKNOWN__	__UNKNOWN__	__UNKNOWN__	__UNKNOWN__	__UNKNOWN__	__UNKNOWN__	__UNKNOWN__	__UNKNOWN__	__UNKNOWN__	NA	NA	__UNKNOWN__	__UNKNOWN__	__UNKNOWN__	g.chr10:73804903delT	ENST00000309979.11	-	NA		c.e9+33AT>T			NDST2_ENST00000299641.8_Intron|AC022400.7_ENST00000603027.5_Intron|ZSWIM8-AS1_ENST00000456638.2_5'Flank	NM_003635.3	NP_003626	P52849	NDST2_HUMAN	N-deacetylase and N-sulfotransferase 2	__UNKNOWN__
NUP98	Silent	4928	__UNKNOWN__	hg38	chr11	3768420	3768421	+	Intron	INS	-	-	A	367855588		wt5	__UNKNOWN__	A	A	__UNKNOWN__	__UNKNOWN__	__UNKNOWN__	__UNKNOWN__	__UNKNOWN__	__UNKNOWN__	__UNKNOWN__	__UNKNOWN__	__UNKNOWN__	__UNKNOWN__	NA	NA	__UNKNOWN__	__UNKNOWN__	__UNKNOWN__	g.chr11:3768420_3768421insA	ENST00000324932.12	-	NA		c.e8-161G>TG			NUP98_ENST00000355260.7_Intron|NUP98_ENST00000397004.8_Intron|NUP98_ENST00000397007.8_Intron|NUP98_ENST00000359171.8_Intron	NM_139132.3	NP_624358.2	P52948	NUP98_HUMAN	nucleoporin 98	__UNKNOWN__
ARFIP2	Silent	23647	__UNKNOWN__	hg38	chr11	6478553	6478553	+	Intron	SNP	T	T	A			wt5	__UNKNOWN__	T	T	__UNKNOWN__	__UNKNOWN__	__UNKNOWN__	__UNKNOWN__	__UNKNOWN__	__UNKNOWN__	__UNKNOWN__	__UNKNOWN__	__UNKNOWN__	__UNKNOWN__	NA	NA	__UNKNOWN__	__UNKNOWN__	__UNKNOWN__	g.chr11:6478553T>A	ENST00000254584.6	-	NA		c.e5-185A>T			ARFIP2_ENST00000396777.7_Intron|ARFIP2_ENST00000445086.6_Intron|ARFIP2_ENST00000423813.6_Intron|ARFIP2_ENST00000525235.1_Intron|ARFIP2_ENST00000614314.4_Intron|TIMM10B_ENST00000254616.11_5'Flank|TRIM3_ENST00000345851.8_5'Flank|TRIM3_ENST00000359518.7_5'Flank|TRIM3_ENST00000525074.5_5'Flank|TIMM10B_ENST00000530751.1_5'Flank|TRIM3_ENST00000536344.5_5'Flank|AC084337.2_ENST00000640959.1_5'Flank	NM_012402.3	NP_036534	P53365	ARFP2_HUMAN	ADP ribosylation factor interacting protein 2	__UNKNOWN__
PHF21A	Silent	51317	__UNKNOWN__	hg38	chr11	45934377	45934377	+	Intron	SNP	A	A	T			wt5	__UNKNOWN__	A	A	__UNKNOWN__	__UNKNOWN__	__UNKNOWN__	__UNKNOWN__	__UNKNOWN__	__UNKNOWN__	__UNKNOWN__	__UNKNOWN__	__UNKNOWN__	__UNKNOWN__	NA	NA	__UNKNOWN__	__UNKNOWN__	__UNKNOWN__	g.chr11:45934377A>T	ENST00000323180.10	-	NA		c.e18+152T>A			PHF21A_ENST00000418153.6_Intron	NM_016621.3	NP_057705	Q96BD5	PF21A_HUMAN	PHD finger protein 21A	__UNKNOWN__
LGALS12	Silent	85329	__UNKNOWN__	hg38	chr11	63511242	63511243	+	Intron	INS	-	-	GCCAGGCAGCTTATGCC	139803938|369487732	byFrequency;by1000genomes	wt5	__UNKNOWN__	GCCAGGCAGCTTATGCC	GCCAGGCAGCTTATGCC	__UNKNOWN__	__UNKNOWN__	__UNKNOWN__	__UNKNOWN__	__UNKNOWN__	__UNKNOWN__	__UNKNOWN__	__UNKNOWN__	__UNKNOWN__	__UNKNOWN__	NA	NA	__UNKNOWN__	__UNKNOWN__	__UNKNOWN__	g.chr11:63511242_63511243insGCCAGGCAGCTTATGCC	ENST00000340246.10	+	NA		c.e6+137G>GGCCAGGCAGCTTATGCC			LGALS12_ENST00000394618.8_Intron|LGALS12_ENST00000415491.6_Intron|LGALS12_ENST00000425950.2_Intron|LGALS12_ENST00000255684.10_Intron|LGALS12_ENST00000674247.1_Intron	NM_001142535.1	NP_001136007	Q96DT0	LEG12_HUMAN	galectin 12	__UNKNOWN__
B4GALNT3	Silent	283358	__UNKNOWN__	hg38	chr12	535051	535051	+	Intron	SNP	T	T	A			wt5	__UNKNOWN__	T	T	__UNKNOWN__	__UNKNOWN__	__UNKNOWN__	__UNKNOWN__	__UNKNOWN__	__UNKNOWN__	__UNKNOWN__	__UNKNOWN__	__UNKNOWN__	__UNKNOWN__	NA	NA	__UNKNOWN__	__UNKNOWN__	__UNKNOWN__	g.chr12:535051T>A	ENST00000266383.10	+	NA		c.e2-115T>A				NM_173593.3	NP_775864	Q6L9W6	B4GN3_HUMAN	beta-1,4-N-acetyl-galactosaminyltransferase 3	__UNKNOWN__
KCNA1	Silent	3736	__UNKNOWN__	hg38	chr12	4911313	4911313	+	5'UTR	SNP	T	T	G			wt5	__UNKNOWN__	T	T	__UNKNOWN__	__UNKNOWN__	__UNKNOWN__	__UNKNOWN__	__UNKNOWN__	__UNKNOWN__	__UNKNOWN__	__UNKNOWN__	__UNKNOWN__	__UNKNOWN__	NA	NA	__UNKNOWN__	__UNKNOWN__	__UNKNOWN__	g.chr12:4911313T>G	ENST00000382545.5	+	2					AC005906.2_ENST00000640877.1_RNA|AC005906.2_ENST00000638821.1_RNA|AC005906.2_ENST00000640962.1_RNA|AC005906.2_ENST00000541095.1_RNA|AC006063.4_ENST00000668182.1_5'Flank	NM_000217.2	NP_000208	Q09470	KCNA1_HUMAN	potassium voltage-gated channel subfamily A member 1	__UNKNOWN__
LINC00937	Silent	389634	__UNKNOWN__	hg38	chr12	8340338	8340338	+	RNA	SNP	C	C	A	1279130581		wt5	__UNKNOWN__	C	C	__UNKNOWN__	__UNKNOWN__	__UNKNOWN__	__UNKNOWN__	__UNKNOWN__	__UNKNOWN__	__UNKNOWN__	__UNKNOWN__	__UNKNOWN__	__UNKNOWN__	NA	NA	__UNKNOWN__	__UNKNOWN__	__UNKNOWN__	g.chr12:8340338C>A	ENST00000544461.1	-	NA		c.e3+23799G>T			AC092745.5_ENST00000669735.1_RNA|AC092745.2_ENST00000537764.1_RNA|AC092745.3_ENST00000622868.1_RNA					long intergenic non-protein coding RNA 937	__UNKNOWN__
LINC00937	Silent	389634	__UNKNOWN__	hg38	chr12	8340348	8340348	+	RNA	SNP	A	A	G	142523625	by1000genomes	wt5	__UNKNOWN__	A	A	__UNKNOWN__	__UNKNOWN__	__UNKNOWN__	__UNKNOWN__	__UNKNOWN__	__UNKNOWN__	__UNKNOWN__	__UNKNOWN__	__UNKNOWN__	__UNKNOWN__	NA	NA	__UNKNOWN__	__UNKNOWN__	__UNKNOWN__	g.chr12:8340348A>G	ENST00000544461.1	-	NA		c.e3+23809T>C			AC092745.5_ENST00000669735.1_RNA|AC092745.2_ENST00000537764.1_RNA|AC092745.3_ENST00000622868.1_RNA					long intergenic non-protein coding RNA 937	__UNKNOWN__
AC092821.2	Silent	NA	__UNKNOWN__	hg38	chr12	9570740	9570740	+	RNA	SNP	G	G	A	200842139		wt5	__UNKNOWN__	G	G	__UNKNOWN__	__UNKNOWN__	__UNKNOWN__	__UNKNOWN__	__UNKNOWN__	__UNKNOWN__	__UNKNOWN__	__UNKNOWN__	__UNKNOWN__	__UNKNOWN__	NA	NA	__UNKNOWN__	__UNKNOWN__	__UNKNOWN__	g.chr12:9570740G>A	ENST00000520314.2	+	NA		c.e8-26G>A			AC092821.2_ENST00000641639.2_RNA|AC092821.4_ENST00000641304.1_RNA|AC092821.4_ENST00000641608.1_RNA						__UNKNOWN__
ZNF641	Silent	121274	__UNKNOWN__	hg38	chr12	48345155	48345155	+	Intron	DEL	T	T	-	1408418154		wt5	__UNKNOWN__	-	-	__UNKNOWN__	__UNKNOWN__	__UNKNOWN__	__UNKNOWN__	__UNKNOWN__	__UNKNOWN__	__UNKNOWN__	__UNKNOWN__	__UNKNOWN__	__UNKNOWN__	NA	NA	__UNKNOWN__	__UNKNOWN__	__UNKNOWN__	g.chr12:48345155delT	ENST00000547026.5	-	NA		c.e4-191AG>G			ZNF641_ENST00000544117.6_Intron|ZNF641_ENST00000448928.7_Intron|ZNF641_ENST00000301042.7_Intron	NM_001172681.1	NP_001166152	Q96N77	ZN641_HUMAN	zinc finger protein 641	__UNKNOWN__
CSAD	Silent	51380	__UNKNOWN__	hg38	chr12	53177955	53177955	+	Intron	DEL	A	A	-	762757103		wt5	__UNKNOWN__	-	-	__UNKNOWN__	__UNKNOWN__	__UNKNOWN__	__UNKNOWN__	__UNKNOWN__	__UNKNOWN__	__UNKNOWN__	__UNKNOWN__	__UNKNOWN__	__UNKNOWN__	NA	NA	__UNKNOWN__	__UNKNOWN__	__UNKNOWN__	g.chr12:53177955delA	ENST00000444623.5	-	NA		c.e2-1148TA>A			CSAD_ENST00000453446.6_Intron|CSAD_ENST00000267085.8_Intron|CSAD_ENST00000379846.5_Intron|CSAD_ENST00000379843.7_5'Flank|ZNF740_ENST00000416904.5_5'Flank	NM_001244705.1	NP_001231634	Q9Y600	CSAD_HUMAN	cysteine sulfinic acid decarboxylase	__UNKNOWN__
SPRYD4	Silent	283377	__UNKNOWN__	hg38	chr12	56468519	56468519	+	5'Flank	SNP	G	G	C			wt5	__UNKNOWN__	G	G	__UNKNOWN__	__UNKNOWN__	__UNKNOWN__	__UNKNOWN__	__UNKNOWN__	__UNKNOWN__	__UNKNOWN__	__UNKNOWN__	__UNKNOWN__	__UNKNOWN__	NA	NA	__UNKNOWN__	__UNKNOWN__	__UNKNOWN__	g.chr12:56468519G>C	ENST00000338146.7	+	NA					AC097104.1_ENST00000648304.1_Intron	NM_207344.3	NP_997227	Q8WW59	SPRY4_HUMAN	SPRY domain containing 4	__UNKNOWN__
C12orf29	Silent	91298	__UNKNOWN__	hg38	chr12	88035345	88035346	+	5'Flank	INS	-	-	T	774048799		wt5	__UNKNOWN__	T	T	__UNKNOWN__	__UNKNOWN__	__UNKNOWN__	__UNKNOWN__	__UNKNOWN__	__UNKNOWN__	__UNKNOWN__	__UNKNOWN__	__UNKNOWN__	__UNKNOWN__	NA	NA	__UNKNOWN__	__UNKNOWN__	__UNKNOWN__	g.chr12:88035345_88035346insT	ENST00000356891.4	+	NA						NM_001009894.2	NP_001009894	Q8N999	CL029_HUMAN	chromosome 12 open reading frame 29	__UNKNOWN__
POC1B	Silent	282809	__UNKNOWN__	hg38	chr12	89470655	89470655	+	Intron	SNP	T	T	A	10777167	byFrequency;by1000genomes	wt5	__UNKNOWN__	T	T	__UNKNOWN__	__UNKNOWN__	__UNKNOWN__	__UNKNOWN__	__UNKNOWN__	__UNKNOWN__	__UNKNOWN__	__UNKNOWN__	__UNKNOWN__	__UNKNOWN__	NA	NA	__UNKNOWN__	__UNKNOWN__	__UNKNOWN__	g.chr12:89470655T>A	ENST00000313546.8	-	NA		c.e7+161A>T			POC1B_ENST00000393179.8_Intron|POC1B_ENST00000549035.1_Intron|POC1B_ENST00000549504.1_Intron	NM_172240.2	NP_758440	Q8TC44	POC1B_HUMAN	POC1 centriolar protein B	__UNKNOWN__
POC1B-GALNT4	Silent	100528030	__UNKNOWN__	hg38	chr12	89524861	89524861	+	Intron	SNP	T	T	G			wt5	__UNKNOWN__	T	T	__UNKNOWN__	__UNKNOWN__	__UNKNOWN__	__UNKNOWN__	__UNKNOWN__	__UNKNOWN__	__UNKNOWN__	__UNKNOWN__	__UNKNOWN__	__UNKNOWN__	NA	NA	__UNKNOWN__	__UNKNOWN__	__UNKNOWN__	g.chr12:89524861T>G	ENST00000548729.5	-	NA		c.e2-259A>C			POC1B_ENST00000313546.8_Intron|POC1B_ENST00000393179.8_Intron|POC1B-GALNT4_ENST00000547474.1_Intron|POC1B_ENST00000549035.1_Intron|POC1B_ENST00000549504.1_Intron|GALNT4_ENST00000529983.3_5'Flank|POC1B-AS1_ENST00000605233.3_RNA	NM_001199782.1	NP_001186711.1			POC1B-GALNT4 readthrough	__UNKNOWN__
POC1B-GALNT4	Silent	100528030	__UNKNOWN__	hg38	chr12	89524867	89524867	+	Intron	SNP	T	T	G			wt5	__UNKNOWN__	T	T	__UNKNOWN__	__UNKNOWN__	__UNKNOWN__	__UNKNOWN__	__UNKNOWN__	__UNKNOWN__	__UNKNOWN__	__UNKNOWN__	__UNKNOWN__	__UNKNOWN__	NA	NA	__UNKNOWN__	__UNKNOWN__	__UNKNOWN__	g.chr12:89524867T>G	ENST00000548729.5	-	NA		c.e2-253A>C			POC1B_ENST00000313546.8_Intron|POC1B_ENST00000393179.8_Intron|POC1B-GALNT4_ENST00000547474.1_Intron|POC1B_ENST00000549035.1_Intron|POC1B_ENST00000549504.1_Intron|GALNT4_ENST00000529983.3_5'Flank|POC1B-AS1_ENST00000605233.3_RNA	NM_001199782.1	NP_001186711.1			POC1B-GALNT4 readthrough	__UNKNOWN__
HECTD4	Silent	283450	__UNKNOWN__	hg38	chr12	112219603	112219603	+	Intron	DEL	T	T	-	369653709		wt5	__UNKNOWN__	-	-	__UNKNOWN__	__UNKNOWN__	__UNKNOWN__	__UNKNOWN__	__UNKNOWN__	__UNKNOWN__	__UNKNOWN__	__UNKNOWN__	__UNKNOWN__	__UNKNOWN__	NA	NA	__UNKNOWN__	__UNKNOWN__	__UNKNOWN__	g.chr12:112219603delT	ENST00000550722.5	-	NA		c.e45+113AT>T			HECTD4_ENST00000377560.9_Intron	NM_001109662.3	NP_001103132	Q9Y4D8	HECD4_HUMAN	HECT domain E3 ubiquitin protein ligase 4	__UNKNOWN__
NOS1	Silent	4842	__UNKNOWN__	hg38	chr12	117284998	117284998	+	Intron	SNP	C	C	G	7967614	byFrequency;by1000genomes	wt5	__UNKNOWN__	C	C	__UNKNOWN__	__UNKNOWN__	__UNKNOWN__	__UNKNOWN__	__UNKNOWN__	__UNKNOWN__	__UNKNOWN__	__UNKNOWN__	__UNKNOWN__	__UNKNOWN__	NA	NA	__UNKNOWN__	__UNKNOWN__	__UNKNOWN__	g.chr12:117284998C>G	ENST00000338101.8	-	NA		c.e6-243G>C			NOS1_ENST00000317775.11_Intron|NOS1_ENST00000618760.4_Intron|NOS1_ENST00000344089.4_Intron			Q8WY41	NANO1_HUMAN	nitric oxide synthase 1	__UNKNOWN__
NEK5	Silent	341676	__UNKNOWN__	hg38	chr13	52127646	52127646	+	5'UTR	SNP	T	T	C	1886543	byFrequency;by1000genomes	wt5	__UNKNOWN__	T	T	__UNKNOWN__	__UNKNOWN__	__UNKNOWN__	__UNKNOWN__	__UNKNOWN__	__UNKNOWN__	__UNKNOWN__	__UNKNOWN__	__UNKNOWN__	__UNKNOWN__	NA	NA	__UNKNOWN__	__UNKNOWN__	__UNKNOWN__	g.chr13:52127646T>C	ENST00000355568.8	-	2					NEK5_ENST00000647945.1_5'UTR|NEK5_ENST00000652119.1_Intron|NEK5_ENST00000617045.1_5'Flank|AL139082.1_ENST00000613982.1_5'Flank	NM_199289.2	NP_954983	Q6P3R8	NEK5_HUMAN	NIMA related kinase 5	__UNKNOWN__
AL136441.1	Silent	NA	__UNKNOWN__	hg38	chr13	76592942	76592942	+	RNA	SNP	C	C	A	2297069	by1000genomes	wt5	__UNKNOWN__	C	C	__UNKNOWN__	__UNKNOWN__	__UNKNOWN__	__UNKNOWN__	__UNKNOWN__	__UNKNOWN__	__UNKNOWN__	__UNKNOWN__	__UNKNOWN__	__UNKNOWN__	NA	NA	__UNKNOWN__	__UNKNOWN__	__UNKNOWN__	g.chr13:76592942C>A	ENST00000648060.1	-	NA		c.e4+38123G>T									__UNKNOWN__
ARHGEF7	Silent	8874	__UNKNOWN__	hg38	chr13	111202747	111202747	+	Intron	SNP	C	C	A			wt5	__UNKNOWN__	C	C	__UNKNOWN__	__UNKNOWN__	__UNKNOWN__	__UNKNOWN__	__UNKNOWN__	__UNKNOWN__	__UNKNOWN__	__UNKNOWN__	__UNKNOWN__	__UNKNOWN__	NA	NA	__UNKNOWN__	__UNKNOWN__	__UNKNOWN__	g.chr13:111202747C>A	ENST00000375736.8	+	NA		c.e2-2542C>A			ARHGEF7_ENST00000426073.6_Intron|ARHGEF7_ENST00000218789.9_Intron|ARHGEF7_ENST00000317133.9_Intron|ARHGEF7_ENST00000646102.1_Intron|ARHGEF7_ENST00000375741.6_Intron|ARHGEF7_ENST00000375739.6_Intron|ARHGEF7_ENST00000375723.5_5'Flank	NM_003899.3	NP_003890	Q14155	ARHG7_HUMAN	Rho guanine nucleotide exchange factor 7	__UNKNOWN__
GPHN	Silent	10243	__UNKNOWN__	hg38	chr14	66922800	66922800	+	Silent	SNP	T	T	A			wt5	__UNKNOWN__	T	T	__UNKNOWN__	__UNKNOWN__	__UNKNOWN__	__UNKNOWN__	__UNKNOWN__	__UNKNOWN__	__UNKNOWN__	__UNKNOWN__	__UNKNOWN__	__UNKNOWN__	NA	NA	__UNKNOWN__	__UNKNOWN__	__UNKNOWN__	g.chr14:66922800T>A	ENST00000478722.5	+	7	1712	c.591T>A	c.(589-591)ccT>ccA	p.P197P	GPHN_ENST00000315266.9_Silent_p.P197P|GPHN_ENST00000543237.5_Silent_p.P210P|GPHN_ENST00000459628.5_Silent_p.P179P	NM_020806.4	NP_065857	Q9NQX3	GEPH_HUMAN	gephyrin	__UNKNOWN__
SLC8A3	Silent	6547	__UNKNOWN__	hg38	chr14	70060735	70060735	+	Intron	SNP	G	G	C			wt5	__UNKNOWN__	G	G	__UNKNOWN__	__UNKNOWN__	__UNKNOWN__	__UNKNOWN__	__UNKNOWN__	__UNKNOWN__	__UNKNOWN__	__UNKNOWN__	__UNKNOWN__	__UNKNOWN__	NA	NA	__UNKNOWN__	__UNKNOWN__	__UNKNOWN__	g.chr14:70060735G>C	ENST00000216568.11	-	NA		c.e2-101C>G			SLC8A3_ENST00000528359.5_Intron|SLC8A3_ENST00000381269.6_Intron|SLC8A3_ENST00000356921.7_Intron|SLC8A3_ENST00000534137.5_Intron|SLC8A3_ENST00000533541.1_Intron|SLC8A3_ENST00000394330.6_Intron|SLC8A3_ENST00000357887.7_Intron	NM_001130417.2	NP_001123889	P57103	NAC3_HUMAN	solute carrier family 8 member A3	__UNKNOWN__
RPS6KA5	Silent	9252	__UNKNOWN__	hg38	chr14	90899302	90899303	+	Intron	INS	-	-	A	538553342|1491355186	byFrequency;by1000genomes	wt5	__UNKNOWN__	A	A	__UNKNOWN__	__UNKNOWN__	__UNKNOWN__	__UNKNOWN__	__UNKNOWN__	__UNKNOWN__	__UNKNOWN__	__UNKNOWN__	__UNKNOWN__	__UNKNOWN__	NA	NA	__UNKNOWN__	__UNKNOWN__	__UNKNOWN__	g.chr14:90899302_90899303insA	ENST00000614987.5	-	NA		c.e12-27C>TC			RPS6KA5_ENST00000536315.6_Intron|RPS6KA5_ENST00000418736.6_Intron	NM_004755.3	NP_004746	O75582	KS6A5_HUMAN	ribosomal protein S6 kinase A5	__UNKNOWN__
MYO1E	Silent	4643	__UNKNOWN__	hg38	chr15	59256028	59256028	+	Intron	SNP	T	T	C	4287498	byFrequency;by1000genomes	wt5	__UNKNOWN__	T	T	__UNKNOWN__	__UNKNOWN__	__UNKNOWN__	__UNKNOWN__	__UNKNOWN__	__UNKNOWN__	__UNKNOWN__	__UNKNOWN__	__UNKNOWN__	__UNKNOWN__	NA	NA	__UNKNOWN__	__UNKNOWN__	__UNKNOWN__	g.chr15:59256028T>C	ENST00000288235.9	-	NA		c.e4-256A>G				NM_004998.3	NP_004989	Q12965	MYO1E_HUMAN	myosin IE	__UNKNOWN__
PSMA4	Silent	5685	__UNKNOWN__	hg38	chr15	78544319	78544320	+	Intron	INS	-	-	T	751005514	byFrequency	wt5	__UNKNOWN__	T	T	__UNKNOWN__	__UNKNOWN__	__UNKNOWN__	__UNKNOWN__	__UNKNOWN__	__UNKNOWN__	__UNKNOWN__	__UNKNOWN__	__UNKNOWN__	__UNKNOWN__	NA	NA	__UNKNOWN__	__UNKNOWN__	__UNKNOWN__	g.chr15:78544319_78544320insT	ENST00000558341.5	+	NA		c.e5+52C>CT			PSMA4_ENST00000044462.12_Intron|PSMA4_ENST00000559082.5_Intron|PSMA4_ENST00000413382.6_Intron|PSMA4_ENST00000560217.5_Intron|PSMA4_ENST00000558281.5_Intron|PSMA4_ENST00000558094.1_5'Flank			P25789	PSA4_HUMAN	proteasome subunit alpha 4	__UNKNOWN__
IFT140	Silent	9742	__UNKNOWN__	hg38	chr16	1586426	1586426	+	Intron	SNP	A	A	T			wt5	__UNKNOWN__	A	A	__UNKNOWN__	__UNKNOWN__	__UNKNOWN__	__UNKNOWN__	__UNKNOWN__	__UNKNOWN__	__UNKNOWN__	__UNKNOWN__	__UNKNOWN__	__UNKNOWN__	NA	NA	__UNKNOWN__	__UNKNOWN__	__UNKNOWN__	g.chr16:1586426A>T	ENST00000426508.7	-	NA		c.e10+151T>A			AL133297.2_ENST00000563162.1_RNA	NM_014714.3	NP_055529	Q96RY7	IF140_HUMAN	intraflagellar transport 140	__UNKNOWN__
NLRC3	Silent	197358	__UNKNOWN__	hg38	chr16	3549575	3549575	+	Intron	SNP	G	G	T			wt5	__UNKNOWN__	G	G	__UNKNOWN__	__UNKNOWN__	__UNKNOWN__	__UNKNOWN__	__UNKNOWN__	__UNKNOWN__	__UNKNOWN__	__UNKNOWN__	__UNKNOWN__	__UNKNOWN__	NA	NA	__UNKNOWN__	__UNKNOWN__	__UNKNOWN__	g.chr16:3549575G>T	ENST00000359128.10	-	NA		c.e12-122C>A			NLRC3_ENST00000324659.12_Intron	NM_178844.3	NP_849172	Q7RTR2	NLRC3_HUMAN	NLR family CARD domain containing 3	__UNKNOWN__
SPG7	Silent	6687	__UNKNOWN__	hg38	chr16	89532150	89532150	+	Intron	SNP	G	G	T			wt5	__UNKNOWN__	G	G	__UNKNOWN__	__UNKNOWN__	__UNKNOWN__	__UNKNOWN__	__UNKNOWN__	__UNKNOWN__	__UNKNOWN__	__UNKNOWN__	__UNKNOWN__	__UNKNOWN__	NA	NA	__UNKNOWN__	__UNKNOWN__	__UNKNOWN__	g.chr16:89532150G>T	ENST00000645818.2	+	NA		c.e8+84G>T			SPG7_ENST00000645063.1_Intron|SPG7_ENST00000268704.7_Intron|SPG7_ENST00000644781.1_Intron|SPG7_ENST00000643649.1_Intron|SPG7_ENST00000647079.1_Intron|SPG7_ENST00000646303.1_Intron|SPG7_ENST00000645897.1_Intron|SPG7_ENST00000341316.6_Intron|SPG7_ENST00000646716.1_Intron|SPG7_ENST00000643307.1_Intron			Q9UQ90	SPG7_HUMAN	SPG7, paraplegin matrix AAA peptidase subunit	__UNKNOWN__
ATP2A3	Silent	489	__UNKNOWN__	hg38	chr17	3942402	3942402	+	Intron	SNP	T	T	A			wt5	__UNKNOWN__	T	T	__UNKNOWN__	__UNKNOWN__	__UNKNOWN__	__UNKNOWN__	__UNKNOWN__	__UNKNOWN__	__UNKNOWN__	__UNKNOWN__	__UNKNOWN__	__UNKNOWN__	NA	NA	__UNKNOWN__	__UNKNOWN__	__UNKNOWN__	g.chr17:3942402T>A	ENST00000397041.8	-	NA		c.e12-204A>T			ATP2A3_ENST00000397035.7_Intron|ATP2A3_ENST00000359983.7_Intron|ATP2A3_ENST00000352011.7_Intron|ATP2A3_ENST00000397043.7_Intron|ATP2A3_ENST00000309890.11_Intron	NM_174955.2	NP_777615.1	Q93084	AT2A3_HUMAN	ATPase sarcoplasmic/endoplasmic reticulum Ca2+ transporting 3	__UNKNOWN__
Unknown	Silent	NA	__UNKNOWN__	hg38	chr17	4957197	4957197	+	IGR	SNP	A	A	T			wt5	__UNKNOWN__	A	A	__UNKNOWN__	__UNKNOWN__	__UNKNOWN__	__UNKNOWN__	__UNKNOWN__	__UNKNOWN__	__UNKNOWN__	__UNKNOWN__	__UNKNOWN__	__UNKNOWN__	NA	NA	__UNKNOWN__	__UNKNOWN__	__UNKNOWN__	g.chr17:4957197A>T	no_transcript		NA											__UNKNOWN__
GSDMB	Silent	55876	__UNKNOWN__	hg38	chr17	39908869	39908869	+	Intron	SNP	T	T	A			wt5	__UNKNOWN__	T	T	__UNKNOWN__	__UNKNOWN__	__UNKNOWN__	__UNKNOWN__	__UNKNOWN__	__UNKNOWN__	__UNKNOWN__	__UNKNOWN__	__UNKNOWN__	__UNKNOWN__	NA	NA	__UNKNOWN__	__UNKNOWN__	__UNKNOWN__	g.chr17:39908869T>A	ENST00000394175.6	-	NA		c.e4-89A>T			GSDMB_ENST00000309481.11_Intron|GSDMB_ENST00000360317.7_Intron|GSDMB_ENST00000520542.5_Intron|GSDMB_ENST00000418519.5_Intron|GSDMB_ENST00000394179.5_Intron	NM_018530.2	NP_061000	Q8TAX9	GSDMB_HUMAN	gasdermin B	__UNKNOWN__
MAPT	Silent	4137	__UNKNOWN__	hg38	chr17	46014357	46014357	+	Intron	SNP	A	A	T			wt5	__UNKNOWN__	A	A	__UNKNOWN__	__UNKNOWN__	__UNKNOWN__	__UNKNOWN__	__UNKNOWN__	__UNKNOWN__	__UNKNOWN__	__UNKNOWN__	__UNKNOWN__	__UNKNOWN__	NA	NA	__UNKNOWN__	__UNKNOWN__	__UNKNOWN__	g.chr17:46014357A>T	ENST00000571987.5	+	NA		c.e11+33A>T			MAPT_ENST00000446361.7_Intron|MAPT_ENST00000415613.6_Intron|MAPT_ENST00000574436.5_Intron|MAPT_ENST00000420682.6_Intron|MAPT_ENST00000431008.7_Intron|MAPT_ENST00000334239.12_Intron|MAPT_ENST00000262410.9_Intron|MAPT_ENST00000344290.9_Intron|MAPT_ENST00000351559.9_Intron|MAPT_ENST00000340799.9_Intron|MAPT_ENST00000535772.5_Intron			P10636	TAU_HUMAN	microtubule associated protein tau	__UNKNOWN__
TOM1L1	Silent	10040	__UNKNOWN__	hg38	chr17	54913666	54913667	+	Intron	DEL	AA	AA	-	1354126917		wt5	__UNKNOWN__	-	-	__UNKNOWN__	__UNKNOWN__	__UNKNOWN__	__UNKNOWN__	__UNKNOWN__	__UNKNOWN__	__UNKNOWN__	__UNKNOWN__	__UNKNOWN__	__UNKNOWN__	NA	NA	__UNKNOWN__	__UNKNOWN__	__UNKNOWN__	g.chr17:54913666_54913667delAA	ENST00000575882.6	+	NA		c.e5-83CAA>C			TOM1L1_ENST00000570371.5_Intron|TOM1L1_ENST00000445275.6_Intron|TOM1L1_ENST00000575333.5_Intron|TOM1L1_ENST00000572158.5_Intron|TOM1L1_ENST00000572405.5_Intron|TOM1L1_ENST00000348161.8_Intron|TOM1L1_ENST00000536554.5_Intron	NM_005486.2	NP_005477	O75674	TM1L1_HUMAN	target of myb1 like 1 membrane trafficking protein	__UNKNOWN__
GNA13	Silent	10672	__UNKNOWN__	hg38	chr17	65056255	65056255	+	Intron	SNP	G	G	C	1396365533		wt5	__UNKNOWN__	G	G	__UNKNOWN__	__UNKNOWN__	__UNKNOWN__	__UNKNOWN__	__UNKNOWN__	__UNKNOWN__	__UNKNOWN__	__UNKNOWN__	__UNKNOWN__	__UNKNOWN__	NA	NA	__UNKNOWN__	__UNKNOWN__	__UNKNOWN__	g.chr17:65056255G>C	ENST00000439174.7	-	NA		c.e1-56C>G			GNA13_ENST00000541118.1_5'Flank	NM_006572.5	NP_006563	Q14344	GNA13_HUMAN	G protein subunit alpha 13	__UNKNOWN__
TUBB8B	Silent	NA	__UNKNOWN__	hg38	chr18	48546	48546	+	Intron	SNP	A	A	G	1221717199		wt5	__UNKNOWN__	A	A	__UNKNOWN__	__UNKNOWN__	__UNKNOWN__	__UNKNOWN__	__UNKNOWN__	__UNKNOWN__	__UNKNOWN__	__UNKNOWN__	__UNKNOWN__	__UNKNOWN__	NA	NA	__UNKNOWN__	__UNKNOWN__	__UNKNOWN__	g.chr18:48546A>G	ENST00000308911.8	-	NA		c.e4+99T>C									__UNKNOWN__
USP14	Silent	9097	__UNKNOWN__	hg38	chr18	158802	158802	+	Intron	SNP	A	A	T			wt5	__UNKNOWN__	A	A	__UNKNOWN__	__UNKNOWN__	__UNKNOWN__	__UNKNOWN__	__UNKNOWN__	__UNKNOWN__	__UNKNOWN__	__UNKNOWN__	__UNKNOWN__	__UNKNOWN__	NA	NA	__UNKNOWN__	__UNKNOWN__	__UNKNOWN__	g.chr18:158802A>T	ENST00000261601.8	+	NA		c.e1+88A>T			USP14_ENST00000383589.6_Intron|USP14_ENST00000582707.5_Intron|USP14_ENST00000400266.7_Intron	NM_005151.3	NP_005142	P54578	UBP14_HUMAN	ubiquitin specific peptidase 14	__UNKNOWN__
TGIF1	Silent	7050	__UNKNOWN__	hg38	chr18	3451787	3451787	+	Intron	SNP	T	T	A			wt5	__UNKNOWN__	T	T	__UNKNOWN__	__UNKNOWN__	__UNKNOWN__	__UNKNOWN__	__UNKNOWN__	__UNKNOWN__	__UNKNOWN__	__UNKNOWN__	__UNKNOWN__	__UNKNOWN__	NA	NA	__UNKNOWN__	__UNKNOWN__	__UNKNOWN__	g.chr18:3451787T>A	ENST00000577543.5	+	NA		c.e1+1282T>A			TGIF1_ENST00000343820.10_Intron|TGIF1_ENST00000407501.6_Intron|TGIF1_ENST00000330513.9_5'UTR|TGIF1_ENST00000618001.4_Intron|TGIF1_ENST00000551402.1_Intron|TGIF1_ENST00000345133.9_Intron|TGIF1_ENST00000551541.5_Intron|TGIF1_ENST00000405385.7_Intron|TGIF1_ENST00000401449.5_Intron|TGIF1_ENST00000548489.6_Intron|TGIF1_ENST00000400167.6_5'Flank|TGIF1_ENST00000472042.1_5'Flank			Q15583	TGIF1_HUMAN	TGFB induced factor homeobox 1	__UNKNOWN__
LOXHD1	Silent	125336	__UNKNOWN__	hg38	chr18	46522010	46522010	+	Intron	SNP	C	C	A			wt5	__UNKNOWN__	C	C	__UNKNOWN__	__UNKNOWN__	__UNKNOWN__	__UNKNOWN__	__UNKNOWN__	__UNKNOWN__	__UNKNOWN__	__UNKNOWN__	__UNKNOWN__	__UNKNOWN__	NA	NA	__UNKNOWN__	__UNKNOWN__	__UNKNOWN__	g.chr18:46522010C>A	ENST00000441551.6	-	NA		c.e30-91G>T			LOXHD1_ENST00000300591.11_Intron|LOXHD1_ENST00000642948.1_Intron|LOXHD1_ENST00000582408.6_Intron|LOXHD1_ENST00000579038.6_Intron|LOXHD1_ENST00000536736.5_Intron|LOXHD1_ENST00000398686.8_5'Flank|LOXHD1_ENST00000398705.7_5'Flank			Q8IVV2	LOXH1_HUMAN	lipoxygenase homology domains 1	__UNKNOWN__
LOXHD1	Silent	125336	__UNKNOWN__	hg38	chr18	46522017	46522017	+	Intron	SNP	T	T	C			wt5	__UNKNOWN__	T	T	__UNKNOWN__	__UNKNOWN__	__UNKNOWN__	__UNKNOWN__	__UNKNOWN__	__UNKNOWN__	__UNKNOWN__	__UNKNOWN__	__UNKNOWN__	__UNKNOWN__	NA	NA	__UNKNOWN__	__UNKNOWN__	__UNKNOWN__	g.chr18:46522017T>C	ENST00000441551.6	-	NA		c.e30-84A>G			LOXHD1_ENST00000300591.11_Intron|LOXHD1_ENST00000642948.1_Intron|LOXHD1_ENST00000582408.6_Intron|LOXHD1_ENST00000579038.6_Intron|LOXHD1_ENST00000536736.5_Intron|LOXHD1_ENST00000398686.8_5'Flank|LOXHD1_ENST00000398705.7_5'Flank			Q8IVV2	LOXH1_HUMAN	lipoxygenase homology domains 1	__UNKNOWN__
AC006305.2	Silent	NA	__UNKNOWN__	hg38	chr18	56056666	56056667	+	RNA	INS	-	-	AA			wt5	__UNKNOWN__	AA	AA	__UNKNOWN__	__UNKNOWN__	__UNKNOWN__	__UNKNOWN__	__UNKNOWN__	__UNKNOWN__	__UNKNOWN__	__UNKNOWN__	__UNKNOWN__	__UNKNOWN__	NA	NA	__UNKNOWN__	__UNKNOWN__	__UNKNOWN__	g.chr18:56056666_56056667insAA	ENST00000382897.2	-	NA		c.e5+7G>TTG			LINC01905_ENST00000592045.5_RNA						__UNKNOWN__
SAFB2	Silent	9667	__UNKNOWN__	hg38	chr19	5587089	5587089	+	3'UTR	DEL	A	A	-	879120627		wt5	__UNKNOWN__	-	-	__UNKNOWN__	__UNKNOWN__	__UNKNOWN__	__UNKNOWN__	__UNKNOWN__	__UNKNOWN__	__UNKNOWN__	__UNKNOWN__	__UNKNOWN__	__UNKNOWN__	NA	NA	__UNKNOWN__	__UNKNOWN__	__UNKNOWN__	g.chr19:5587089delA	ENST00000252542.9	-	21						NM_014649.2	NP_055464	Q14151	SAFB2_HUMAN	scaffold attachment factor B2	__UNKNOWN__
GATAD2A	Silent	54815	__UNKNOWN__	hg38	chr19	19505142	19505142	+	Intron	SNP	T	T	G			wt5	__UNKNOWN__	T	T	__UNKNOWN__	__UNKNOWN__	__UNKNOWN__	__UNKNOWN__	__UNKNOWN__	__UNKNOWN__	__UNKNOWN__	__UNKNOWN__	__UNKNOWN__	__UNKNOWN__	NA	NA	__UNKNOWN__	__UNKNOWN__	__UNKNOWN__	g.chr19:19505142T>G	ENST00000404158.5	+	NA		c.e14-202T>G			GATAD2A_ENST00000358713.7_Intron|GATAD2A_ENST00000360315.7_Intron			Q86YP4	P66A_HUMAN	GATA zinc finger domain containing 2A	__UNKNOWN__
AKT2	Silent	208	__UNKNOWN__	hg38	chr19	40254839	40254839	+	Intron	DEL	A	A	-	998425053		wt5	__UNKNOWN__	-	-	__UNKNOWN__	__UNKNOWN__	__UNKNOWN__	__UNKNOWN__	__UNKNOWN__	__UNKNOWN__	__UNKNOWN__	__UNKNOWN__	__UNKNOWN__	__UNKNOWN__	NA	NA	__UNKNOWN__	__UNKNOWN__	__UNKNOWN__	g.chr19:40254839delA	ENST00000392038.7	-	NA		c.e4-320TC>C			AKT2_ENST00000579047.5_Intron|AKT2_ENST00000311278.10_Intron|AKT2_ENST00000424901.5_Intron	NM_001626.5	NP_001617	P31751	AKT2_HUMAN	AKT serine/threonine kinase 2	__UNKNOWN__
MYPOP	Silent	339344	__UNKNOWN__	hg38	chr19	45901936	45901936	+	Intron	SNP	C	C	G			wt5	__UNKNOWN__	C	C	__UNKNOWN__	__UNKNOWN__	__UNKNOWN__	__UNKNOWN__	__UNKNOWN__	__UNKNOWN__	__UNKNOWN__	__UNKNOWN__	__UNKNOWN__	__UNKNOWN__	NA	NA	__UNKNOWN__	__UNKNOWN__	__UNKNOWN__	g.chr19:45901936C>G	ENST00000322217.6	-	NA		c.e2+111G>C				NM_001012643.3	NP_001012661	Q86VE0	MYPOP_HUMAN	Myb related transcription factor, partner of profilin	__UNKNOWN__
Unknown	Silent	NA	__UNKNOWN__	hg38	chr20	29874667	29874667	+	IGR	SNP	G	G	A	1382959444		wt5	__UNKNOWN__	G	G	__UNKNOWN__	__UNKNOWN__	__UNKNOWN__	__UNKNOWN__	__UNKNOWN__	__UNKNOWN__	__UNKNOWN__	__UNKNOWN__	__UNKNOWN__	__UNKNOWN__	NA	NA	__UNKNOWN__	__UNKNOWN__	__UNKNOWN__	g.chr20:29874667G>A	no_transcript		NA											__UNKNOWN__
FRG1BP	Silent	284802	__UNKNOWN__	hg38	chr20	30388438	30388438	+	RNA	DEL	A	A	-	150951095	byFrequency;by1000genomes	wt5	__UNKNOWN__	-	-	__UNKNOWN__	__UNKNOWN__	__UNKNOWN__	__UNKNOWN__	__UNKNOWN__	__UNKNOWN__	__UNKNOWN__	__UNKNOWN__	__UNKNOWN__	__UNKNOWN__	NA	NA	__UNKNOWN__	__UNKNOWN__	__UNKNOWN__	g.chr20:30388438delA	ENST00000278882.8	+	NA		c.e3-16CA>C								FSHD region gene 1 family member B, pseudogene	__UNKNOWN__
Unknown	Silent	NA	__UNKNOWN__	hg38	chr20	30855577	30855577	+	IGR	SNP	T	T	A	1301192533		wt5	__UNKNOWN__	T	T	__UNKNOWN__	__UNKNOWN__	__UNKNOWN__	__UNKNOWN__	__UNKNOWN__	__UNKNOWN__	__UNKNOWN__	__UNKNOWN__	__UNKNOWN__	__UNKNOWN__	NA	NA	__UNKNOWN__	__UNKNOWN__	__UNKNOWN__	g.chr20:30855577T>A	no_transcript		NA											__UNKNOWN__
SOGA1	Silent	140710	__UNKNOWN__	hg38	chr20	36808356	36808356	+	Intron	DEL	A	A	-	879127710		wt5	__UNKNOWN__	-	-	__UNKNOWN__	__UNKNOWN__	__UNKNOWN__	__UNKNOWN__	__UNKNOWN__	__UNKNOWN__	__UNKNOWN__	__UNKNOWN__	__UNKNOWN__	__UNKNOWN__	NA	NA	__UNKNOWN__	__UNKNOWN__	__UNKNOWN__	g.chr20:36808356delA	ENST00000237536.9	-	NA		c.e8-158TC>C			SOGA1_ENST00000279034.10_Intron	NM_080627.3	NP_542194	O94964	SOGA1_HUMAN	suppressor of glucose, autophagy associated 1	__UNKNOWN__
MORC3	Silent	23515	__UNKNOWN__	hg38	chr21	36320340	36320340	+	Intron	SNP	A	A	T			wt5	__UNKNOWN__	A	A	__UNKNOWN__	__UNKNOWN__	__UNKNOWN__	__UNKNOWN__	__UNKNOWN__	__UNKNOWN__	__UNKNOWN__	__UNKNOWN__	__UNKNOWN__	__UNKNOWN__	NA	NA	__UNKNOWN__	__UNKNOWN__	__UNKNOWN__	g.chr21:36320340A>T	ENST00000400485.6	+	NA		c.e1+37A>T			AP000692.2_ENST00000608391.1_RNA	NM_015358.2	NP_056173	Q14149	MORC3_HUMAN	MORC family CW-type zinc finger 3	__UNKNOWN__
Unknown	Silent	NA	__UNKNOWN__	hg38	chr22	20360625	20360625	+	IGR	SNP	G	G	T	62218960	by1000genomes	wt5	__UNKNOWN__	G	G	__UNKNOWN__	__UNKNOWN__	__UNKNOWN__	__UNKNOWN__	__UNKNOWN__	__UNKNOWN__	__UNKNOWN__	__UNKNOWN__	__UNKNOWN__	__UNKNOWN__	NA	NA	__UNKNOWN__	__UNKNOWN__	__UNKNOWN__	g.chr22:20360625G>T	no_transcript		NA											__UNKNOWN__
Unknown	Silent	NA	__UNKNOWN__	hg38	chr22	20360637	20360637	+	IGR	SNP	C	C	G	62218961	byFrequency	wt5	__UNKNOWN__	C	C	__UNKNOWN__	__UNKNOWN__	__UNKNOWN__	__UNKNOWN__	__UNKNOWN__	__UNKNOWN__	__UNKNOWN__	__UNKNOWN__	__UNKNOWN__	__UNKNOWN__	NA	NA	__UNKNOWN__	__UNKNOWN__	__UNKNOWN__	g.chr22:20360637C>G	no_transcript		NA											__UNKNOWN__
Unknown	Silent	NA	__UNKNOWN__	hg38	chr22	20360649	20360649	+	IGR	SNP	G	G	A	79155061	byFrequency	wt5	__UNKNOWN__	G	G	__UNKNOWN__	__UNKNOWN__	__UNKNOWN__	__UNKNOWN__	__UNKNOWN__	__UNKNOWN__	__UNKNOWN__	__UNKNOWN__	__UNKNOWN__	__UNKNOWN__	NA	NA	__UNKNOWN__	__UNKNOWN__	__UNKNOWN__	g.chr22:20360649G>A	no_transcript		NA											__UNKNOWN__
POM121L9P	Silent	29774	__UNKNOWN__	hg38	chr22	24261017	24261017	+	RNA	SNP	G	G	A	199940747	byFrequency	wt5	__UNKNOWN__	G	G	__UNKNOWN__	__UNKNOWN__	__UNKNOWN__	__UNKNOWN__	__UNKNOWN__	__UNKNOWN__	__UNKNOWN__	__UNKNOWN__	__UNKNOWN__	__UNKNOWN__	NA	NA	__UNKNOWN__	__UNKNOWN__	__UNKNOWN__	g.chr22:24261017G>A	ENST00000414583.6	+	NA		c.e5-19G>A			BCRP1_ENST00000444246.1_RNA					POM121 transmembrane nucleoporin like 9, pseudogene	__UNKNOWN__
ARSD	Silent	414	__UNKNOWN__	hg38	chrX	2904904	2904904	+	3'UTR	DEL	T	T	-	745544573|60974016	byFrequency;by1000genomes	wt5	__UNKNOWN__	-	-	__UNKNOWN__	__UNKNOWN__	__UNKNOWN__	__UNKNOWN__	__UNKNOWN__	__UNKNOWN__	__UNKNOWN__	__UNKNOWN__	__UNKNOWN__	__UNKNOWN__	NA	NA	__UNKNOWN__	__UNKNOWN__	__UNKNOWN__	g.chrX:2904904delT	ENST00000381154.6	-	10					ARSD-AS1_ENST00000414053.1_COULD_NOT_DETERMINE	NM_001669.3	NP_001660	P51689	ARSD_HUMAN	arylsulfatase D	__UNKNOWN__
ADGRG2	Silent	10149	__UNKNOWN__	hg38	chrX	19006304	19006304	+	Intron	SNP	G	G	T			wt5	__UNKNOWN__	G	G	__UNKNOWN__	__UNKNOWN__	__UNKNOWN__	__UNKNOWN__	__UNKNOWN__	__UNKNOWN__	__UNKNOWN__	__UNKNOWN__	__UNKNOWN__	__UNKNOWN__	NA	NA	__UNKNOWN__	__UNKNOWN__	__UNKNOWN__	g.chrX:19006304G>T	ENST00000357991.7	-	NA		c.e21+39C>A			ADGRG2_ENST00000360279.8_Intron|ADGRG2_ENST00000379873.6_Intron|ADGRG2_ENST00000379869.8_Intron|ADGRG2_ENST00000357544.7_Intron|ADGRG2_ENST00000356606.8_Intron|ADGRG2_ENST00000340581.3_Intron|ADGRG2_ENST00000379878.7_Intron|ADGRG2_ENST00000379876.5_Intron|ADGRG2_ENST00000354791.7_Intron|AL732509.1_ENST00000655807.1_RNA|AL732509.1_ENST00000662768.1_RNA					adhesion G protein-coupled receptor G2	__UNKNOWN__
ZNF182	Silent	7569	__UNKNOWN__	hg38	chrX	47988665	47988665	+	Intron	SNP	G	G	T			wt5	__UNKNOWN__	G	G	__UNKNOWN__	__UNKNOWN__	__UNKNOWN__	__UNKNOWN__	__UNKNOWN__	__UNKNOWN__	__UNKNOWN__	__UNKNOWN__	__UNKNOWN__	__UNKNOWN__	NA	NA	__UNKNOWN__	__UNKNOWN__	__UNKNOWN__	g.chrX:47988665G>T	ENST00000396965.5	-	NA		c.e4+48C>A			ZNF182_ENST00000376943.8_Intron	NM_006962.1	NP_008893	P17025	ZN182_HUMAN	zinc finger protein 182	__UNKNOWN__
EOLA1	Silent	NA	__UNKNOWN__	hg38	chrX	149541877	149541877	+	5'UTR	SNP	A	A	C			wt5	__UNKNOWN__	A	A	__UNKNOWN__	__UNKNOWN__	__UNKNOWN__	__UNKNOWN__	__UNKNOWN__	__UNKNOWN__	__UNKNOWN__	__UNKNOWN__	__UNKNOWN__	__UNKNOWN__	NA	NA	__UNKNOWN__	__UNKNOWN__	__UNKNOWN__	g.chrX:149541877A>C	ENST00000441248.5	+	1					EOLA1_ENST00000393985.8_Intron|EOLA1_ENST00000423421.5_Intron|EOLA1_ENST00000423540.6_Intron|EOLA1_ENST00000450602.6_Intron|EOLA1_ENST00000514208.5_Intron|EOLA1_ENST00000434353.6_Intron|EOLA1_ENST00000359293.5_5'Flank|EOLA1_ENST00000422892.2_5'Flank|EOLA1_ENST00000428236.5_5'Flank|AC244197.3_ENST00000651111.1_5'Flank|LINC00893_ENST00000609161.5_5'Flank|LINC00893_ENST00000618757.4_5'Flank	NM_001324277.1	NP_001311206				__UNKNOWN__
Unknown	Silent	NA	__UNKNOWN__	hg38	chr14_GL000225v1_random	30285	30285	+	IGR	SNP	G	G	A			wt5	__UNKNOWN__	G	G	__UNKNOWN__	__UNKNOWN__	__UNKNOWN__	__UNKNOWN__	__UNKNOWN__	__UNKNOWN__	__UNKNOWN__	__UNKNOWN__	__UNKNOWN__	__UNKNOWN__	NA	NA	__UNKNOWN__	__UNKNOWN__	__UNKNOWN__	g.chr14_GL000225v1_random:30285G>A	no_transcript		NA											__UNKNOWN__
Unknown	Silent	NA	__UNKNOWN__	hg38	chr14_GL000225v1_random	36555	36555	+	IGR	SNP	T	T	C			wt5	__UNKNOWN__	T	T	__UNKNOWN__	__UNKNOWN__	__UNKNOWN__	__UNKNOWN__	__UNKNOWN__	__UNKNOWN__	__UNKNOWN__	__UNKNOWN__	__UNKNOWN__	__UNKNOWN__	NA	NA	__UNKNOWN__	__UNKNOWN__	__UNKNOWN__	g.chr14_GL000225v1_random:36555T>C	no_transcript		NA											__UNKNOWN__
Unknown	Silent	NA	__UNKNOWN__	hg38	chrUn_GL000224v1	4545	4545	+	IGR	SNP	G	G	T			wt5	__UNKNOWN__	G	G	__UNKNOWN__	__UNKNOWN__	__UNKNOWN__	__UNKNOWN__	__UNKNOWN__	__UNKNOWN__	__UNKNOWN__	__UNKNOWN__	__UNKNOWN__	__UNKNOWN__	NA	NA	__UNKNOWN__	__UNKNOWN__	__UNKNOWN__	g.chrUn_GL000224v1:4545G>T	no_transcript		NA											__UNKNOWN__
[truncated: 180 more columns]
